# Supplementary material for: Profiling neuronal methylome and hydroxymethylome of opioid use disorder in the human orbitofrontal cortex
Source: Nat Commun. 2023 Jul 28;14:4544. doi: 10.1038/s41467-023-40285-y (PMC10382503; doi:10.1038/s41467-023-40285-y)
Supplement: Supplementary file 4 — Supplementary Data 1 − 18 [file 41467_2023_40285_MOESM4_ESM.zip › SupplementaryData.xlsx]

## Sheet: List of Data
Data
1	Differential CpG Methylation (FDR-adjusted q < 0.05). Differential analyses were performed using methylkit, which applies logistic regression to calculate the p-values.
2	Differential CpG Hydroxymethylation (FDR-adjusted q < 0.05). Differential analyses were performed using methylkit, which applies logistic regression to calculate the p-values.
3	Genomic Region and Feature Enrichment Analysis. Enrichment analysis was performed using the Fisher’s exact test.
4	Gene ontology enrichment of the differentially methylated genes. Enrichment analysis was performed using the Fisher’s exact test.
5	Gene ontology enrichment of the differentially hydroxymethylated genes. Enrichment analysis was performed using the Fisher’s exact test.
6	Overlapping differentially methylated genes between OUD and heroin overdose. The table shows all the annotated genes of the differential 5mC and 5hmC sites that overlapped with the heroin overdose study of Kozlenkov et al, 2017.
7	Gene ontology enrichment of the overlapped differentially methylated genes between OUD and heroin overdose. Enrichment analysis was performed using the Fisher’s exact test.
8	Literature overview. The table shows the differential 5mC and 5hmC CpG sites previously associated with opioid-related traits, considering 5mC at CpG sites.
9	Drug interaction analysis of genes with differential 5mC in OUD. The table shows all the drug interactions described for the annotated genes with differential 5mC.
10	Drug interaction analysis of genes with differential 5hmC in OUD. The table shows all the drug interactions described for the annotated genes with differential 5hmC.
11	Gene ontology enrichment of the 5mC co-methylation modules. Enrichment analysis was performed using the Fisher’s exact test.
12	Gene ontology enrichment of the 5hmC co-methylation modules. Enrichment analysis was performed using the Fisher’s exact test.
13	Reactome pathways associated with the 5mC and 5hmC modules. Enrichment analysis was performed using the Fisher’s exact test.
14	GWAS enrichment analysis of the differential 5hmC genes associated with OUD. GWAS enrichment analysis was performed using the hypergeometric test.
15	GWAS enrichment analysis of the co-methylated and co-hydroxymethylated modules. GWAS enrichment analysis was performed using the hypergeometric test.
16	Differential expression analysis of OUD. The differential expression analysis was performed using DESeq2, which applies a generalized linear model to calculate the log2FC.
17	Correlation analysis between 5mC and gene expression. The correlation analysis was performed using Pearson correlation.
18	Correlation analysis between 5mC and gene expression. The correlation analysis was performed using Pearson correlation.

## Sheet: Data 1
Supplementary Data 1. Differential CpG Methylation (FDR-adjusted q < 0.05). Differential analyses were performed using methylkit, which applies logistic regression to calculate the p-values.
Chr	Start	End	Strand	p-value	q-value	Bonferroni	∆ 5mC	Nearest Gene ID	Promoter	Exon	Intron	CpGi	CpG shores	Distance to TSS	Nearest Gene ID	Gene Symbol	Position to the Nearest gene ID	PTSD associated sites
chr19	54096075	54096075	-	1.26e-294	1.13e-289	TRUE	-0.398406	ENST00000391761	0	1	0	1	0	4718	OSCAR	osteoclast associated Ig-like receptor [Source:HGNC Symbol;Acc:HGNC:29960]	Gene_body	-
chr7	108569763	108569763	-	3.86e-245	4e-240	TRUE	0.0740154	ENST00000438865	1	1	0	1	0	-14	THAP5	THAP domain containing 5 [Source:HGNC Symbol;Acc:HGNC:23188]	Upstream < 200	-
chr11	128891189	128891189	-	3.89e-190	3.19e-185	TRUE	-0.209424	ENST00000529694	1	0	0	1	0	-167	KCNJ5	potassium inwardly rectifying channel subfamily J member 5 [Source:HGNC Symbol;Acc:HGNC:6266]	Downstream < 200	-
chr14	99480992	99480992	-	5.37e-188	4.06e-183	TRUE	0.215983	ENST00000630307	1	0	0	1	0	-104	SETD3	SET domain containing 3, actin histidine methyltransferase [Source:HGNC Symbol;Acc:HGNC:20493]	Upstream < 200	-
chr19	56120943	56120943	-	3.37e-126	2.36e-121	TRUE	-0.213675	ENST00000587279	1	0	1	1	0	308	ZNF787	zinc finger protein 787 [Source:HGNC Symbol;Acc:HGNC:26998]	Gene_body	-
chr14	105526298	105526298	+	1.27e-90	8.33e-86	TRUE	0.122039	ENST00000392519	1	0	0	1	0	-305	TMEM121	transmembrane protein 121 [Source:HGNC Symbol;Acc:HGNC:20511]	Downstream 200>x>1500	-
chr11	3165259	3165259	+	7.57e-71	4.65e-66	TRUE	0.524064	ENST00000465323	1	1	1	1	0	15	OSBPL5	oxysterol binding protein like 5 [Source:HGNC Symbol;Acc:HGNC:16392]	Gene_body	-
chr6	12008931	12008931	-	2.12e-59	1.95e-54	TRUE	-0.258888	ENST00000491710	1	0	1	0	1	171	HIVEP1	HIVEP zinc finger 1 [Source:HGNC Symbol;Acc:HGNC:4920]	Gene_body	-
chrX	9465553	9465553	+	8.08e-58	6.36e-53	TRUE	-0.188905	ENST00000422314	1	0	1	1	0	261	TBL1X	transducin beta like 1 X-linked [Source:HGNC Symbol;Acc:HGNC:11585]	Gene_body	-
chr9	126805077	126805077	-	8.44e-58	6.36e-53	TRUE	-0.371402	ENST00000450858	1	1	0	1	0	46	ZBTB43	zinc finger and BTB domain containing 43 [Source:HGNC Symbol;Acc:HGNC:17908]	Gene_body	-
chrX	154411791	154411791	-	1.02e-57	7.06e-53	TRUE	0.229935	ENST00000369776	1	1	1	1	0	34	TAZ	tafazzin [Source:HGNC Symbol;Acc:HGNC:11577]	Gene_body	-
chr16	28212164	28212164	-	2.17e-57	1.25e-52	TRUE	0.42728	ENST00000566073	1	0	0	1	0	-245	XPO6	exportin 6 [Source:HGNC Symbol;Acc:HGNC:19733]	Upstream < 200	-
chr14	105528313	105528313	+	2.36e-57	1.29e-52	TRUE	-0.278552	ENST00000431372	1	0	1	1	0	-311	TMEM121	transmembrane protein 121 [Source:HGNC Symbol;Acc:HGNC:20511]	Gene_body	-
chr8	22694444	22694444	+	2.54e-57	1.62e-52	TRUE	0.170533	ENST00000317216	0	0	1	1	0	-1143	EGR3	early growth response 3 [Source:HGNC Symbol;Acc:HGNC:3240]	NA	-
chr6	148747003	148747003	-	7.09e-57	4.19e-52	TRUE	0.362374	ENST00000367463	1	0	0	1	0	-325	UST	uronyl 2-sulfotransferase [Source:HGNC Symbol;Acc:HGNC:17223]	Downstream < 200	-
chr12	48925026	48925026	+	7.78e-57	4.03e-52	TRUE	-0.120594	ENST00000444214	1	1	1	1	0	-60	FKBP11	FKBP prolyl isomerase 11 [Source:HGNC Symbol;Acc:HGNC:18624]	Gene_body	-
chr22	33058407	33058407	+	2.2e-56	1.22e-51	TRUE	0.227	ENST00000358763	1	0	0	1	0	-36	SYN3	synapsin III [Source:HGNC Symbol;Acc:HGNC:11496]	Upstream < 200	-
chr16	89094017	89094017	-	2.99e-56	1.47e-51	TRUE	-0.0855899	ENST00000541755	1	0	1	1	0	115	ACSF3	acyl-CoA synthetase family member 3 [Source:HGNC Symbol;Acc:HGNC:27288]	Gene_body	-
chr7	130669074	130669074	-	3.39e-45	1.75e-40	TRUE	-0.425532	ENST00000425248	1	1	0	1	0	-327	COPG2	COPI coat complex subunit gamma 2 [Source:HGNC Symbol;Acc:HGNC:2237]	NA	-
chr2	46298494	46298494	-	3.94e-45	1.84e-40	TRUE	-0.630252	ENST00000467888	1	0	1	1	0	732	EPAS1	endothelial PAS domain protein 1 [Source:HGNC Symbol;Acc:HGNC:3374]	Gene_body	-
chr3	52706022	52706022	-	1.87e-44	9.1e-40	TRUE	0.430124	ENST00000463762	1	1	1	1	0	11	GLT8D1	glycosyltransferase 8 domain containing 1 [Source:HGNC Symbol;Acc:HGNC:24870]	Gene_body	-
chr2	231604568	231604568	-	2.96e-44	1.36e-39	TRUE	0.00214917	ENST00000313965	0	0	0	1	0	11669	TEX44	testis expressed 44 [Source:HGNC Symbol;Acc:HGNC:28563]	NA	-
chr3	143119301	143119301	-	5.6e-44	2.44e-39	TRUE	0.00197709	ENST00000309575	1	0	0	1	0	-30	CHST2	carbohydrate sulfotransferase 2 [Source:HGNC Symbol;Acc:HGNC:1970]	Downstream 200>x>1500	-
chr12	49904001	49904001	-	5.98e-44	2.67e-39	TRUE	-0.391134	ENST00000320634	1	0	1	1	0	-115	FAIM2	Fas apoptotic inhibitory molecule 2 [Source:HGNC Symbol;Acc:HGNC:17067]	Gene_body	-
chr1	201507034	201507034	+	8.18e-44	3.49e-39	TRUE	0.249364	ENST00000471596	1	0	1	1	0	70	CSRP1	cysteine and glycine rich protein 1 [Source:HGNC Symbol;Acc:HGNC:2469]	Gene_body	-
chr6	41373937	41373937	+	9.42e-44	3.9e-39	TRUE	-0.0397423	ENST00000625120	0	0	0	1	0	7896		TEC gene	NA	-
chr17	49496900	49496900	-	1.1e-43	4.5e-39	TRUE	0.288743	ENST00000509200	1	1	1	1	0	278	NGFR	nerve growth factor receptor [Source:HGNC Symbol;Acc:HGNC:7809]	Gene_body	-
chr17	2399647	2399647	+	1.66e-43	6.53e-39	TRUE	0.020089	ENST00000574559	1	0	1	0	1	800	MNT	MAX network transcriptional repressor [Source:HGNC Symbol;Acc:HGNC:7188]	Gene_body	-
chr1	120942301	120942301	+	1.85e-43	7e-39	TRUE	-0.0263288	ENST00000612985	1	0	1	1	0	-299	RNVU1-4	RNA, variant U1 small nuclear 4 [Source:HGNC Symbol;Acc:HGNC:48312]	NA	-
chr8	12659490	12659490	+	2.3e-43	9.09e-39	TRUE	0.31102	ENST00000526613	0	0	0	1	0	16900		novel pseudogene	NA	-
chrX	39613785	39613785	-	3.13e-43	1.18e-38	TRUE	0.3728	ENST00000580135	0	0	0	1	0	-47431	MIR3937	microRNA 3937 [Source:HGNC Symbol;Acc:HGNC:38970]	NA	-
chr15	77633260	77633260	+	3.56e-43	1.3e-38	TRUE	0.338935	ENST00000355300	1	0	1	1	0	-771	LINGO1	leucine rich repeat and Ig domain containing 1 [Source:HGNC Symbol;Acc:HGNC:21205]	Gene_body	-
chr22	31970881	31970881	-	3.95e-43	1.42e-38	TRUE	0.40116	ENST00000436395	1	1	0	1	0	22	LINC02558	long intergenic non-protein coding RNA 2558 [Source:HGNC Symbol;Acc:HGNC:53597]	Gene_body	-
chr17	67245399	67245399	+	4.33e-43	1.52e-38	TRUE	0.0143522	ENST00000417253	1	0	1	1	0	-213	HELZ	helicase with zinc finger [Source:HGNC Symbol;Acc:HGNC:16878]	Gene_body	-
chr3	52410302	52410302	+	4.55e-43	1.57e-38	TRUE	-0.27881	ENST00000460680	1	1	0	0	1	49	BAP1	BRCA1 associated protein 1 [Source:HGNC Symbol;Acc:HGNC:950]	Upstream 200 < x < 1500	-
chr4	153466829	153466829	-	6.11e-43	2.02e-38	TRUE	0.350454	ENST00000409959	1	0	1	1	0	482	TMEM131L	transmembrane 131 like [Source:HGNC Symbol;Acc:HGNC:29146]	Gene_body	-
chr22	45009088	45009088	+	6.49e-43	2.07e-38	TRUE	-0.259067	ENST00000396103	1	0	1	1	0	-96	PHF21B	PHD finger protein 21B [Source:HGNC Symbol;Acc:HGNC:25161]	Gene_body	-
chr14	75427742	75427742	-	7.03e-43	2.36e-38	TRUE	0.17797	ENST00000560419	1	1	0	1	0	0		novel transcript, antisense to JDP2	NA	-
chr16	589965	589965	-	7.19e-43	2.36e-38	TRUE	0.227512	ENST00000568586	1	0	1	1	0	-103	RAB40C	RAB40C, member RAS oncogene family [Source:HGNC Symbol;Acc:HGNC:18285]	Gene_body	-
chr7	140398111	140398111	-	1.26e-42	3.88e-38	TRUE	0.231473	ENST00000340308	1	0	1	1	0	347	SLC37A3	solute carrier family 37 member 3 [Source:HGNC Symbol;Acc:HGNC:20651]	Gene_body	-
chr14	50532563	50532563	+	1.63e-42	5.15e-38	TRUE	0.211614	ENST00000013125	1	1	1	1	0	47	MAP4K5	mitogen-activated protein kinase kinase kinase kinase 5 [Source:HGNC Symbol;Acc:HGNC:6867]	Gene_body	-
chr7	106285447	106285447	-	1.71e-42	5.06e-38	TRUE	0.238169	ENST00000609281	1	0	1	0	1	-33		novel transcript, antisense to NAMPT	NA	-
chr2	86807645	86807645	+	1.82e-42	5.21e-38	TRUE	-0.0102897	ENST00000409511	1	1	0	1	0	752	CD8A	CD8a molecule [Source:HGNC Symbol;Acc:HGNC:1706]	Gene_body	-
chr9	33817916	33817916	+	2.34e-42	6.47e-38	TRUE	0.00493509	ENST00000263228	1	1	1	1	0	351	UBE2R2	ubiquitin conjugating enzyme E2 R2 [Source:HGNC Symbol;Acc:HGNC:19907]	Gene_body	-
chr15	78872806	78872806	-	6.19e-42	1.9e-37	TRUE	0.00461867	ENST00000331268	1	1	1	0	1	-8	MORF4L1	mortality factor 4 like 1 [Source:HGNC Symbol;Acc:HGNC:16989]	Gene_body	-
chr1	9292811	9292811	+	3.34e-30	9.94e-26	TRUE	-0.274348	ENST00000328089	1	0	0	1	0	-69	SPSB1	splA/ryanodine receptor domain and SOCS box containing 1 [Source:HGNC Symbol;Acc:HGNC:30628]	Downstream < 200	-
chr5	180292697	180292697	-	3.64e-30	9.72e-26	TRUE	0.588235	ENST00000504573	1	0	0	1	0	-548		novel transcript	NA	-
chr5	43556952	43556952	-	5.65e-30	1.46e-25	TRUE	0.145871	ENST00000504639	1	1	1	1	0	102	PAIP1	poly(A) binding protein interacting protein 1 [Source:HGNC Symbol;Acc:HGNC:16945]	Gene_body	-
chr10	26567164	26567164	-	6.81e-30	1.97e-25	TRUE	0.0993743	ENST00000493857	0	1	0	1	0	5223	APBB1IP	amyloid beta precursor protein binding family B member 1 interacting protein [Source:HGNC Symbol;Acc:HGNC:17379]	Gene_body	-
chr3	42590993	42590993	-	6.91e-30	1.74e-25	TRUE	-0.27027	ENST00000011691	1	0	1	1	0	189	SS18L2	SS18 like 2 [Source:HGNC Symbol;Acc:HGNC:15593]	Gene_body	-
chr12	106302480	106302480	+	7.78e-30	2.19e-25	TRUE	0.419287	ENST00000547153	1	0	1	1	0	-323	TCP11L2	t-complex 11 like 2 [Source:HGNC Symbol;Acc:HGNC:28627]	Gene_body	-
chr5	139710841	139710841	-	8.1e-30	1.97e-25	TRUE	0.139208	ENST00000363886	0	0	1	1	0	7250	RNU6-236P	RNA, U6 small nuclear 236, pseudogene [Source:HGNC Symbol;Acc:HGNC:47199]	NA	-
chr10	107915042	107915042	-	8.68e-30	2.37e-25	TRUE	0.11988	ENST00000622852	0	0	1	1	0	125658	LINC01435	long intergenic non-protein coding RNA 1435 [Source:HGNC Symbol;Acc:HGNC:50753]	Gene_body	-
chr21	34073564	34073564	+	9.19e-30	2.18e-25	TRUE	0.441501	ENST00000381151	1	1	1	1	0	-6	SLC5A3	solute carrier family 5 member 3 [Source:HGNC Symbol;Acc:HGNC:11038]	Gene_body	-
chr11	61161175	61161175	+	9.58e-30	2.54e-25	TRUE	0.191653	ENST00000538036	1	0	1	1	0	-40	VPS37C	VPS37C subunit of ESCRT-I [Source:HGNC Symbol;Acc:HGNC:26097]	Gene_body	-
chr7	72336958	72336958	+	9.58e-30	2.2e-25	TRUE	0.173995	ENST00000329008	1	1	1	1	0	38	CALN1	calneuron 1 [Source:HGNC Symbol;Acc:HGNC:13248]	Gene_body	-
chr12	120534807	120534807	+	1e-29	2.57e-25	TRUE	-0.356506	ENST00000413266	1	1	0	1	0	-5	RNF10	ring finger protein 10 [Source:HGNC Symbol;Acc:HGNC:10055]	Gene_body	-
chr19	10333220	10333220	-	1.02e-29	2.57e-25	TRUE	0.401606	ENST00000612689	1	0	1	1	0	-216		novel transcript, antisense to ICAM3	NA	-
chr12	56258432	56258432	+	1.12e-29	2.76e-25	TRUE	0.486618	ENST00000267116	1	0	0	1	0	-42	ANKRD52	ankyrin repeat domain 52 [Source:HGNC Symbol;Acc:HGNC:26614]	Upstream < 200	-
chr7	101163007	101163007	-	1.12e-29	2.52e-25	TRUE	0.364299	ENST00000445482	0	1	1	1	0	2108	VGF	VGF nerve growth factor inducible [Source:HGNC Symbol;Acc:HGNC:12684]	Gene_body	-
chr12	42482865	42482865	+	1.23e-29	2.94e-25	TRUE	0.0959233	ENST00000551050	1	1	1	1	0	208	PRICKLE1	prickle planar cell polarity protein 1 [Source:HGNC Symbol;Acc:HGNC:17019]	Gene_body	-
chr9	136978175	136978175	+	1.28e-29	2.79e-25	TRUE	0.101712	ENST00000492068	1	0	1	1	0	-637	PTGDS	prostaglandin D2 synthase [Source:HGNC Symbol;Acc:HGNC:9592]	Gene_body	-
chr1	100037990	100037990	+	1.41e-29	3.22e-25	TRUE	0.0881432	ENST00000370152	1	0	0	1	0	-107	MFSD14A	major facilitator superfamily domain containing 14A [Source:HGNC Symbol;Acc:HGNC:23363]	NA	-
chr17	77140585	77140585	+	1.41e-29	3.22e-25	TRUE	0.40568	ENST00000588880	1	0	1	1	0	-151	SEC14L1	SEC14 like lipid binding 1 [Source:HGNC Symbol;Acc:HGNC:10698]	Gene_body	-
chr7	7182796	7182796	-	1.45e-29	3.09e-25	TRUE	-0.278552	ENST00000476068	1	1	1	1	0	168	C1GALT1	core 1 synthase, glycoprotein-N-acetylgalactosamine 3-beta-galactosyltransferase 1 [Source:HGNC Symbol;Acc:HGNC:24337]	Gene_body	-
chr11	67504540	67504540	-	1.51e-29	3.37e-25	TRUE	0.115006	ENST00000532703	1	1	1	1	0	18	PITPNM1	phosphatidylinositol transfer protein membrane associated 1 [Source:HGNC Symbol;Acc:HGNC:9003]	Gene_body	-
chr9	122126586	122126586	-	1.52e-29	3.16e-25	TRUE	0.136967	ENST00000584530	0	0	0	0	1	-6420	MIR4478	microRNA 4478 [Source:HGNC Symbol;Acc:HGNC:41759]	NA	-
chr19	43594999	43594999	-	1.59e-29	3.41e-25	TRUE	0.113911	ENST00000602269	1	1	0	1	0	526	IRGQ	immunity related GTPase Q [Source:HGNC Symbol;Acc:HGNC:24868]	Gene_body	-
chr15	50908078	50908078	+	1.6e-29	3.41e-25	TRUE	0.0979025	ENST00000613161	1	0	1	1	0	522		novel transcript	NA	-
chr6	27894393	27894393	-	1.62e-29	3.28e-25	TRUE	0.094132	ENST00000616182	1	0	0	0	1	932	H2BC17	H2B clustered histone 17 [Source:HGNC Symbol;Acc:HGNC:4758]	Upstream 200 < x < 1500	-
chr8	60678852	60678852	-	1.66e-29	3.28e-25	TRUE	0.127206	ENST00000423902	1	1	0	1	0	76	CHD7	chromodomain helicase DNA binding protein 7 [Source:HGNC Symbol;Acc:HGNC:20626]	Gene_body	-
chr19	38316043	38316043	+	1.72e-29	3.6e-25	TRUE	0.125943	ENST00000339413	1	0	1	1	0	-81	YIF1B	Yip1 interacting factor homolog B, membrane trafficking protein [Source:HGNC Symbol;Acc:HGNC:30511]	Gene_body	-
chr7	129225151	129225151	+	1.79e-29	3.38e-25	TRUE	0.102782	ENST00000446544	1	1	0	1	0	103	AHCYL2	adenosylhomocysteinase like 2 [Source:HGNC Symbol;Acc:HGNC:22204]	Gene_body	-
chr10	28532405	28532405	+	1.8e-29	3.68e-25	TRUE	0.371058	ENST00000528337	1	0	1	1	0	-52	WAC-AS1	WAC antisense RNA 1 (head to head) [Source:HGNC Symbol;Acc:HGNC:27347]	Gene_body	-
chr3	107523675	107523675	+	1.8e-29	3.38e-25	TRUE	0.328407	ENST00000454540	1	0	1	1	0	223	BBX	BBX high mobility group box domain containing [Source:HGNC Symbol;Acc:HGNC:14422]	Gene_body	-
chr14	94768707	94768707	-	1.85e-29	3.71e-25	TRUE	0.0798842	ENST00000238558	0	0	1	1	0	1524	GSC	goosecoid homeobox [Source:HGNC Symbol;Acc:HGNC:4612]	Gene_body	-
chr3	125766398	125766398	+	1.92e-29	3.49e-25	TRUE	0.077026	ENST00000610060	0	0	0	1	0	-8316		novel transcript	NA	-
chr1	94237188	94237188	+	1.94e-29	3.79e-25	TRUE	0.105322	ENST00000260526	1	0	1	1	0	378	ARHGAP29	Rho GTPase activating protein 29 [Source:HGNC Symbol;Acc:HGNC:30207]	Gene_body	-
chr3	14178432	14178432	-	1.94e-29	3.49e-25	TRUE	0.304878	ENST00000306024	1	1	1	1	0	76	LSM3	LSM3 homolog, U6 small nuclear RNA and mRNA degradation associated [Source:HGNC Symbol;Acc:HGNC:17874]	NA	-
chr12	57128316	57128316	-	2.01e-29	3.79e-25	TRUE	0.304878	ENST00000553277	1	0	1	1	0	-177	LRP1	LDL receptor related protein 1 [Source:HGNC Symbol;Acc:HGNC:6692]	NA	-
chr17	2776532	2776532	-	2.01e-29	3.79e-25	TRUE	0.345423	ENST00000540393	1	0	0	1	0	-524	RAP1GAP2	RAP1 GTPase activating protein 2 [Source:HGNC Symbol;Acc:HGNC:29176]	Gene_body	-
chr7	92834857	92834857	+	2.01e-29	3.54e-25	TRUE	0.090306	ENST00000491250	1	0	1	1	0	441	CDK6	cyclin dependent kinase 6 [Source:HGNC Symbol;Acc:HGNC:1777]	Gene_body	-
chr3	57756990	57756990	+	2.3e-29	3.9e-25	TRUE	-0.154083	ENST00000467901	1	1	0	1	0	-311	SLMAP	sarcolemma associated protein [Source:HGNC Symbol;Acc:HGNC:16643]	Gene_body	-
chr2	235494187	235494187	+	2.31e-29	3.9e-25	TRUE	0.281294	ENST00000304032	1	1	0	1	0	82	AGAP1	ArfGAP with GTPase domain, ankyrin repeat and PH domain 1 [Source:HGNC Symbol;Acc:HGNC:16922]	Gene_body	-
chr1	200738977	200738977	-	2.48e-29	4.6e-25	TRUE	-0.229621	ENST00000358823	1	0	0	0	1	-581	CAMSAP2	calmodulin regulated spectrin associated protein family member 2 [Source:HGNC Symbol;Acc:HGNC:29188]	Gene_body	-
chr4	99946529	99946529	+	2.52e-29	4.17e-25	TRUE	0.110805	ENST00000426476	1	1	0	1	0	30	DNAJB14	DnaJ heat shock protein family (Hsp40) member B14 [Source:HGNC Symbol;Acc:HGNC:25881]	Gene_body	-
chr3	52455482	52455482	-	2.65e-29	4.28e-25	TRUE	-0.257732	ENST00000345716	1	0	1	0	1	-26	NISCH	nischarin [Source:HGNC Symbol;Acc:HGNC:18006]	Gene_body	-
chr1	184755075	184755075	-	2.69e-29	4.89e-25	TRUE	0.110273	ENST00000318130	1	0	0	1	0	-163	EDEM3	ER degradation enhancing alpha-mannosidase like protein 3 [Source:HGNC Symbol;Acc:HGNC:16787]	Upstream < 200	-
chr4	673874	673874	-	2.69e-29	4.28e-25	TRUE	-0.258732	ENST00000506525	1	1	1	1	0	-54	ATP5ME	ATP synthase membrane subunit e [Source:HGNC Symbol;Acc:HGNC:846]	Gene_body	-
chr7	33109421	33109421	+	2.8e-29	4.37e-25	TRUE	0.0913849	ENST00000474370	1	0	0	1	0	-21	RP9	RP9 pre-mRNA splicing factor [Source:HGNC Symbol;Acc:HGNC:10288]	Upstream < 200	-
chr19	10961026	10961026	-	2.82e-29	5.03e-25	TRUE	0.125632	ENST00000429416	1	1	0	1	0	27	SMARCA4	SWI/SNF related, matrix associated, actin dependent regulator of chromatin, subfamily a, member 4 [Source:HGNC Symbol;Acc:HGNC:11100]	Gene_body	-
chr16	70454540	70454540	-	2.87e-29	5.04e-25	TRUE	0.075937	ENST00000572784	1	1	0	1	0	-55	FCSK	fucose kinase [Source:HGNC Symbol;Acc:HGNC:29500]	Downstream < 200	-
chr9	124868949	124868949	-	3.12e-29	4.78e-25	TRUE	0.106868	ENST00000259477	1	1	0	1	0	-256	ARPC5L	actin related protein 2/3 complex subunit 5 like [Source:HGNC Symbol;Acc:HGNC:23366]	Gene_body	-
chr19	58409006	58409006	+	3.19e-29	5.4e-25	TRUE	0.094512	ENST00000322834	1	1	1	1	0	231	ZNF584	zinc finger protein 584 [Source:HGNC Symbol;Acc:HGNC:27318]	Gene_body	-
chr11	10930898	10930898	+	3.22e-29	5.4e-25	TRUE	-0.239521	ENST00000503469	0	0	0	1	0	-31577		novel transcript	NA	-
chr20	36092668	36092668	-	3.22e-29	4.84e-25	TRUE	-0.246002	ENST00000406771	1	0	1	1	0	-12	EPB41L1	erythrocyte membrane protein band 4.1 like 1 [Source:HGNC Symbol;Acc:HGNC:3378]	Gene_body	-
chr1	230067502	230067502	+	3.24e-29	5.4e-25	TRUE	0.0901102	ENST00000488903	1	0	1	1	0	245	GALNT2	polypeptide N-acetylgalactosaminyltransferase 2 [Source:HGNC Symbol;Acc:HGNC:4124]	Gene_body	-
chr6	7910270	7910270	+	3.29e-29	4.86e-25	TRUE	-0.217155	ENST00000473453	1	0	1	1	0	-194	TXNDC5	thioredoxin domain containing 5 [Source:HGNC Symbol;Acc:HGNC:21073]	Gene_body	-
chr5	55233317	55233317	-	3.38e-29	4.92e-25	TRUE	0.0908496	ENST00000501463	1	1	0	1	0	281	CCNO	cyclin O [Source:HGNC Symbol;Acc:HGNC:18576]	Gene_body	-
chr12	26833401	26833401	-	3.42e-29	5.61e-25	TRUE	0.103788	ENST00000381340	1	0	0	1	0	-204	ITPR2	inositol 1,4,5-trisphosphate receptor type 2 [Source:HGNC Symbol;Acc:HGNC:6181]	Upstream 200 < x < 1500	-
chr2	85561369	85561369	+	3.5e-29	5e-25	TRUE	0.0954536	ENST00000423570	1	0	1	1	0	105	GGCX	gamma-glutamyl carboxylase [Source:HGNC Symbol;Acc:HGNC:4247]	Gene_body	-
chr22	37805081	37805081	-	3.58e-29	5.02e-25	TRUE	0.0966633	ENST00000340857	1	0	0	1	0	-12	H1-0	H1.0 linker histone [Source:HGNC Symbol;Acc:HGNC:4714]	Downstream < 200	-
chr2	100321682	100321682	-	3.77e-29	5.21e-25	TRUE	0.117049	ENST00000393437	0	1	0	1	0	1052	LONRF2	LON peptidase N-terminal domain and ring finger 2 [Source:HGNC Symbol;Acc:HGNC:24788]	Gene_body	-
chr3	184260017	184260017	+	4.01e-29	5.45e-25	TRUE	0.078915	ENST00000296238	0	1	1	1	0	1447	CAMK2N2	calcium/calmodulin dependent protein kinase II inhibitor 2 [Source:HGNC Symbol;Acc:HGNC:24197]	Gene_body	-
chr18	65751404	65751404	-	4.08e-29	6.58e-25	TRUE	-0.206186	ENST00000397968	1	0	1	1	0	485	CDH7	cadherin 7 [Source:HGNC Symbol;Acc:HGNC:1766]	Gene_body	-
chr18	36829180	36829180	-	4.28e-29	6.78e-25	TRUE	-0.209644	ENST00000334295	1	1	0	1	0	16	TPGS2	tubulin polyglutamylase complex subunit 2 [Source:HGNC Symbol;Acc:HGNC:24561]	Gene_body	-
chr7	6637643	6637643	-	4.44e-29	5.93e-25	TRUE	0.0876189	ENST00000614588	1	0	1	1	0	295	ZNF316	zinc finger protein 316 [Source:HGNC Symbol;Acc:HGNC:13843]	Gene_body	-
chr6	34236941	34236941	+	4.51e-29	5.94e-25	TRUE	0.10948	ENST00000447654	1	1	0	1	0	70	HMGA1	high mobility group AT-hook 1 [Source:HGNC Symbol;Acc:HGNC:5010]	Gene_body	-
chr10	24723815	24723815	-	4.56e-29	7.12e-25	TRUE	0.106721	ENST00000612832	1	0	0	1	0	-148	ARHGAP21	Rho GTPase activating protein 21 [Source:HGNC Symbol;Acc:HGNC:23725]	Gene_body	-
chr21	43660072	43660072	+	4.76e-29	6.16e-25	TRUE	0.527704	ENST00000340648	1	0	1	0	1	526	RRP1B	ribosomal RNA processing 1B [Source:HGNC Symbol;Acc:HGNC:23818]	Gene_body	-
chr19	17026904	17026904	+	4.82e-29	7.4e-25	TRUE	0.5	ENST00000291440	1	0	0	1	0	-90	CPAMD8	C3 and PZP like alpha-2-macroglobulin domain containing 8 [Source:HGNC Symbol;Acc:HGNC:23228]	Upstream < 200	-
chr11	111602263	111602263	+	4.91e-29	7.42e-25	TRUE	-0.194363	ENST00000304987	1	0	0	1	0	-128	SIK2	salt inducible kinase 2 [Source:HGNC Symbol;Acc:HGNC:21680]	Downstream < 200	-
chr1	40665441	40665441	-	5.01e-29	7.47e-25	TRUE	0.433839	ENST00000372683	1	1	0	1	0	5	RIMS3	regulating synaptic membrane exocytosis 3 [Source:HGNC Symbol;Acc:HGNC:21292]	Gene_body	-
chr7	140640597	140640597	-	5.3e-29	6.59e-25	TRUE	-0.219058	ENST00000496613	1	1	1	1	0	-53	DENND2A	DENN domain containing 2A [Source:HGNC Symbol;Acc:HGNC:22212]	Gene_body	-
chr8	124539026	124539026	-	5.31e-29	6.59e-25	TRUE	-0.166251	ENST00000519232	1	1	0	1	0	12	TATDN1	TatD DNase domain containing 1 [Source:HGNC Symbol;Acc:HGNC:24220]	Gene_body	-
chr18	24272026	24272026	-	5.33e-29	7.82e-25	TRUE	0.0847839	ENST00000399443	1	1	1	1	0	207	OSBPL1A	oxysterol binding protein like 1A [Source:HGNC Symbol;Acc:HGNC:16398]	Gene_body	-
chr7	149773711	149773711	-	5.33e-29	6.59e-25	TRUE	-0.189753	ENST00000302017	1	0	0	1	0	-233	ZNF467	zinc finger protein 467 [Source:HGNC Symbol;Acc:HGNC:23154]	Upstream < 200	-
chr2	192194657	192194657	-	5.48e-29	6.67e-25	TRUE	-0.157853	ENST00000409056	1	1	0	1	0	-134	TMEFF2	transmembrane protein with EGF like and two follistatin like domains 2 [Source:HGNC Symbol;Acc:HGNC:11867]	Gene_body	-
chr10	121928440	121928440	+	6.03e-29	8.72e-25	TRUE	0.080594	ENST00000455628	1	1	0	1	0	23	ATE1	arginyltransferase 1 [Source:HGNC Symbol;Acc:HGNC:782]	Gene_body	-
chrX	68830187	68830187	-	6.07e-29	7.29e-25	TRUE	0.5	ENST00000204961	0	0	1	1	0	1192	EFNB1	ephrin B1 [Source:HGNC Symbol;Acc:HGNC:3226]	Gene_body	-
chr14	81221088	81221088	+	6.21e-29	8.85e-25	TRUE	-0.182149	ENST00000618431	1	0	1	1	0	-130		novel transcript, antisense to GTF2A1	NA	-
chr10	100999262	100999262	-	7.09e-29	9.96e-25	TRUE	0.449438	ENST00000370220	1	0	1	1	0	-214	LZTS2	leucine zipper tumor suppressor 2 [Source:HGNC Symbol;Acc:HGNC:29381]	Gene_body	-
chr20	63740146	63740146	+	7.12e-29	8.41e-25	TRUE	0.437637	ENST00000474248	1	0	1	1	0	-97	SLC2A4RG	SLC2A4 regulator [Source:HGNC Symbol;Acc:HGNC:15930]	Gene_body	-
chr6	116100804	116100804	-	7.2e-29	8.41e-25	TRUE	-0.189753	ENST00000319550	1	0	0	1	0	-45	NT5DC1	5'-nucleotidase domain containing 1 [Source:HGNC Symbol;Acc:HGNC:21556]	Downstream < 200	-
chr2	20666772	20666772	+	7.23e-29	1e-24	TRUE	0.357782	ENST00000272224	1	1	0	1	0	110	GDF7	growth differentiation factor 7 [Source:HGNC Symbol;Acc:HGNC:4222]	Downstream 200>x>1500	-
chr2	86337722	86337722	+	7.32e-29	8.42e-25	TRUE	-0.176523	ENST00000535845	1	0	1	1	0	-69	REEP1	receptor accessory protein 1 [Source:HGNC Symbol;Acc:HGNC:25786]	Gene_body	-
chr14	29927337	29927337	+	7.34e-29	1e-24	TRUE	0.364964	ENST00000616995	1	1	1	1	0	176	PRKD1	protein kinase D1 [Source:HGNC Symbol;Acc:HGNC:9407]	Gene_body	-
chr6	33200076	33200076	-	7.49e-29	8.5e-25	TRUE	0.411523	ENST00000444757	1	0	1	1	0	-369	SLC39A7	solute carrier family 39 member 7 [Source:HGNC Symbol;Acc:HGNC:4927]	NA	-
chr8	66113832	66113832	-	7.97e-29	8.93e-25	TRUE	0.0766436	ENST00000517961	1	0	1	1	0	547		novel transcript	NA	-
chr15	90932610	90932610	-	8.13e-29	1.1e-24	TRUE	-0.17094	ENST00000394272	1	1	1	1	0	-42	HDDC3	HD domain containing 3 [Source:HGNC Symbol;Acc:HGNC:30522]	Gene_body	-
chr17	386307	386307	+	8.28e-29	1.1e-24	TRUE	0.46729	ENST00000573780	1	0	0	1	0	-54	RPH3AL	rabphilin 3A like (without C2 domains) [Source:HGNC Symbol;Acc:HGNC:10296]	Upstream < 200	-
chr22	30327224	30327224	-	8.34e-29	9.21e-25	TRUE	0.461894	ENST00000215790	1	0	0	1	0	-179	TBC1D10A	TBC1 domain family member 10A [Source:HGNC Symbol;Acc:HGNC:23609]	Upstream 200 < x < 1500	-
chr19	18323302	18323302	-	8.47e-29	1.1e-24	TRUE	-0.170503	ENST00000593829	1	0	0	1	0	-29	LSM4	LSM4 homolog, U6 small nuclear RNA and mRNA degradation associated [Source:HGNC Symbol;Acc:HGNC:17259]	Upstream < 200	-
chr9	35791657	35791657	+	8.54e-29	9.31e-25	TRUE	0.383142	ENST00000342694	1	0	0	1	0	-497	NPR2	natriuretic peptide receptor 2 [Source:HGNC Symbol;Acc:HGNC:7944]	Gene_body	-
chr2	17754075	17754075	-	8.55e-29	1.1e-24	TRUE	0.461894	ENST00000524465	1	1	1	1	0	-72	GEN1	GEN1 Holliday junction 5' flap endonuclease [Source:HGNC Symbol;Acc:HGNC:26881]	Gene_body	-
chr15	74433877	74433877	+	8.85e-29	1.13e-24	TRUE	0.457666	ENST00000543145	1	1	0	1	0	79	SEMA7A	semaphorin 7A (John Milton Hagen blood group) [Source:HGNC Symbol;Acc:HGNC:10741]	Gene_body	-
chr22	36123953	36123953	+	9.01e-29	9.54e-25	TRUE	0.00330382	ENST00000624395	0	0	0	0	0	15398		TEC	NA	-
chr8	108787645	108787645	-	9.09e-29	9.54e-25	TRUE	0.421053	ENST00000297459	1	0	0	0	1	-31	TMEM74	transmembrane protein 74 [Source:HGNC Symbol;Acc:HGNC:26409]	Upstream < 200	-
chr22	50474497	50474497	+	9.1e-29	9.54e-25	TRUE	-0.173611	ENST00000399627	1	0	1	1	0	353	SBF1	SET binding factor 1 [Source:HGNC Symbol;Acc:HGNC:10542]	Gene_body	-
chr4	127881429	127881429	+	9.68e-29	1e-24	TRUE	-0.154083	ENST00000514379	1	0	1	1	0	199	PLK4	polo like kinase 4 [Source:HGNC Symbol;Acc:HGNC:11397]	Gene_body	-
chr11	113875847	113875847	+	9.93e-29	1.25e-24	TRUE	-0.154919	ENST00000545540	1	0	0	1	0	-278	USP28	ubiquitin specific peptidase 28 [Source:HGNC Symbol;Acc:HGNC:12625]	Upstream 200 < x < 1500	-
chr19	50511306	50511306	-	1.01e-28	1.25e-24	TRUE	0.431034	ENST00000598418	1	1	0	1	0	48	JOSD2	Josephin domain containing 2 [Source:HGNC Symbol;Acc:HGNC:28853]	Upstream < 200	-
chr12	101407423	101407423	-	1.02e-28	1.25e-24	TRUE	0.383877	ENST00000536227	1	1	1	1	0	39	ARL1	ADP ribosylation factor like GTPase 1 [Source:HGNC Symbol;Acc:HGNC:692]	Gene_body	-
chr16	15395757	15395757	+	1.04e-28	1.26e-24	TRUE	0.408998	ENST00000287594	1	1	0	1	0	5	MPV17L	MPV17 mitochondrial inner membrane protein like [Source:HGNC Symbol;Acc:HGNC:26827]	Gene_body	-
chr12	110124322	110124322	-	1.05e-28	1.26e-24	TRUE	0.410678	ENST00000361948	1	0	0	0	1	-13	IFT81	intraflagellar transport 81 [Source:HGNC Symbol;Acc:HGNC:14313]	Downstream < 200	-
chr4	575197	575197	+	1.08e-28	1.11e-24	TRUE	0.395257	ENST00000610212	1	0	0	1	0	-786	TMEM271	transmembrane protein 271 [Source:HGNC Symbol;Acc:HGNC:53639]	Gene_body	-
chr20	49936465	49936465	+	1.15e-28	1.16e-24	TRUE	0.304414	ENST00000622920	1	1	0	1	0	60	RNF114	ring finger protein 114 [Source:HGNC Symbol;Acc:HGNC:13094]	Gene_body	-
chr16	22814171	22814171	+	1.24e-28	1.45e-24	TRUE	0.40404	ENST00000261374	1	0	0	1	0	-6	HS3ST2	heparan sulfate-glucosamine 3-sulfotransferase 2 [Source:HGNC Symbol;Acc:HGNC:5195]	Gene_body	-
chr16	89701524	89701524	+	1.24e-28	1.45e-24	TRUE	0.2849	ENST00000569918	1	1	1	1	0	117	SPATA2L	spermatogenesis associated 2 like [Source:HGNC Symbol;Acc:HGNC:28393]	Gene_body	-
chr20	62303394	62303394	+	1.25e-28	1.25e-24	TRUE	0.298063	ENST00000462554	1	1	1	1	0	138	ADRM1	adhesion regulating molecule 1 [Source:HGNC Symbol;Acc:HGNC:15759]	Gene_body	-
chr2	104843154	104843154	+	1.32e-28	1.3e-24	TRUE	0.364299	ENST00000443988	0	0	1	1	0	8300	PANTR1	POU3F3 adjacent non-coding transcript 1 [Source:HGNC Symbol;Acc:HGNC:49513]	Gene_body	-
chr12	96399838	96399838	+	1.37e-28	1.59e-24	TRUE	0.310559	ENST00000542666	1	0	1	1	0	237	CDK17	cyclin dependent kinase 17 [Source:HGNC Symbol;Acc:HGNC:8750]	Gene_body	-
chr4	153466424	153466424	+	1.37e-28	1.34e-24	TRUE	0.268456	ENST00000409959	1	1	0	1	0	77	TMEM131L	transmembrane 131 like [Source:HGNC Symbol;Acc:HGNC:29146]	Gene_body	-
chr6	19838438	19838438	-	1.55e-28	1.5e-24	TRUE	0.285307	ENST00000432171	1	0	1	1	0	643	LNC-LBCS	lncRNA bladder and prostate cancer suppressor, hnRNPK interacting [Source:HGNC Symbol;Acc:HGNC:54418]	Gene_body	-
chr18	79951776	79951776	-	1.57e-28	1.79e-24	TRUE	0.300752	ENST00000397778	1	0	0	1	0	-113	SLC66A2	solute carrier family 66 member 2 [Source:HGNC Symbol;Acc:HGNC:26188]	Upstream < 200	-
chr17	41918625	41918625	-	5.02e-23	5.67e-19	TRUE	-0.0649489	ENST00000590770	1	0	1	1	0	327	ACLY	ATP citrate lyase [Source:HGNC Symbol;Acc:HGNC:115]	Gene_body	-
chr18	6414732	6414732	+	5.56e-16	6.14e-12	TRUE	-0.189753	ENST00000583809	1	1	1	1	0	67	L3MBTL4	L3MBTL histone methyl-lysine binding protein 4 [Source:HGNC Symbol;Acc:HGNC:26677]	Gene_body	-
chr2	64653937	64653937	-	5.56e-16	6.14e-12	TRUE	-0.21692	ENST00000313349	1	0	1	1	0	-25	SERTAD2	SERTA domain containing 2 [Source:HGNC Symbol;Acc:HGNC:30784]	Gene_body	-
chr17	2593799	2593799	-	6.76e-16	7.38e-12	TRUE	-0.189394	ENST00000575477	1	1	1	1	0	-16	PAFAH1B1	platelet activating factor acetylhydrolase 1b regulatory subunit 1 [Source:HGNC Symbol;Acc:HGNC:8574]	Gene_body	-
chr6	113971451	113971451	+	7.35e-16	6.92e-12	TRUE	-0.149477	ENST00000521888	1	0	1	1	0	-44	HDAC2-AS2	HDAC2 and HS3ST5 antisense RNA 2 [Source:HGNC Symbol;Acc:HGNC:43590]	Gene_body	-
chr8	139704211	139704211	+	7.35e-16	6.92e-12	TRUE	-0.248139	ENST00000520439	0	0	0	1	0	-1156	KCNK9	potassium two pore domain channel subfamily K member 9 [Source:HGNC Symbol;Acc:HGNC:6283]	Upstream < 200	-
chr6	43053736	43053736	-	7.95e-16	7.4e-12	TRUE	-0.194175	ENST00000265348	1	1	1	1	0	-38	CUL7	cullin 7 [Source:HGNC Symbol;Acc:HGNC:21024]	Gene_body	-
chr1	16155832	16155832	+	8.55e-16	9.13e-12	TRUE	-0.135685	ENST00000461614	1	0	1	1	0	221	EPHA2	EPH receptor A2 [Source:HGNC Symbol;Acc:HGNC:3386]	Gene_body	-
chr16	31142638	31142638	-	8.55e-16	9.13e-12	TRUE	-0.146843	ENST00000563693	1	1	0	1	0	221	PRSS36	serine protease 36 [Source:HGNC Symbol;Acc:HGNC:26906]	Gene_body	-
chrX	139203207	139203207	-	8.55e-16	7.87e-12	TRUE	-0.178891	ENST00000421460	1	0	1	1	0	319	FGF13	fibroblast growth factor 13 [Source:HGNC Symbol;Acc:HGNC:3670]	Gene_body	-
chr1	41918124	41918124	+	9.15e-16	9.56e-12	TRUE	-0.141044	ENST00000372583	1	0	1	1	0	375	HIVEP3	HIVEP zinc finger 3 [Source:HGNC Symbol;Acc:HGNC:13561]	Gene_body	-
chr15	83011426	83011426	+	9.15e-16	9.56e-12	TRUE	-0.2	ENST00000563387	1	1	1	1	0	118	C15orf40	chromosome 15 open reading frame 40 [Source:HGNC Symbol;Acc:HGNC:28443]	Gene_body	-
chr1	160343081	160343081	+	9.75e-16	9.98e-12	TRUE	-0.230947	ENST00000368069	1	0	1	0	1	168	COPA	COPI coat complex subunit alpha [Source:HGNC Symbol;Acc:HGNC:2230]	Gene_body	-
chr14	73759484	73759484	+	9.75e-16	9.98e-12	TRUE	-0.182482	ENST00000582238	1	0	1	1	0	739	MIR4505	microRNA 4505 [Source:HGNC Symbol;Acc:HGNC:41743]	NA	-
chr5	52800014	52800014	+	9.75e-16	8.78e-12	TRUE	-0.165289	ENST00000502995	0	1	1	1	0	-11989		novel transcript	NA	-
chrX	153928681	153928681	-	9.75e-16	8.78e-12	TRUE	-0.157978	ENST00000442262	1	0	1	0	1	-263	ARHGAP4	Rho GTPase activating protein 4 [Source:HGNC Symbol;Acc:HGNC:674]	Gene_body	-
chr10	119725702	119725702	-	1.03e-15	1.04e-11	TRUE	-0.125	ENST00000361976	1	0	0	1	0	-395	NA	NA	NA	-
chr14	72893223	72893223	+	1.03e-15	1.04e-11	TRUE	-0.166389	ENST00000366353	1	0	1	1	0	-575	DPF3	double PHD fingers 3 [Source:HGNC Symbol;Acc:HGNC:17427]	Gene_body	-
chrX	134915166	134915166	-	1.04e-15	9.27e-12	TRUE	0.142043	ENST00000489890	1	0	1	1	0	54	MOSPD1	motile sperm domain containing 1 [Source:HGNC Symbol;Acc:HGNC:25235]	Gene_body	-
chr12	112409185	112409185	+	1.09e-15	1.07e-11	TRUE	-0.17301	ENST00000549847	1	1	1	1	0	127	RPL6	ribosomal protein L6 [Source:HGNC Symbol;Acc:HGNC:10362]	Gene_body	-
chr18	26226584	26226584	-	1.09e-15	1.07e-11	TRUE	-0.143885	ENST00000578121	1	1	0	1	0	100	TAF4B	TATA-box binding protein associated factor 4b [Source:HGNC Symbol;Acc:HGNC:11538]	Gene_body	-
chr18	54357817	54357817	-	1.09e-15	1.07e-11	TRUE	-0.188324	ENST00000577499	1	1	0	1	0	32	STARD6	StAR related lipid transfer domain containing 6 [Source:HGNC Symbol;Acc:HGNC:18066]	Gene_body	-
chr4	78938867	78938867	-	1.09e-15	9.55e-12	TRUE	-0.148148	ENST00000512299	1	0	1	0	1	329	PAQR3	progestin and adipoQ receptor family member 3 [Source:HGNC Symbol;Acc:HGNC:30130]	Gene_body	-
chr6	99515112	99515112	-	1.09e-15	9.55e-12	TRUE	-0.136612	ENST00000327681	1	1	1	1	0	265	USP45	ubiquitin specific peptidase 45 [Source:HGNC Symbol;Acc:HGNC:20080]	Gene_body	-
chr10	113679799	113679799	-	1.15e-15	1.1e-11	TRUE	-0.134228	ENST00000369318	1	1	1	1	0	-78	CASP7	caspase 7 [Source:HGNC Symbol;Acc:HGNC:1508]	Gene_body	-
chr10	72354635	72354635	+	1.15e-15	1.1e-11	TRUE	-0.168067	ENST00000461919	1	0	1	1	0	-256	DNAJB12	DnaJ heat shock protein family (Hsp40) member B12 [Source:HGNC Symbol;Acc:HGNC:14891]	Gene_body	-
chr22	48576210	48576210	+	1.15e-15	9.77e-12	TRUE	-0.115207	ENST00000358295	1	0	1	1	0	-96	TAFA5	TAFA chemokine like family member 5 [Source:HGNC Symbol;Acc:HGNC:21592]	Gene_body	-
chrX	150984644	150984644	-	1.15e-15	9.77e-12	TRUE	-0.161812	ENST00000430118	1	0	1	1	0	-887	HMGB3	high mobility group box 3 [Source:HGNC Symbol;Acc:HGNC:5004]	Gene_body	-
chr2	188292074	188292074	-	1.16e-15	9.77e-12	TRUE	-0.149254	ENST00000409805	1	1	1	1	0	36	GULP1	GULP PTB domain containing engulfment adaptor 1 [Source:HGNC Symbol;Acc:HGNC:18649]	Gene_body	-
chr7	157138774	157138774	+	1.22e-15	1.02e-11	TRUE	-0.191205	ENST00000348165	1	0	0	1	0	-139	UBE3C	ubiquitin protein ligase E3C [Source:HGNC Symbol;Acc:HGNC:16803]	Downstream < 200	-
chr10	91410555	91410555	-	1.28e-15	1.19e-11	TRUE	-0.125156	ENST00000298068	1	1	1	1	0	212	HECTD2	HECT domain E3 ubiquitin protein ligase 2 [Source:HGNC Symbol;Acc:HGNC:26736]	Gene_body	-
chr14	60723229	60723229	-	1.28e-15	1.19e-11	TRUE	-0.179533	ENST00000554079	1	1	0	1	0	-65	SIX4	SIX homeobox 4 [Source:HGNC Symbol;Acc:HGNC:10890]	Gene_body	-
chr2	74482944	74482944	+	1.28e-15	1.06e-11	TRUE	-0.104493	ENST00000290418	1	1	1	1	0	53	CCDC142	coiled-coil domain containing 142 [Source:HGNC Symbol;Acc:HGNC:25889]	Gene_body	-
chr12	107761047	107761047	-	1.34e-15	1.22e-11	TRUE	-0.12837	ENST00000547268	1	1	1	1	0	-24	PRDM4	PR/SET domain 4 [Source:HGNC Symbol;Acc:HGNC:9348]	Gene_body	-
chr17	44218750	44218750	-	1.34e-15	1.22e-11	TRUE	-0.11976	ENST00000537550	1	0	1	1	0	-211	UBTF	upstream binding transcription factor [Source:HGNC Symbol;Acc:HGNC:12511]	Gene_body	-
chr19	7920285	7920285	+	1.34e-15	1.22e-11	TRUE	-0.117096	ENST00000221573	1	0	0	1	0	-31	SNAPC2	small nuclear RNA activating complex polypeptide 2 [Source:HGNC Symbol;Acc:HGNC:11135]	Downstream < 200	-
chrX	135032203	135032203	+	1.34e-15	1.08e-11	TRUE	-0.13947	ENST00000257013	1	0	0	1	0	-163	RTL8C	retrotransposon Gag like 8C [Source:HGNC Symbol;Acc:HGNC:2569]	Downstream < 200	-
chrX	154490412	154490412	+	1.34e-15	1.08e-11	TRUE	-0.169205	ENST00000369649	1	1	1	1	0	203	SLC10A3	solute carrier family 10 member 3 [Source:HGNC Symbol;Acc:HGNC:22979]	Gene_body	-
chr1	9234920	9234920	-	1.4e-15	1.26e-11	TRUE	-0.132802	ENST00000377403	1	1	0	1	0	147	H6PD	hexose-6-phosphate dehydrogenase/glucose 1-dehydrogenase [Source:HGNC Symbol;Acc:HGNC:4795]	Gene_body	-
chrX	14873058	14873058	-	1.4e-15	1.12e-11	TRUE	-0.127551	ENST00000398334	1	1	0	1	0	5	FANCB	FA complementation group B [Source:HGNC Symbol;Acc:HGNC:3583]	Gene_body	-
chr15	82952652	82952652	+	1.46e-15	1.28e-11	TRUE	-0.118906	ENST00000450735	1	1	1	1	0	70	HOMER2	homer scaffold protein 2 [Source:HGNC Symbol;Acc:HGNC:17513]	Gene_body	-
chr15	82952728	82952728	+	1.46e-15	1.28e-11	TRUE	-0.118624	ENST00000304231	1	1	1	1	0	0	HOMER2	homer scaffold protein 2 [Source:HGNC Symbol;Acc:HGNC:17513]	Gene_body	-
chr19	12775582	12775582	+	1.46e-15	1.28e-11	TRUE	-0.136054	ENST00000592808	1	1	1	1	0	-11	HOOK2	hook microtubule tethering protein 2 [Source:HGNC Symbol;Acc:HGNC:19885]	Gene_body	Hypomethylated
chr2	233854421	233854421	+	1.52e-15	1.16e-11	TRUE	-0.121065	ENST00000454020	1	1	0	1	0	54	HJURP	Holliday junction recognition protein [Source:HGNC Symbol;Acc:HGNC:25444]	Gene_body	-
chr4	78776445	78776445	-	1.52e-15	1.16e-11	TRUE	-0.0859845	ENST00000628286	1	1	0	1	0	69	BMP2K	BMP2 inducible kinase [Source:HGNC Symbol;Acc:HGNC:18041]	Gene_body	-
chr4	80072770	80072770	-	1.52e-15	1.16e-11	TRUE	-0.123001	ENST00000346652	1	1	1	1	0	-71	ANTXR2	ANTXR cell adhesion molecule 2 [Source:HGNC Symbol;Acc:HGNC:21732]	Gene_body	-
chr9	130173424	130173424	+	1.52e-15	1.16e-11	TRUE	-0.13369	ENST00000372398	1	0	1	0	1	848	NCS1	neuronal calcium sensor 1 [Source:HGNC Symbol;Acc:HGNC:3953]	Gene_body	-
chr9	132669678	132669678	-	1.52e-15	1.16e-11	TRUE	-0.0710227	ENST00000438527	1	0	1	1	0	350	DDX31	DEAD-box helicase 31 [Source:HGNC Symbol;Acc:HGNC:16715]	Gene_body	-
chr1	28643059	28643059	-	1.58e-15	1.35e-11	TRUE	-0.120192	ENST00000373824	1	1	0	1	0	8	TAF12	TATA-box binding protein associated factor 12 [Source:HGNC Symbol;Acc:HGNC:11545]	Gene_body	-
chr11	107929062	107929062	+	1.58e-15	1.35e-11	TRUE	-0.143885	ENST00000320578	1	0	1	1	0	561	RAB39A	RAB39A, member RAS oncogene family [Source:HGNC Symbol;Acc:HGNC:16521]	Gene_body	-
chr14	105398689	105398689	+	1.58e-15	1.35e-11	TRUE	-0.101317	ENST00000451127	1	0	1	1	0	108	TEX22	testis expressed 22 [Source:HGNC Symbol;Acc:HGNC:40026]	Gene_body	-
chr4	168832305	168832305	-	1.58e-15	1.19e-11	TRUE	-0.157233	ENST00000507735	1	0	1	1	0	266	PALLD	palladin, cytoskeletal associated protein [Source:HGNC Symbol;Acc:HGNC:17068]	Gene_body	-
chr4	26860676	26860676	-	1.58e-15	1.19e-11	TRUE	-0.114548	ENST00000467087	1	0	1	1	0	-15	STIM2	stromal interaction molecule 2 [Source:HGNC Symbol;Acc:HGNC:19205]	Gene_body	-
chr2	26692799	26692799	-	1.64e-15	1.39e-11	TRUE	-0.111359	ENST00000302909	1	1	1	1	0	50	KCNK3	potassium two pore domain channel subfamily K member 3 [Source:HGNC Symbol;Acc:HGNC:6278]	Gene_body	-
chr6	96016140	96016140	-	1.64e-15	1.22e-11	TRUE	-0.137931	ENST00000302103	1	1	0	1	0	158	FUT9	fucosyltransferase 9 [Source:HGNC Symbol;Acc:HGNC:4020]	Gene_body	-
chr13	93228618	93228618	+	1.7e-15	1.41e-11	TRUE	-0.0797448	ENST00000610286	0	0	1	1	0	-1302		novel transcript, antisense to GPC6	NA	-
chr19	39125701	39125701	-	1.7e-15	1.41e-11	TRUE	-0.107643	ENST00000602004	1	0	0	1	0	-69	PAK4	p21 (RAC1) activated kinase 4 [Source:HGNC Symbol;Acc:HGNC:16059]	Downstream < 200	-
chr14	104461795	104461795	-	1.82e-15	1.49e-11	TRUE	-0.112994	ENST00000451006	0	0	0	1	0	10818	CEND1P1	cell cycle exit and neuronal differentiation 1 pseudogene 1 [Source:HGNC Symbol;Acc:HGNC:43674]	NA	-
chr15	82262826	82262826	+	1.82e-15	1.49e-11	TRUE	-0.104384	ENST00000566861	1	1	0	1	0	0	SAXO2	stabilizer of axonemal microtubules 2 [Source:HGNC Symbol;Acc:HGNC:33727]	Gene_body	-
chr1	155135723	155135723	-	1.88e-15	1.51e-11	TRUE	-0.0961538	ENST00000622581	1	0	1	1	0	-89	SLC50A1	solute carrier family 50 member 1 [Source:HGNC Symbol;Acc:HGNC:30657]	Gene_body	-
chr17	74987706	74987706	+	1.88e-15	1.51e-11	TRUE	-0.0854701	ENST00000337231	1	1	0	1	0	76	CDR2L	cerebellar degeneration related protein 2 like [Source:HGNC Symbol;Acc:HGNC:29999]	Gene_body	-
chr6	35342530	35342530	-	1.88e-15	1.39e-11	TRUE	-0.0998004	ENST00000418635	1	0	0	1	0	-28	PPARD	peroxisome proliferator activated receptor delta [Source:HGNC Symbol;Acc:HGNC:9235]	Downstream < 200	-
chr11	66345087	66345087	+	1.94e-15	1.51e-11	TRUE	-0.0983284	ENST00000530238	1	1	0	1	0	3	BRMS1	BRMS1 transcriptional repressor and anoikis regulator [Source:HGNC Symbol;Acc:HGNC:17262]	Gene_body	-
chr12	8697850	8697850	+	1.94e-15	1.51e-11	TRUE	-0.0987167	ENST00000535829	1	0	1	1	0	-50	RIMKLB	ribosomal modification protein rimK like family member B [Source:HGNC Symbol;Acc:HGNC:29228]	Gene_body	-
chr18	32092183	32092183	-	1.94e-15	1.51e-11	TRUE	-0.10142	ENST00000582233	1	1	1	1	0	-65		novel transcript, antisense to RNF138	NA	-
chr1	1599791	1599791	-	2e-15	1.51e-11	TRUE	-0.0784314	ENST00000422725	1	1	0	1	0	306	FNDC10	fibronectin type III domain containing 10 [Source:HGNC Symbol;Acc:HGNC:42951]	Gene_body	-
chr1	192808682	192808682	-	2e-15	1.51e-11	TRUE	-0.0917431	ENST00000483295	1	0	0	1	0	-357	RGS2	regulator of G protein signaling 2 [Source:HGNC Symbol;Acc:HGNC:9998]	NA	-
chr11	93784963	93784963	+	2e-15	1.51e-11	TRUE	-0.105597	ENST00000528786	1	0	1	1	0	58	MED17	mediator complex subunit 17 [Source:HGNC Symbol;Acc:HGNC:2375]	Gene_body	-
chr13	30465276	30465276	-	2e-15	1.51e-11	TRUE	-0.109649	ENST00000399494	1	0	1	0	1	-35	HMGB1	high mobility group box 1 [Source:HGNC Symbol;Acc:HGNC:4983]	Gene_body	-
chr17	7614885	7614885	+	2e-15	1.51e-11	TRUE	-0.0833333	ENST00000571597	1	0	1	1	0	-15	FXR2	FMR1 autosomal homolog 2 [Source:HGNC Symbol;Acc:HGNC:4024]	Gene_body	-
chr1	1399008	1399008	+	2.06e-15	1.53e-11	TRUE	-0.10101	ENST00000497013	1	1	1	1	0	-53	CCNL2	cyclin L2 [Source:HGNC Symbol;Acc:HGNC:20570]	Gene_body	-
chr12	57128507	57128507	+	2.06e-15	1.53e-11	TRUE	-0.0782473	ENST00000243077	1	1	1	0	1	10	LRP1	LDL receptor related protein 1 [Source:HGNC Symbol;Acc:HGNC:6692]	Gene_body	-
chr5	271520	271520	+	2.06e-15	1.51e-11	TRUE	-0.115075	ENST00000512642	1	0	0	1	0	-5		novel transcript	NA	-
chr1	2643202	2643202	-	2.12e-15	1.57e-11	TRUE	-0.0827815	ENST00000378412	0	0	1	1	0	-10213	MMEL1	membrane metalloendopeptidase like 1 [Source:HGNC Symbol;Acc:HGNC:14668]	NA	-
chr2	128318890	128318890	+	2.12e-15	1.54e-11	TRUE	-0.0820345	ENST00000259241	1	0	0	1	0	-314	HS6ST1	heparan sulfate 6-O-sulfotransferase 1 [Source:HGNC Symbol;Acc:HGNC:5201]	Upstream < 200	-
chr19	46746472	46746472	+	2.18e-15	1.6e-11	TRUE	-0.0952381	ENST00000263280	1	1	1	1	0	9	STRN4	striatin 4 [Source:HGNC Symbol;Acc:HGNC:15721]	Gene_body	-
chr16	57245068	57245068	-	2.24e-15	1.63e-11	TRUE	-0.0790514	ENST00000219204	1	0	0	1	0	-30	ARL2BP	ADP ribosylation factor like GTPase 2 binding protein [Source:HGNC Symbol;Acc:HGNC:17146]	Downstream < 200	-
chr10	114821755	114821755	+	2.3e-15	1.65e-11	TRUE	-0.0763359	ENST00000369250	1	1	0	1	0	13	FAM160B1	family with sequence similarity 160 member B1 [Source:HGNC Symbol;Acc:HGNC:29320]	NA	-
chr17	68512426	68512426	+	2.3e-15	1.65e-11	TRUE	-0.0725163	ENST00000585608	1	1	1	1	0	0	PRKAR1A	protein kinase cAMP-dependent type I regulatory subunit alpha [Source:HGNC Symbol;Acc:HGNC:9388]	Gene_body	-
chr2	171918090	171918090	+	2.3e-15	1.66e-11	TRUE	0.283286	ENST00000412731	0	0	1	0	0	-4358	HAT1	histone acetyltransferase 1 [Source:HGNC Symbol;Acc:HGNC:4821]	NA	-
chr15	99100738	99100738	+	2.37e-15	1.68e-11	TRUE	-0.0856898	ENST00000560674	0	1	1	1	0	2523	SYNM	synemin [Source:HGNC Symbol;Acc:HGNC:24466]	Gene_body	-
chr13	21671192	21671192	+	2.43e-15	1.72e-11	TRUE	-0.118624	ENST00000382353	1	0	0	1	0	-191	FGF9	fibroblast growth factor 9 [Source:HGNC Symbol;Acc:HGNC:3687]	Gene_body	-
chr14	23057692	23057692	+	2.49e-15	1.75e-11	TRUE	-0.0963391	ENST00000610348	1	0	0	1	0	-155	CDH24	cadherin 24 [Source:HGNC Symbol;Acc:HGNC:14265]	Upstream < 200	-
chr9	94166351	94166351	+	2.49e-15	1.78e-11	TRUE	-0.088574	ENST00000602703	1	1	0	1	0	64	MIRLET7A1HG	miRlet-7a-1/let-7f-1/let-7d cluster host gene [Source:HGNC Symbol;Acc:HGNC:53970]	Gene_body	-
chr10	73785627	73785627	-	2.67e-15	1.86e-11	TRUE	-0.0725163	ENST00000398706	1	1	0	1	0	5	ZSWIM8	zinc finger SWIM-type containing 8 [Source:HGNC Symbol;Acc:HGNC:23528]	Gene_body	-
chr6	85644145	85644145	-	2.67e-15	1.89e-11	TRUE	-0.0694927	ENST00000444272	1	0	0	1	0	-354	SYNCRIP	synaptotagmin binding cytoplasmic RNA interacting protein [Source:HGNC Symbol;Acc:HGNC:16918]	NA	-
chr6	99568664	99568664	-	2.85e-15	2e-11	TRUE	0.213675	ENST00000518714	1	1	1	1	0	-3	CCNC	cyclin C [Source:HGNC Symbol;Acc:HGNC:1581]	Gene_body	-
chr1	43936895	43936895	+	2.91e-15	2.02e-11	TRUE	-0.0723066	ENST00000438616	0	1	0	0	1	1090	ARTN	artemin [Source:HGNC Symbol;Acc:HGNC:727]	Gene_body	-
chr17	45221872	45221872	+	2.97e-15	2.04e-11	TRUE	0.231481	ENST00000331495	1	1	1	1	0	85	FMNL1	formin like 1 [Source:HGNC Symbol;Acc:HGNC:1212]	Gene_body	-
chr7	100081617	100081617	-	3.95e-15	2.75e-11	TRUE	0.171821	ENST00000485892	1	0	1	1	0	87	ZNF3	zinc finger protein 3 [Source:HGNC Symbol;Acc:HGNC:13089]	Gene_body	-
chr19	662766	662766	+	4.26e-15	2.91e-11	TRUE	0.151057	ENST00000592626	1	0	1	1	0	406	RNF126	ring finger protein 126 [Source:HGNC Symbol;Acc:HGNC:21151]	Gene_body	-
chr6	117548007	117548007	+	1.33e-08	9.18e-05	TRUE	-0.951463	ENST00000487076	0	1	1	1	0	3739	DCBLD1	discoidin, CUB and LCCL domain containing 1 [Source:HGNC Symbol;Acc:HGNC:21479]	Gene_body	-
chr5	127229617	127229617	-	1.49e-08	0.000101938	TRUE	-0.868486	ENST00000509908	0	0	0	1	0	-49718		eukaryotic translation elongation factor 1 alpha-like 3 pseudogene	NA	-
chr11	127296757	127296757	+	4.69e-08	0.000317586	FALSE	5.03166	ENST00000608214	0	0	1	0	0	25697	LINC02712	long intergenic non-protein coding RNA 2712 [Source:HGNC Symbol;Acc:HGNC:54229]	Gene_body	-
chr1	32500505	32500505	+	6.58e-08	0.000442736	FALSE	-0.676507	ENST00000609129	0	0	1	0	1	35438	ZBTB8B	zinc finger and BTB domain containing 8B [Source:HGNC Symbol;Acc:HGNC:37057]	NA	-
chr1	1419920	1419920	+	8.16e-08	0.000545324	FALSE	-12.9111	ENST00000428932	1	0	1	1	0	-325		novel transcript	NA	-
chr5	127229505	127229505	+	1.04e-07	0.000709058	FALSE	-0.783875	ENST00000509908	0	0	0	1	0	-49606		eukaryotic translation elongation factor 1 alpha-like 3 pseudogene	NA	-
chr2	206179295	206179295	-	1.17e-07	0.000788608	FALSE	2.94224	ENST00000384675	0	0	1	0	0	17069	SNORA41	small nucleolar RNA, H/ACA box 41 [Source:HGNC Symbol;Acc:HGNC:32634]	NA	-
chr2	241115657	241115657	-	1.21e-07	0.000809131	FALSE	9.94762	ENST00000489256	0	0	1	0	0	-2872	PASK	PAS domain containing serine/threonine kinase [Source:HGNC Symbol;Acc:HGNC:17270]	Gene_body	-
chr18	13218640	13218640	+	1.32e-07	0.000878443	FALSE	-0.115916	ENST00000590115	1	0	1	1	0	-120	LDLRAD4	low density lipoprotein receptor class A domain containing 4 [Source:HGNC Symbol;Acc:HGNC:1224]	Gene_body	-
chr7	131755221	131755221	-	2.34e-07	0.00155357	FALSE	7.31345	ENST00000431248	1	0	0	0	0	-970	NDUFB9P2	NADH:ubiquinone oxidoreductase subunit B9 pseudogene 2 [Source:HGNC Symbol;Acc:HGNC:52270]	Upstream 200 < x < 1500	-
chr3	176563931	176563931	+	2.45e-07	0.00161374	FALSE	-5.8815	ENST00000421034	0	0	0	0	0	70527	LINC01208	long intergenic non-protein coding RNA 1208 [Source:HGNC Symbol;Acc:HGNC:49639]	Gene_body	-
chr22	23768050	23768050	+	2.57e-07	0.00167407	FALSE	-0.63234	ENST00000401675	1	1	0	1	0	-109	CHCHD10	coiled-coil-helix-coiled-coil-helix domain containing 10 [Source:HGNC Symbol;Acc:HGNC:15559]	Upstream < 200	-
chr15	38253238	38253238	-	2.75e-07	0.00181293	FALSE	1.6645	ENST00000561317	1	0	1	0	1	59	SPRED1	sprouty related EVH1 domain containing 1 [Source:HGNC Symbol;Acc:HGNC:20249]	Gene_body	-
chr5	127229493	127229493	-	2.87e-07	0.00185896	FALSE	-0.981767	ENST00000509908	0	0	0	1	0	-49594		eukaryotic translation elongation factor 1 alpha-like 3 pseudogene	NA	-
chr16	86505808	86505808	-	3.64e-07	0.00238432	FALSE	0.992891	ENST00000595886	0	0	1	1	0	3053	FENDRR	FOXF1 adjacent non-coding developmental regulatory RNA [Source:HGNC Symbol;Acc:HGNC:43894]	Gene_body	-
chr10	68407383	68407383	+	5.34e-07	0.0034731	FALSE	-0.626959	ENST00000454950	1	0	0	1	0	-90	RUFY2	RUN and FYVE domain containing 2 [Source:HGNC Symbol;Acc:HGNC:19761]	Upstream < 200	-
chr22	43014542	43014542	+	5.58e-07	0.0035809	FALSE	-0.383939	ENST00000445706	1	0	1	1	0	557	PACSIN2	protein kinase C and casein kinase substrate in neurons 2 [Source:HGNC Symbol;Acc:HGNC:8571]	Gene_body	-
chr18	65751023	65751023	+	5.84e-07	0.00377665	FALSE	-0.330907	ENST00000397968	1	1	1	1	0	104	CDH7	cadherin 7 [Source:HGNC Symbol;Acc:HGNC:1766]	Gene_body	-
chr6	43171010	43171010	+	5.9e-07	0.0037626	FALSE	-0.24424	ENST00000265354	1	0	0	1	0	-289	SRF	serum response factor [Source:HGNC Symbol;Acc:HGNC:11291]	Downstream 200>x>1500	-
chr5	80960926	80960926	+	6.11e-07	0.0038623	FALSE	-0.733676	ENST00000505694	1	1	0	1	0	-20	RASGRF2-AS1	RASGRF2 antisense RNA 1 [Source:HGNC Symbol;Acc:HGNC:40499]	RASGRF2	-
chr15	40941918	40941918	-	6.6e-07	0.00423694	FALSE	-0.3125	ENST00000560114	0	0	0	1	0	6952	ISCA1P4	iron-sulfur cluster assembly 1 pseudogene 4 [Source:HGNC Symbol;Acc:HGNC:38025]	NA	-
chr19	18795659	18795659	+	7.19e-07	0.00458589	FALSE	3.08463	ENST00000222271	0	0	0	0	0	-4346	COMP	cartilage oligomeric matrix protein [Source:HGNC Symbol;Acc:HGNC:2227]	NA	-
chr11	110430461	110430461	+	7.67e-07	0.00486186	FALSE	0.610207	ENST00000260270	1	0	1	1	0	580	FDX1	ferredoxin 1 [Source:HGNC Symbol;Acc:HGNC:3638]	Gene_body	-
chr1	23484113	23484113	-	8.14e-07	0.00512824	FALSE	-0.141072	ENST00000336689	1	1	0	1	0	66	ASAP3	ArfGAP with SH3 domain, ankyrin repeat and PH domain 3 [Source:HGNC Symbol;Acc:HGNC:14987]	Gene_body	-
chr2	120345416	120345416	+	8.49e-07	0.0053225	FALSE	-0.254852	ENST00000295228	1	0	0	1	0	-727	INHBB	inhibin subunit beta B [Source:HGNC Symbol;Acc:HGNC:6067]	Downstream 200>x>1500	-
chr5	141428063	141428063	+	8.54e-07	0.0053225	FALSE	-5.36543	ENST00000624928	1	1	1	1	0	-312		novel transcript, antisense to protocadherin gamma cluster	NA	-
chr19	35143602	35143602	-	8.8e-07	0.00550625	FALSE	-0.569569	ENST00000588265	1	0	1	1	0	325	FXYD7	FXYD domain containing ion transport regulator 7 [Source:HGNC Symbol;Acc:HGNC:4034]	Gene_body	-
chr22	48464954	48464954	+	9.91e-07	0.00612702	FALSE	1.74276	ENST00000453866	0	0	0	0	0	16066		novel transcript	NA	-
chr16	2682635	2682635	+	1.08e-06	0.00672156	FALSE	-0.492611	ENST00000564195	1	1	0	1	0	97	KCTD5	potassium channel tetramerization domain containing 5 [Source:HGNC Symbol;Acc:HGNC:21423]	Gene_body	-
chr13	27620778	27620778	+	1.09e-06	0.00675603	FALSE	-0.346535	ENST00000626064	1	1	0	1	0	22	POLR1D	RNA polymerase I and III subunit D [Source:HGNC Symbol;Acc:HGNC:20422]	Gene_body	-
chr6	18387364	18387364	-	1.09e-06	0.00663488	FALSE	-0.526316	ENST00000259939	1	1	0	1	0	16	RNF144B	ring finger protein 144B [Source:HGNC Symbol;Acc:HGNC:21578]	Gene_body	-
chrX	7148247	7148247	+	1.09e-06	0.00663488	FALSE	-0.473485	ENST00000540122	1	0	0	1	0	-58	NA	NA	NA	-
chr22	18970411	18970411	+	1.1e-06	0.00663488	FALSE	-0.570125	ENST00000438934	1	0	0	0	1	-103	DGCR5	DiGeorge syndrome critical region gene 5 [Source:HGNC Symbol;Acc:HGNC:16757]	Downstream < 200	-
chr10	100745019	100745019	-	1.11e-06	0.00682484	FALSE	-0.285351	ENST00000355243	1	0	1	1	0	-692	PAX2	paired box 2 [Source:HGNC Symbol;Acc:HGNC:8616]	Gene_body	-
chr9	127975156	127975156	+	1.11e-06	0.00663488	FALSE	-1.39058	ENST00000493175	0	0	1	0	0	4923	FAM102A	family with sequence similarity 102 member A [Source:HGNC Symbol;Acc:HGNC:31419]	Gene_body	-
chr9	97411849	97411849	+	1.11e-06	0.00663488	FALSE	-0.40678	ENST00000355295	1	0	0	1	0	-101	TDRD7	tudor domain containing 7 [Source:HGNC Symbol;Acc:HGNC:30831]	NA	-
chr7	71132069	71132069	-	1.32e-06	0.00781422	FALSE	-0.580833	ENST00000333538	1	0	0	1	0	-100	GALNT17	polypeptide N-acetylgalactosaminyltransferase 17 [Source:HGNC Symbol;Acc:HGNC:16347]	Downstream < 200	-
chr6	32096790	32096790	+	1.35e-06	0.00795438	FALSE	0.365293	ENST00000613214	0	1	0	1	0	1409	TNXB	tenascin XB [Source:HGNC Symbol;Acc:HGNC:11976]	Gene_body	-
chr16	87869378	87869378	+	1.38e-06	0.00841221	FALSE	-0.379788	ENST00000261622	1	1	0	1	0	111	SLC7A5	solute carrier family 7 member 5 [Source:HGNC Symbol;Acc:HGNC:11063]	Gene_body	-
chr3	28059304	28059304	+	1.46e-06	0.0085145	FALSE	4.85243	ENST00000356047	0	0	0	0	0	-30701	LINC01967	long intergenic non-protein coding RNA 1967 [Source:HGNC Symbol;Acc:HGNC:52793]	Upstream < 200	-
chr22	30246596	30246596	-	1.47e-06	0.0085233	FALSE	-0.436665	ENST00000403987	1	1	1	1	0	144	LIF	LIF interleukin 6 family cytokine [Source:HGNC Symbol;Acc:HGNC:6596]	Gene_body	-
chr13	41961060	41961060	-	1.54e-06	0.00934416	FALSE	-0.36589	ENST00000379310	1	1	1	1	0	25	VWA8	von Willebrand factor A domain containing 8 [Source:HGNC Symbol;Acc:HGNC:29071]	Gene_body	-
chr17	75047338	75047338	-	1.63e-06	0.00984688	FALSE	-1.12887	ENST00000322444	1	1	1	1	0	95	KCTD2	potassium channel tetramerization domain containing 2 [Source:HGNC Symbol;Acc:HGNC:21294]	Gene_body	-
chr5	180619211	180619211	+	1.64e-06	0.0094511	FALSE	0.774971	ENST00000514810	1	0	1	1	0	-75	FLT4	fms related receptor tyrosine kinase 4 [Source:HGNC Symbol;Acc:HGNC:3767]	Gene_body	-
chr17	40027332	40027332	+	1.72e-06	0.0102786	FALSE	-2.2953	ENST00000495586	1	0	1	0	0	-184	MED24	mediator complex subunit 24 [Source:HGNC Symbol;Acc:HGNC:22963]	Gene_body	-
chr15	40764101	40764101	+	1.77e-06	0.0105185	FALSE	-0.430025	ENST00000561160	1	1	0	1	0	-3	GCHFR	GTP cyclohydrolase I feedback regulator [Source:HGNC Symbol;Acc:HGNC:4194]	Gene_body	-
chr4	147732641	147732641	+	1.82e-06	0.0103895	FALSE	-0.33197	ENST00000336498	1	0	1	1	0	580	ARHGAP10	Rho GTPase activating protein 10 [Source:HGNC Symbol;Acc:HGNC:26099]	Gene_body	-
chr19	12938663	12938663	+	1.9e-06	0.0112539	FALSE	-1.04012	ENST00000588454	1	1	0	1	0	20	CALR	calreticulin [Source:HGNC Symbol;Acc:HGNC:1455]	Gene_body	-
chr1	244863624	244863624	+	2.06e-06	0.0120977	FALSE	-0.591716	ENST00000440865	1	1	1	1	0	-531	HNRNPU	heterogeneous nuclear ribonucleoprotein U [Source:HGNC Symbol;Acc:HGNC:5048]	Gene_body	-
chr7	30285420	30285420	-	2.2e-06	0.0125125	FALSE	-0.209108	ENST00000459998	1	1	0	1	0	-154	ZNRF2	zinc and ring finger 2 [Source:HGNC Symbol;Acc:HGNC:22316]	Gene_body	-
chr17	78924388	78924388	+	2.21e-06	0.0129451	FALSE	-0.77187	ENST00000262768	1	0	1	0	1	1000	TIMP2	TIMP metallopeptidase inhibitor 2 [Source:HGNC Symbol;Acc:HGNC:11821]	Gene_body	-
chr20	50602180	50602180	-	2.25e-06	0.0126574	FALSE	6.43979	ENST00000488529	0	1	0	0	0	-4572	RIPOR3	RIPOR family member 3 [Source:HGNC Symbol;Acc:HGNC:16168]	Gene_body	-
chr6	31158363	31158363	-	2.26e-06	0.0126574	FALSE	0.855555	ENST00000376266	1	0	0	1	0	-126	CCHCR1	coiled-coil alpha-helical rod protein 1 [Source:HGNC Symbol;Acc:HGNC:13930]	Upstream < 200	-
chr1	1420485	1420485	-	2.3e-06	0.0133026	FALSE	-0.930102	ENST00000428932	1	1	1	1	0	242		novel transcript	NA	-
chr10	100373557	100373557	+	2.3e-06	0.0133026	FALSE	-0.653595	ENST00000454935	1	0	0	1	0	-58	OLMALINC	oligodendrocyte maturation-associated long intergenic non-coding RNA [Source:HGNC Symbol;Acc:HGNC:28060]	Gene_body	-
chr7	155810016	155810016	+	2.31e-06	0.0128684	FALSE	-0.32438	ENST00000435425	1	0	1	1	0	-945	SHH	sonic hedgehog signaling molecule [Source:HGNC Symbol;Acc:HGNC:10848]	Gene_body	-
chr16	180447	180447	+	2.32e-06	0.0133066	FALSE	-1.74338	ENST00000199708	1	0	0	1	0	-6	HBQ1	hemoglobin subunit theta 1 [Source:HGNC Symbol;Acc:HGNC:4833]	NA	-
chr11	66257632	66257632	-	2.43e-06	0.01387	FALSE	-0.0904208	ENST00000440228	1	1	1	1	0	14	KLC2	kinesin light chain 2 [Source:HGNC Symbol;Acc:HGNC:20716]	Gene_body	-
chr20	25585156	25585156	-	2.74e-06	0.0151606	FALSE	-0.27019	ENST00000278886	1	0	1	1	0	362	NINL	ninein like [Source:HGNC Symbol;Acc:HGNC:29163]	Gene_body	-
chr19	4280190	4280190	-	2.77e-06	0.0157501	FALSE	-2.35548	ENST00000599689	1	1	0	1	0	896	SHD	Src homology 2 domain containing transforming protein D [Source:HGNC Symbol;Acc:HGNC:30633]	Gene_body	-
chr9	69672928	69672928	+	2.79e-06	0.0153286	FALSE	0.372969	ENST00000567129	1	1	0	1	0	181		novel transcript	NA	-
chr1	26900478	26900478	+	2.89e-06	0.0162987	FALSE	-0.0565204	ENST00000361720	1	0	1	1	0	-13	GPATCH3	G-patch domain containing 3 [Source:HGNC Symbol;Acc:HGNC:25720]	NA	-
chr1	154970053	154970053	-	2.92e-06	0.0164047	FALSE	-0.662983	ENST00000368445	1	1	1	0	0	689	SHC1	SHC adaptor protein 1 [Source:HGNC Symbol;Acc:HGNC:10840]	Gene_body	-
chr3	137660764	137660764	+	2.95e-06	0.0160884	FALSE	6.21158	ENST00000479221	0	0	0	0	0	-63010	NPM1P17	nucleophosmin 1 pseudogene 17 [Source:HGNC Symbol;Acc:HGNC:7919]	NA	-
chr1	231337404	231337404	-	3e-06	0.0167766	FALSE	-0.263852	ENST00000391858	1	1	0	0	1	302	SPRTN	SprT-like N-terminal domain [Source:HGNC Symbol;Acc:HGNC:25356]	Gene_body	-
chr2	159797753	159797753	-	3.47e-06	0.0187864	FALSE	-1.87824	ENST00000259053	1	0	1	1	0	490	CD302	CD302 molecule [Source:HGNC Symbol;Acc:HGNC:30843]	Gene_body	-
chr3	50503789	50503789	+	3.52e-06	0.018934	FALSE	-0.669216	ENST00000487413	1	0	1	1	0	-156	CACNA2D2	calcium voltage-gated channel auxiliary subunit alpha2delta 2 [Source:HGNC Symbol;Acc:HGNC:1400]	Gene_body	-
chr14	102777254	102777254	+	3.58e-06	0.0198881	FALSE	-0.377259	ENST00000560371	1	0	0	1	0	-222	TRAF3	TNF receptor associated factor 3 [Source:HGNC Symbol;Acc:HGNC:12033]	Gene_body	-
chr15	28783213	28783213	-	3.64e-06	0.0200764	FALSE	6.6153	ENST00000430589	0	0	0	0	0	-5030		taspase, threonine aspartase, 1 (TASP1) pseudogene	NA	-
chr10	43105065	43105065	-	3.67e-06	0.0201447	FALSE	-0.912052	ENST00000479913	1	1	1	1	0	335	RET	ret proto-oncogene [Source:HGNC Symbol;Acc:HGNC:9967]	Gene_body	-
chr9	136791342	136791342	-	3.68e-06	0.0196569	FALSE	-0.119366	ENST00000290079	1	0	0	1	0	-13	TMEM141	transmembrane protein 141 [Source:HGNC Symbol;Acc:HGNC:28211]	Downstream < 200	-
chr4	171043409	171043409	-	3.73e-06	0.0197599	FALSE	4.94061	ENST00000503929	0	0	1	0	0	2803	LINC02431	long intergenic non-protein coding RNA 2431 [Source:HGNC Symbol;Acc:HGNC:53362]	Gene_body	-
chr6	5260715	5260715	+	3.74e-06	0.0197599	FALSE	-0.580271	ENST00000455814	1	1	0	1	0	7	LYRM4	LYR motif containing 4 [Source:HGNC Symbol;Acc:HGNC:21365]	Gene_body	-
chr19	871222	871222	-	3.8e-06	0.0207307	FALSE	-0.755124	ENST00000621073	1	1	1	1	0	-157	MED16	mediator complex subunit 16 [Source:HGNC Symbol;Acc:HGNC:17556]	Gene_body	-
chr18	23135446	23135446	-	3.84e-06	0.020845	FALSE	-0.909091	ENST00000580153	1	0	1	1	0	-6	CABLES1	Cdk5 and Abl enzyme substrate 1 [Source:HGNC Symbol;Acc:HGNC:25097]	Gene_body	-
chr4	338259	338259	-	3.84e-06	0.0201619	FALSE	-0.551268	ENST00000508039	1	1	1	1	0	325		novel pseudogene	NA	-
chr6	80085364	80085364	-	4.06e-06	0.0211363	FALSE	8.08304	ENST00000404520	0	0	0	0	0	-7003	AK4P5	adenylate kinase 4 pseudogene 5 [Source:HGNC Symbol;Acc:HGNC:39068]	NA	-
chr1	47438793	47438793	+	4.13e-06	0.0222459	FALSE	-0.608093	ENST00000334793	0	1	0	1	0	2778	FOXD2	forkhead box D2 [Source:HGNC Symbol;Acc:HGNC:3803]	Gene_body	-
chr19	1755384	1755384	-	4.14e-06	0.0222459	FALSE	-1.03859	ENST00000382349	0	0	1	1	0	3013	ONECUT3	one cut homeobox 3 [Source:HGNC Symbol;Acc:HGNC:13399]	Gene_body	-
chr16	2020386	2020386	+	4.19e-06	0.0222459	FALSE	-1.10419	ENST00000566435	1	0	1	1	0	843	NPW	neuropeptide W [Source:HGNC Symbol;Acc:HGNC:30509]	Gene_body	-
chr16	35734352	35734352	-	4.19e-06	0.0222459	FALSE	3.79398	ENST00000516106	1	0	0	0	0	-41	RNA5SP406	RNA, 5S ribosomal pseudogene 406 [Source:HGNC Symbol;Acc:HGNC:43306]	Downstream < 200	-
chr3	183636855	183636855	+	4.43e-06	0.0229209	FALSE	-0.451382	ENST00000468001	1	0	1	1	0	286	KLHL24	kelch like family member 24 [Source:HGNC Symbol;Acc:HGNC:25947]	Gene_body	-
chr2	85754897	85754897	+	4.68e-06	0.0239915	FALSE	-0.258212	ENST00000463422	1	1	1	1	0	252	ATOH8	atonal bHLH transcription factor 8 [Source:HGNC Symbol;Acc:HGNC:24126]	Gene_body	-
chr5	60700248	60700248	+	4.69e-06	0.0239915	FALSE	-0.64	ENST00000512452	1	0	0	1	0	-59	DEPDC1B	DEP domain containing 1B [Source:HGNC Symbol;Acc:HGNC:24902]	NA	-
chr12	32391112	32391112	-	4.72e-06	0.0249585	FALSE	-2.81085	ENST00000384447	0	0	0	0	0	5036			NA	-
chr5	134738465	134738465	-	4.89e-06	0.0248795	FALSE	0.214243	ENST00000297156	1	0	0	1	0	-36	CAMLG	calcium modulating ligand [Source:HGNC Symbol;Acc:HGNC:1471]	Downstream < 200	-
chr11	3797890	3797890	+	5e-06	0.0262694	FALSE	-0.202899	ENST00000532535	1	1	1	1	0	-8	PGAP2	post-GPI attachment to proteins 2 [Source:HGNC Symbol;Acc:HGNC:17893]	Gene_body	-
chr9	34665394	34665394	+	5.09e-06	0.0257064	FALSE	-3.00429	ENST00000555007	1	1	1	1	0	102		uncharacterized LOC730098 [Source:NCBI gene;Acc:730098]	NA	-
chr1	18110530	18110530	-	5.1e-06	0.0266396	FALSE	0.0238558	ENST00000624418	0	1	1	1	0	1143		TEC	NA	-
chr22	45502903	45502903	+	5.23e-06	0.0262488	FALSE	-0.448964	ENST00000327858	1	1	1	1	0	14	FBLN1	fibulin 1 [Source:HGNC Symbol;Acc:HGNC:3600]	Gene_body	-
chr16	85612988	85612988	+	5.45e-06	0.0283454	FALSE	-0.413907	ENST00000411612	1	0	1	1	0	-169	GSE1	Gse1 coiled-coil protein [Source:HGNC Symbol;Acc:HGNC:28979]	Gene_body	-
chr8	22109727	22109727	-	5.6e-06	0.0279478	FALSE	-0.217427	ENST00000613958	1	0	0	1	0	-309	NUDT18	nudix hydrolase 18 [Source:HGNC Symbol;Acc:HGNC:26194]	Upstream 200 < x < 1500	-
chr20	63658386	63658386	-	5.72e-06	0.0283865	FALSE	-0.407134	ENST00000356810	1	1	0	1	0	28	RTEL1	regulator of telomere elongation helicase 1 [Source:HGNC Symbol;Acc:HGNC:15888]	Gene_body	-
chr6	41786850	41786850	+	5.89e-06	0.0290664	FALSE	-0.554135	ENST00000422888	1	1	0	1	0	-309	FRS3	fibroblast growth factor receptor substrate 3 [Source:HGNC Symbol;Acc:HGNC:16970]	NA	-
chr5	127229467	127229467	+	6.05e-06	0.0296571	FALSE	-0.332333	ENST00000509908	0	0	0	1	0	-49568		eukaryotic translation elongation factor 1 alpha-like 3 pseudogene	NA	-
chr2	38603011	38603011	+	6.14e-06	0.0317486	FALSE	-0.574713	ENST00000409636	1	1	1	1	0	19	HNRNPLL	heterogeneous nuclear ribonucleoprotein L like [Source:HGNC Symbol;Acc:HGNC:25127]	Gene_body	-
chr1	1420479	1420479	+	6.29e-06	0.0323793	FALSE	-6.19457	ENST00000428932	1	1	1	1	0	236		novel transcript	NA	-
chr13	25301753	25301753	-	6.39e-06	0.032694	FALSE	-0.461894	ENST00000381747	1	1	0	1	0	108	NUP58	nucleoporin 58 [Source:HGNC Symbol;Acc:HGNC:20261]	Gene_body	-
chr7	87220322	87220322	-	6.4e-06	0.0312004	FALSE	-0.0967301	ENST00000455575	1	1	1	1	0	209	TMEM243	transmembrane protein 243 [Source:HGNC Symbol;Acc:HGNC:21707]	Gene_body	-
chr6	53065489	53065489	-	6.51e-06	0.0315222	FALSE	0.327399	ENST00000323557	1	1	1	1	0	32	FBXO9	F-box protein 9 [Source:HGNC Symbol;Acc:HGNC:13588]	Gene_body	-
chr11	35139488	35139488	-	6.61e-06	0.0334703	FALSE	-0.719415	ENST00000442151	1	0	1	0	1	184	CD44	CD44 molecule (Indian blood group) [Source:HGNC Symbol;Acc:HGNC:1681]	Gene_body	-
chr13	30617978	30617978	+	6.61e-06	0.0334703	FALSE	-0.120831	ENST00000614860	1	1	0	1	0	43	USPL1	ubiquitin specific peptidase like 1 [Source:HGNC Symbol;Acc:HGNC:20294]	Gene_body	-
chr11	121452298	121452298	+	6.64e-06	0.0334703	FALSE	-0.0377239	ENST00000532451	1	1	1	1	0	-82	SORL1	sortilin related receptor 1 [Source:HGNC Symbol;Acc:HGNC:11185]	NA	-
chr19	18161318	18161318	+	6.81e-06	0.0341608	FALSE	-0.516987	ENST00000474310	1	1	0	1	0	453	PIK3R2	phosphoinositide-3-kinase regulatory subunit 2 [Source:HGNC Symbol;Acc:HGNC:8980]	Gene_body	-
chr1	36149413	36149413	-	6.89e-06	0.0343871	FALSE	-0.487013	ENST00000373163	1	1	1	1	0	39	TRAPPC3	trafficking protein particle complex 3 [Source:HGNC Symbol;Acc:HGNC:19942]	Gene_body	-
chr6	24720746	24720746	+	6.93e-06	0.0331884	FALSE	-0.373134	ENST00000378119	1	1	0	1	0	91	C6orf62	chromosome 6 open reading frame 62 [Source:HGNC Symbol;Acc:HGNC:20998]	NA	-
chr9	128947894	128947894	+	6.93e-06	0.0331884	FALSE	-0.318066	ENST00000550219	1	0	1	1	0	-123	NUP188	nucleoporin 188 [Source:HGNC Symbol;Acc:HGNC:17859]	Gene_body	-
chr10	71213501	71213501	+	7.42e-06	0.036843	FALSE	-0.331858	ENST00000373192	1	0	1	1	0	576	UNC5B	unc-5 netrin receptor B [Source:HGNC Symbol;Acc:HGNC:12568]	Gene_body	-
chr6	117548013	117548013	+	7.48e-06	0.0356205	FALSE	-0.872739	ENST00000487076	0	1	1	1	0	3745	DCBLD1	discoidin, CUB and LCCL domain containing 1 [Source:HGNC Symbol;Acc:HGNC:21479]	Gene_body	-
chr12	132986856	132986856	+	7.55e-06	0.0373061	FALSE	0.0772309	ENST00000544181	1	1	0	1	0	390	ZNF26	zinc finger protein 26 [Source:HGNC Symbol;Acc:HGNC:13053]	Gene_body	-
chr14	28764350	28764350	+	7.62e-06	0.0374435	FALSE	-0.534759	ENST00000546560	1	0	1	0	1	914	FOXG1-AS1	FOXG1 antisense RNA 1 [Source:HGNC Symbol;Acc:HGNC:50663]	Gene_body	-
chr15	41284086	41284086	-	7.83e-06	0.03829	FALSE	-0.754148	ENST00000501665	1	1	0	1	0	56	OIP5-AS1	OIP5 antisense RNA 1 [Source:HGNC Symbol;Acc:HGNC:43563]	Gene_body	-
chr17	79183620	79183620	-	7.93e-06	0.0385621	FALSE	0.283814	ENST00000580508	1	0	1	1	0	-149	RBFOX3	RNA binding fox-1 homolog 3 [Source:HGNC Symbol;Acc:HGNC:27097]	Gene_body	-
chr19	17719535	17719535	-	8.12e-06	0.0390844	FALSE	0.0882251	ENST00000597681	1	1	1	1	0	40	MAP1S	microtubule associated protein 1S [Source:HGNC Symbol;Acc:HGNC:15715]	Gene_body	-
chr19	37548661	37548661	-	8.14e-06	0.0390844	FALSE	5.97193	ENST00000591430	1	1	1	1	0	-253	ZNF571-AS1	ZNF571 antisense RNA 1 [Source:HGNC Symbol;Acc:HGNC:44324]	NA	-
chr15	28783212	28783212	+	8.15e-06	0.0390844	FALSE	8.21074	ENST00000430589	0	0	0	0	0	-5031		taspase, threonine aspartase, 1 (TASP1) pseudogene	NA	-
chr12	122204306	122204306	-	8.35e-06	0.0398513	FALSE	-0.773694	ENST00000535274	1	0	1	1	0	-294	B3GNT4	UDP-GlcNAc:betaGal beta-1,3-N-acetylglucosaminyltransferase 4 [Source:HGNC Symbol;Acc:HGNC:15683]	Gene_body	-
chr17	17694689	17694689	-	8.47e-06	0.0402233	FALSE	-0.478088	ENST00000471135	0	0	1	1	0	12196	RAI1	retinoic acid induced 1 [Source:HGNC Symbol;Acc:HGNC:9834]	Gene_body	-
chr22	50628153	50628153	-	8.64e-06	0.040891	FALSE	-0.521999	ENST00000395621	1	1	0	1	0	3	ARSA	arylsulfatase A [Source:HGNC Symbol;Acc:HGNC:713]	Gene_body	-
chr15	23039265	23039265	+	8.7e-06	0.041108	FALSE	-0.440205	ENST00000614508	1	0	1	1	0	305	TUBGCP5	tubulin gamma complex associated protein 5 [Source:HGNC Symbol;Acc:HGNC:18600]	Gene_body	-
chr7	97021188	97021188	+	8.79e-06	0.0413822	FALSE	-1.8138	ENST00000493764	0	0	1	1	0	3640	DLX5	distal-less homeobox 5 [Source:HGNC Symbol;Acc:HGNC:2918]	Gene_body	-
chr15	90530788	90530788	-	8.9e-06	0.0418642	FALSE	-0.704676	ENST00000558619	1	0	1	0	1	258	CRTC3	CREB regulated transcription coactivator 3 [Source:HGNC Symbol;Acc:HGNC:26148]	Gene_body	-
chr4	186191740	186191740	-	8.98e-06	0.0420254	FALSE	-0.144275	ENST00000378802	1	1	0	1	0	222	CYP4V2	cytochrome P450 family 4 subfamily V member 2 [Source:HGNC Symbol;Acc:HGNC:23198]	Gene_body	-
chr17	21214102	21214102	-	9.02e-06	0.0422289	FALSE	-0.514282	ENST00000577419	1	1	0	1	0	60	TMEM11	transmembrane protein 11 [Source:HGNC Symbol;Acc:HGNC:16823]	Gene_body	-
chr9	68705429	68705429	-	9.17e-06	0.0426738	FALSE	0.0674635	ENST00000541509	1	1	0	1	0	17	PIP5K1B	phosphatidylinositol-4-phosphate 5-kinase type 1 beta [Source:HGNC Symbol;Acc:HGNC:8995]	Gene_body	-
chr12	53973626	53973626	-	9.27e-06	0.0431019	FALSE	-1.99018	ENST00000243082	1	1	1	1	0	500	HOXC11	homeobox C11 [Source:HGNC Symbol;Acc:HGNC:5123]	Gene_body	-
chr19	12734257	12734257	-	9.3e-06	0.0431019	FALSE	-0.494391	ENST00000591254	1	0	1	1	0	401	TRIR	telomerase RNA component interacting RNase [Source:HGNC Symbol;Acc:HGNC:28424]	Gene_body	-
chr6	144150112	144150112	-	9.4e-06	0.0434828	FALSE	-0.816538	ENST00000367568	1	0	0	1	0	-414	STX11	syntaxin 11 [Source:HGNC Symbol;Acc:HGNC:11429]	Downstream 200>x>1500	-
chr22	31614211	31614211	+	9.45e-06	0.0434828	FALSE	-1.53436	ENST00000476577	1	1	1	0	0	46	SFI1	SFI1 centrin binding protein [Source:HGNC Symbol;Acc:HGNC:29064]	Gene_body	-
chr4	499428	499428	+	9.8e-06	0.044871	FALSE	-0.531561	ENST00000514953	1	1	1	1	0	76	PIGG	phosphatidylinositol glycan anchor biosynthesis class G [Source:HGNC Symbol;Acc:HGNC:25985]	Gene_body	-
chr19	6516787	6516787	+	9.84e-06	0.0452286	FALSE	-0.759013	ENST00000601640	0	0	0	1	0	-13940	TUBB4A	tubulin beta 4A class IVa [Source:HGNC Symbol;Acc:HGNC:20774]	NA	-
chr10	133326067	133326067	-	9.85e-06	0.0452286	FALSE	-0.593907	ENST00000467433	1	1	1	1	0	109	CALY	calcyon neuron specific vesicular protein [Source:HGNC Symbol;Acc:HGNC:17938]	Gene_body	-
chr5	171451127	171451127	+	9.86e-06	0.0448998	FALSE	-2.30951	ENST00000274625	0	0	1	0	1	31473	FGF18	fibroblast growth factor 18 [Source:HGNC Symbol;Acc:HGNC:3674]	Gene_body	-
chr2	26848898	26848898	-	9.93e-06	0.0454114	FALSE	-0.819113	ENST00000434719	1	0	1	1	0	392	DPYSL5	dihydropyrimidinase like 5 [Source:HGNC Symbol;Acc:HGNC:20637]	Gene_body	-
chr4	6309386	6309386	+	1.02e-05	0.0460934	FALSE	-0.130719	ENST00000513395	0	0	0	0	0	14617	WFS1	wolframin ER transmembrane glycoprotein [Source:HGNC Symbol;Acc:HGNC:12762]	NA	-
chr1	115838632	115838632	+	1.03e-05	0.0467476	FALSE	-1.06857	ENST00000429731	0	1	1	1	0	2110	NHLH2	nescient helix-loop-helix 2 [Source:HGNC Symbol;Acc:HGNC:7818]	Gene_body	-
chr14	101560524	101560524	-	1.04e-05	0.0468952	FALSE	0.820277	ENST00000557661	1	0	0	1	0	-94	DIO3OS	DIO3 opposite strand upstream RNA [Source:HGNC Symbol;Acc:HGNC:20348]	Gene_body	-
chr19	1071149	1071149	-	1.04e-05	0.0468952	FALSE	-0.757971	ENST00000543365	1	0	1	1	0	-72	ARHGAP45	Rho GTPase activating protein 45 [Source:HGNC Symbol;Acc:HGNC:17102]	Gene_body	-
chr8	123156911	123156911	-	1.04e-05	0.0467097	FALSE	-1.15774	ENST00000523819	0	0	0	1	0	-22049	FAM83A	family with sequence similarity 83 member A [Source:HGNC Symbol;Acc:HGNC:28210]	NA	-
chr16	73057897	73057897	+	1.06e-05	0.0474578	FALSE	-1.15385	ENST00000558842	0	0	1	1	0	1326	ZFHX3	zinc finger homeobox 3 [Source:HGNC Symbol;Acc:HGNC:777]	Gene_body	-
chr5	157743872	157743872	-	1.06e-05	0.047252	FALSE	-0.776915	ENST00000286307	1	1	0	1	0	179	LSM11	LSM11, U7 small nuclear RNA associated [Source:HGNC Symbol;Acc:HGNC:30860]	Gene_body	-
chr1	235328929	235328929	+	1.07e-05	0.0474578	FALSE	-0.0822033	ENST00000497327	1	0	1	0	1	-100	GGPS1	geranylgeranyl diphosphate synthase 1 [Source:HGNC Symbol;Acc:HGNC:4249]	Gene_body	-
chr13	27968068	27968068	-	1.07e-05	0.0474578	FALSE	-2.44335	ENST00000548877	1	0	1	0	1	-744	CDX2	caudal type homeobox 2 [Source:HGNC Symbol;Acc:HGNC:1806]	Gene_body	-
chr17	81870962	81870962	+	1.08e-05	0.0474578	FALSE	-0.3276	ENST00000541078	1	1	1	1	0	13	ARHGDIA	Rho GDP dissociation inhibitor alpha [Source:HGNC Symbol;Acc:HGNC:678]	Gene_body	-
chr2	54330539	54330539	-	1.08e-05	0.0474578	FALSE	-0.425532	ENST00000405749	1	0	1	1	0	-363	C2orf73	chromosome 2 open reading frame 73 [Source:HGNC Symbol;Acc:HGNC:26861]	Gene_body	-
chr14	20682896	20682896	-	1.09e-05	0.0477901	FALSE	-0.412979	ENST00000555835	0	0	0	1	0	-1204	RNASE4	ribonuclease A family member 4 [Source:HGNC Symbol;Acc:HGNC:10047]	NA	-
chr13	73059643	73059643	-	1.1e-05	0.0478659	FALSE	0.010562	ENST00000377687	1	0	1	1	0	853	KLF5	Kruppel like factor 5 [Source:HGNC Symbol;Acc:HGNC:6349]	Gene_body	-
chr19	16627692	16627692	-	1.1e-05	0.0478659	FALSE	-0.142473	ENST00000611692	1	0	1	1	0	252	MED26	mediator complex subunit 26 [Source:HGNC Symbol;Acc:HGNC:2376]	Gene_body	-
chr16	85553594	85553594	-	1.11e-05	0.0478659	FALSE	-0.492207	ENST00000602862	0	0	0	1	0	29978		novel transcript	NA	-
chr6	62492568	62492568	-	1.11e-05	0.0493891	FALSE	1.00328	ENST00000406944	0	0	0	0	0	-31066	DHFRP5	dihydrofolate reductase pseudogene 5 [Source:HGNC Symbol;Acc:HGNC:52355]	NA	-
chr2	74120415	74120415	-	1.12e-05	0.0497394	FALSE	-0.634846	ENST00000551203	1	0	0	1	0	-265	FNBP1P1	formin binding protein 1 pseudogene 1 [Source:HGNC Symbol;Acc:HGNC:44528]	Downstream 200>x>1500	-

## Sheet: Data 2
Supplementary Data 2. Differential CpG Hydroxymethylation (FDR-adjusted q < 0.05). Differential analyses were performed using methylkit, which applies logistic regression to calculate the p-values.
Chr	Start	End	Strand	p-value	q-value	Bonferroni	∆ 5hmC	Promoter	Exon	Intron	CpG Island	CpG Shore	Distance to TSS	Nearest Gene ID	Gene Symbol	Gene Description	Gene Biotype	Position to the Nearest gene ID	PTSD associated sites
chr17	27793835	27793835	-	7.69539e-296	3.1244e-291	TRUE	-0.214133	0	0	1	1	0	4975	ENST00000621962	NOS2	nitric oxide synthase 2 [Source:HGNC Symbol;Acc:HGNC:7873]	protein_coding	Gene_body	-
chr5	181190518	181190518	+	8.845e-296	3.74202e-291	TRUE	-0.207469	0	0	0	1	0	1335	ENST00000513771	LINC01962	long intergenic non-protein coding RNA 1962 [Source:HGNC Symbol;Acc:HGNC:52787]	lncRNA	Gene_body	-
chr19	639763	639763	-	1.73389e-295	6.75816e-291	TRUE	0.402414	1	0	0	1	0	-116	ENST00000591390	FGF22	fibroblast growth factor 22 [Source:HGNC Symbol;Acc:HGNC:3679]	protein_coding	Downstream < 200	-
chr4	37891265	37891265	+	7.18423e-295	2.84944e-290	TRUE	-0.310559	1	1	0	1	0	168	ENST00000402522	TBC1D1	TBC1 domain family member 1 [Source:HGNC Symbol;Acc:HGNC:11578]	protein_coding	Gene_body	-
chr9	120928860	120928860	-	1.54956e-291	5.78443e-287	TRUE	0.0758202	1	0	1	1	0	-92	ENST00000373887	TRAF1	TNF receptor associated factor 1 [Source:HGNC Symbol;Acc:HGNC:12031]	protein_coding	Gene_body	-
chr5	149960747	149960747	+	1.79292e-264	6.32103e-260	TRUE	-0.224719	1	1	0	1	0	12	ENST00000286298	SLC26A2	solute carrier family 26 member 2 [Source:HGNC Symbol;Acc:HGNC:10994]	protein_coding	Downstream < 200	-
chr2	96760842	96760842	-	1.84758e-264	6.92432e-260	TRUE	-0.189394	1	0	0	1	0	-60	ENST00000377075	CNNM4	cyclin and CBS domain divalent metal cation transport mediator 4 [Source:HGNC Symbol;Acc:HGNC:105]	protein_coding	Downstream < 200	-
chr9	126326985	126326985	+	2.47165e-264	8.25531e-260	TRUE	-0.197433	1	1	0	0	1	125	ENST00000489637	MVB12B	multivesicular body subunit 12B [Source:HGNC Symbol;Acc:HGNC:23368]	protein_coding	Gene_body	-
chr11	134224622	134224622	-	3.62909e-249	1.30973e-244	TRUE	-0.223214	1	0	1	1	0	-23	ENST00000281187	VPS26B	VPS26, retromer complex component B [Source:HGNC Symbol;Acc:HGNC:28119]	protein_coding	NA	-
chr18	37566857	37566857	+	1.55867e-248	5.4243e-244	TRUE	0.465116	1	0	0	1	0	-821	ENST00000420428	CELF4	CUGBP Elav-like family member 4 [Source:HGNC Symbol;Acc:HGNC:14015]	protein_coding	NA	-
chr10	30433545	30433545	-	2.46834e-233	8.2938e-229	TRUE	-0.284091	1	0	0	1	0	-392	ENST00000263056	MAP3K8	mitogen-activated protein kinase kinase kinase 8 [Source:HGNC Symbol;Acc:HGNC:6860]	protein_coding	NA	-
chr1	76868284	76868284	-	3.96956e-233	1.28934e-228	TRUE	-0.201207	1	0	1	1	0	804	ENST00000496845	ST6GALNAC5	ST6 N-acetylgalactosaminide alpha-2,6-sialyltransferase 5 [Source:HGNC Symbol;Acc:HGNC:19342]	protein_coding	Gene_body	-
chr19	13163178	13163178	-	1.94333e-227	6.10846e-223	TRUE	-0.340909	0	0	0	1	0	-4391	ENST00000481802	RPL12P42	ribosomal protein L12 pseudogene 42 [Source:HGNC Symbol;Acc:HGNC:36165]	processed_pseudogene	NA	-
chr19	662548	662548	-	1.51358e-216	4.60896e-212	TRUE	-0.179372	1	0	1	1	0	624	ENST00000592626	RNF126	ring finger protein 126 [Source:HGNC Symbol;Acc:HGNC:21151]	protein_coding	Gene_body	-
chr11	66002484	66002484	-	7.34978e-202	2.17024e-197	TRUE	-0.23753	1	1	0	1	0	6	ENST00000524628	BANF1	BAF nuclear assembly factor 1 [Source:HGNC Symbol;Acc:HGNC:17397]	protein_coding	Gene_body	-
chr20	63521160	63521160	+	1.36946e-186	4.3453e-182	TRUE	0.153845	1	0	1	1	0	385	ENST00000473620	PPDPF	pancreatic progenitor cell differentiation and proliferation factor [Source:HGNC Symbol;Acc:HGNC:16142]	protein_coding	Gene_body	-
chrX	3713242	3713242	-	1.67556e-186	5.06338e-182	TRUE	-0.27933	1	1	0	1	0	367	ENST00000262848	PRKX	protein kinase X-linked [Source:HGNC Symbol;Acc:HGNC:9441]	protein_coding	Gene_body	-
chr12	122422484	122422484	+	6.49659e-174	1.86189e-169	TRUE	-0.512164	1	0	1	1	0	86	ENST00000358808	CLIP1	CAP-Gly domain containing linker protein 1 [Source:HGNC Symbol;Acc:HGNC:10461]	protein_coding	Gene_body	-
chr10	102133494	102133494	+	1.65373e-108	4.60409e-104	TRUE	-0.230061	1	0	1	1	0	466	ENST00000278070	PPRC1	PPARG related coactivator 1 [Source:HGNC Symbol;Acc:HGNC:30025]	protein_coding	Gene_body	-
chr5	10354186	10354186	-	1.74635e-86	5.03742e-82	TRUE	0.792091	1	0	1	1	0	220	ENST00000510872	MARCHF6	membrane associated ring-CH-type finger 6 [Source:HGNC Symbol;Acc:HGNC:30550]	protein_coding	Gene_body	-
chr14	76376998	76376998	+	4.03569e-71	1.09235e-66	TRUE	0.251776	1	0	1	1	0	643	ENST00000507951	NA	NA	NA	NA	-
chr8	140464803	140464803	-	6.27024e-66	1.73004e-61	TRUE	-0.172802	0	0	0	1	0	-6225	ENST00000389328	TRAPPC9	trafficking protein particle complex 9 [Source:HGNC Symbol;Acc:HGNC:30832]	protein_coding	NA	-
chr17	76265574	76265574	+	1.04462e-58	2.75108e-54	TRUE	-0.4	1	1	1	1	0	-129	ENST00000589240	UBALD2	UBA like domain containing 2 [Source:HGNC Symbol;Acc:HGNC:28438]	protein_coding	Gene_body	-
chr19	16471484	16471484	-	1.47077e-58	3.77146e-54	TRUE	-0.365965	1	0	1	1	0	460	ENST00000602151	EPS15L1	epidermal growth factor receptor pathway substrate 15 like 1 [Source:HGNC Symbol;Acc:HGNC:24634]	protein_coding	Gene_body	-
chr2	27428478	27428478	-	1.55986e-58	3.88581e-54	TRUE	0.850451	1	1	0	1	0	-162	ENST00000379852	NRBP1	nuclear receptor binding protein 1 [Source:HGNC Symbol;Acc:HGNC:7993]	protein_coding	Gene_body	-
chr18	32471250	32471250	-	1.59512e-58	3.88581e-54	TRUE	-0.335289	1	0	0	1	0	-767	ENST00000399218	GAREM1	GRB2 associated regulator of MAPK1 subtype 1 [Source:HGNC Symbol;Acc:HGNC:26136]	protein_coding	NA	-
chr3	2098725	2098725	+	1.9585e-58	5.1786e-54	TRUE	-0.56101	1	0	0	1	0	-88	ENST00000422330	CNTN4	contactin 4 [Source:HGNC Symbol;Acc:HGNC:2174]	protein_coding	Downstream < 200	-
chrX	154444310	154444310	+	2.26371e-58	5.74618e-54	TRUE	-0.508259	1	1	0	1	0	64	ENST00000481619	FAM50A	family with sequence similarity 50 member A [Source:HGNC Symbol;Acc:HGNC:18786]	protein_coding	Gene_body	-
chr10	133308864	133308864	-	2.39485e-58	5.69169e-54	TRUE	0.829876	1	1	1	1	0	-5	ENST00000487796	TUBGCP2	tubulin gamma complex associated protein 2 [Source:HGNC Symbol;Acc:HGNC:18599]	protein_coding	Gene_body	-
chr15	40323754	40323754	-	8.10586e-58	1.8806e-53	TRUE	-0.430108	0	0	0	1	0	-1462	ENST00000560415	INAFM2	InaF motif containing 2 [Source:HGNC Symbol;Acc:HGNC:35165]	protein_coding	Gene_body	-
chr14	49852777	49852777	-	1.04181e-57	2.36085e-53	TRUE	0.186551	1	1	0	1	0	4	ENST00000557380	NEMF	nuclear export mediator factor [Source:HGNC Symbol;Acc:HGNC:10663]	protein_coding	Gene_body	-
chr14	52069028	52069028	+	1.97169e-57	4.3665e-53	TRUE	0.272682	1	1	0	1	0	-35	ENST00000541773	NA	NA	NA	NA	-
chr13	106535374	106535374	-	2.59519e-57	5.61958e-53	TRUE	-0.30349	1	0	0	1	0	-261	ENST00000245323	NA	NA	NA	NA	-
chr7	151245701	151245701	-	3.7175e-57	9.07356e-53	TRUE	-0.0972569	1	0	1	1	0	-189	ENST00000485592	SMARCD3	SWI/SNF related, matrix associated, actin dependent regulator of chromatin, subfamily d, member 3 [Source:HGNC Symbol;Acc:HGNC:11108]	protein_coding	Gene_body	-
chr7	143380608	143380608	+	4.83613e-57	1.13667e-52	TRUE	-0.318218	1	0	0	1	0	-114	ENST00000429630		novel transcript	lncRNA	NA	-
chr1	56477891	56477891	-	1.17309e-56	2.48497e-52	TRUE	-0.0594695	0	0	0	1	0	35881	ENST00000459962	PLPP3	phospholipid phosphatase 3 [Source:HGNC Symbol;Acc:HGNC:9229]	protein_coding	NA	-
chr3	190322461	190322461	+	1.47902e-56	3.34214e-52	TRUE	0.167885	1	1	0	1	0	15	ENST00000295522	CLDN1	claudin 1 [Source:HGNC Symbol;Acc:HGNC:2032]	protein_coding	Upstream < 200	-
chr4	4248505	4248505	+	1.52729e-56	3.34214e-52	TRUE	0.248211	1	0	0	1	0	-294	ENST00000382753	TMEM128	transmembrane protein 128 [Source:HGNC Symbol;Acc:HGNC:28201]	protein_coding	NA	-
chr3	48446993	48446993	-	2.13903e-56	4.52476e-52	TRUE	-0.268456	1	1	1	1	0	-100	ENST00000412052	ATRIP	ATR interacting protein [Source:HGNC Symbol;Acc:HGNC:33499]	protein_coding	Gene_body	-
chr6	8064397	8064397	+	3.94078e-45	8.06715e-41	TRUE	-0.335946	1	1	1	1	0	0	ENST00000627748	BLOC1S5	biogenesis of lysosomal organelles complex 1 subunit 5 [Source:HGNC Symbol;Acc:HGNC:18561]	protein_coding	Gene_body	-
chr17	81346127	81346127	+	6.75042e-45	1.39952e-40	TRUE	-0.323974	1	0	0	1	0	-162	ENST00000617652	NA	NA	NA	NA	-
chrX	107628502	107628502	+	7.61696e-45	1.51054e-40	TRUE	-0.484653	1	1	0	1	0	-5	ENST00000372435	PRPS1	phosphoribosyl pyrophosphate synthetase 1 [Source:HGNC Symbol;Acc:HGNC:9462]	protein_coding	Gene_body	-
chr17	44708972	44708972	-	1.06554e-44	2.16309e-40	TRUE	-0.340522	1	0	1	0	1	112	ENST00000532789	DBF4B	DBF4 zinc finger B [Source:HGNC Symbol;Acc:HGNC:17883]	protein_coding	Gene_body	-
chr19	41310327	41310327	+	1.37137e-44	2.72712e-40	TRUE	0.386987	1	1	1	1	0	140	ENST00000269967	CCDC97	coiled-coil domain containing 97 [Source:HGNC Symbol;Acc:HGNC:28289]	protein_coding	Gene_body	-
chr19	7098996	7098996	-	2.06718e-44	4.02862e-40	TRUE	-0.272727	0	0	0	1	0	24163	ENST00000601099	INSR	insulin receptor [Source:HGNC Symbol;Acc:HGNC:6091]	protein_coding	NA	-
chr19	54137886	54137886	-	2.4389e-44	4.65984e-40	TRUE	-0.359712	1	1	0	1	0	101	ENST00000618939	CNOT3	CCR4-NOT transcription complex subunit 3 [Source:HGNC Symbol;Acc:HGNC:7879]	protein_coding	Gene_body	-
chr8	97644484	97644484	-	3.07624e-44	5.91571e-40	TRUE	-0.25729	1	1	0	1	0	-62	ENST00000519934	MTDH	metadherin [Source:HGNC Symbol;Acc:HGNC:29608]	protein_coding	Gene_body	-
chr2	9423137	9423137	+	3.5577e-44	6.66674e-40	TRUE	-0.317797	1	1	1	1	0	40	ENST00000494563	ITGB1BP1	integrin subunit beta 1 binding protein 1 [Source:HGNC Symbol;Acc:HGNC:23927]	protein_coding	Gene_body	-
chr20	36092251	36092251	-	3.81626e-44	7.12292e-40	TRUE	-0.320513	1	0	1	1	0	411	ENST00000432589	EPB41L1	erythrocyte membrane protein band 4.1 like 1 [Source:HGNC Symbol;Acc:HGNC:3378]	protein_coding	Gene_body	-
chr7	128343889	128343889	+	4.96355e-44	8.77151e-40	TRUE	0.295261	1	1	0	1	0	-16	ENST00000478061	RBM28	RNA binding motif protein 28 [Source:HGNC Symbol;Acc:HGNC:21863]	protein_coding	Gene_body	-
chr3	120349378	120349378	+	4.97597e-44	8.77151e-40	TRUE	-0.210822	1	0	0	1	0	-40	ENST00000295628	LRRC58	leucine rich repeat containing 58 [Source:HGNC Symbol;Acc:HGNC:26968]	protein_coding	Upstream < 200	-
chr10	97426443	97426443	+	4.97606e-44	9.14864e-40	TRUE	-0.29703	1	1	0	1	0	152	ENST00000473929	PGAM1	phosphoglycerate mutase 1 [Source:HGNC Symbol;Acc:HGNC:8888]	protein_coding	Gene_body	-
chr20	35284249	35284249	-	5.98565e-44	1.02662e-39	TRUE	-0.253378	1	1	1	1	0	275	ENST00000440766	EIF6	eukaryotic translation initiation factor 6 [Source:HGNC Symbol;Acc:HGNC:6159]	protein_coding	Gene_body	-
chr4	78776129	78776129	-	6.58081e-44	1.09899e-39	TRUE	0.0865052	1	0	0	1	0	-157	ENST00000564925		novel transcript, antisense to BMP2K	lncRNA	NA	-
chr13	113209736	113209736	-	7.49075e-44	1.33372e-39	TRUE	0.00557465	1	1	1	1	0	-97	ENST00000463426	CUL4A	cullin 4A [Source:HGNC Symbol;Acc:HGNC:2554]	protein_coding	Gene_body	-
chr13	73059635	73059635	+	7.52802e-44	1.33372e-39	TRUE	0.0192069	1	0	1	1	0	845	ENST00000377687	KLF5	Kruppel like factor 5 [Source:HGNC Symbol;Acc:HGNC:6349]	protein_coding	Gene_body	-
chr12	50764690	50764690	+	8.05914e-44	1.40232e-39	TRUE	0.0478927	1	0	1	1	0	183	ENST00000552487	ATF1	activating transcription factor 1 [Source:HGNC Symbol;Acc:HGNC:783]	protein_coding	Gene_body	-
chr15	60592609	60592609	+	9.17605e-44	1.56866e-39	TRUE	0.0184171	1	0	1	1	0	-69	ENST00000449337	RORA	RAR related orphan receptor A [Source:HGNC Symbol;Acc:HGNC:10258]	protein_coding	Gene_body	-
chr3	37176050	37176050	+	9.30795e-44	1.51457e-39	TRUE	-0.286807	1	1	1	1	0	8	ENST00000482466	LRRFIP2	LRR binding FLII interacting protein 2 [Source:HGNC Symbol;Acc:HGNC:6703]	protein_coding	Gene_body	-
chr2	86337122	86337122	+	9.82345e-44	1.65038e-39	TRUE	-0.309917	1	0	1	1	0	-58	ENST00000475475	REEP1	receptor accessory protein 1 [Source:HGNC Symbol;Acc:HGNC:25786]	protein_coding	Gene_body	-
chr14	102778184	102778184	+	1.11189e-43	1.83636e-39	TRUE	0.275524	1	0	1	1	0	568	ENST00000560463	TRAF3	TNF receptor associated factor 3 [Source:HGNC Symbol;Acc:HGNC:12033]	protein_coding	Gene_body	-
chr3	126474926	126474926	-	1.22869e-43	1.94932e-39	TRUE	0.00139689	1	0	1	1	0	62	ENST00000515545	ZXDC	ZXD family zinc finger C [Source:HGNC Symbol;Acc:HGNC:28160]	protein_coding	Gene_body	-
chr22	21952972	21952972	+	1.31152e-43	2.02997e-39	TRUE	-0.221566	1	1	0	1	0	-136	ENST00000263212	PPM1F	protein phosphatase, Mg2+/Mn2+ dependent 1F [Source:HGNC Symbol;Acc:HGNC:19388]	protein_coding	NA	-
chr16	1333739	1333739	-	1.49601e-43	2.42958e-39	TRUE	0.355328	1	1	0	1	0	96	ENST00000568887	BAIAP3	BAI1 associated protein 3 [Source:HGNC Symbol;Acc:HGNC:948]	protein_coding	Gene_body	-
chr10	111076924	111076924	-	1.69372e-43	2.70558e-39	TRUE	-0.344037	1	0	0	1	0	-239	ENST00000280155	ADRA2A	adrenoceptor alpha 2A [Source:HGNC Symbol;Acc:HGNC:281]	protein_coding	Downstream < 200	-
chr10	35090108	35090108	-	1.83472e-43	2.88354e-39	TRUE	-0.242131	1	0	1	1	0	-74	ENST00000468804	CUL2	cullin 2 [Source:HGNC Symbol;Acc:HGNC:2552]	protein_coding	Gene_body	-
chr20	35147788	35147788	+	1.8818e-43	2.84331e-39	TRUE	0.267854	1	0	0	0	1	-425	ENST00000374492	EDEM2	ER degradation enhancing alpha-mannosidase like protein 2 [Source:HGNC Symbol;Acc:HGNC:15877]	protein_coding	Upstream 200 < x < 1500	-
chr19	29213281	29213281	+	1.98308e-43	3.06723e-39	TRUE	-0.00759384	1	1	0	1	0	0	ENST00000590607		novel transcript	lncRNA	NA	-
chr19	37217982	37217982	+	2.60273e-43	3.96274e-39	TRUE	-0.0103784	1	1	0	1	0	58	ENST00000586068	ZNF383	zinc finger protein 383 [Source:HGNC Symbol;Acc:HGNC:18609]	protein_coding	Gene_body	-
chr2	127675583	127675583	+	2.70458e-43	4.05446e-39	TRUE	0.324317	1	0	1	1	0	-298	ENST00000409808	LIMS2	LIM zinc finger domain containing 2 [Source:HGNC Symbol;Acc:HGNC:16084]	protein_coding	Gene_body	-
chr22	35299867	35299867	+	3.51541e-43	5.18809e-39	TRUE	0.00363078	1	1	1	1	0	0	ENST00000382034	TOM1	target of myb1 membrane trafficking protein [Source:HGNC Symbol;Acc:HGNC:11982]	protein_coding	Gene_body	-
chr16	89657824	89657824	+	3.95079e-43	5.83293e-39	TRUE	0.252525	1	1	0	1	0	-5	ENST00000565890	SPATA33	spermatogenesis associated 33 [Source:HGNC Symbol;Acc:HGNC:26463]	protein_coding	Gene_body	-
chr20	45406291	45406291	-	4.35421e-43	6.27995e-39	TRUE	0.0175093	1	1	1	1	0	72	ENST00000372720	DBNDD2	dysbindin domain containing 2 [Source:HGNC Symbol;Acc:HGNC:15881]	protein_coding	Gene_body	-
chr22	37844098	37844098	-	4.49417e-43	6.33778e-39	TRUE	0.00368391	1	1	1	1	0	73	ENST00000407117	ANKRD54	ankyrin repeat domain 54 [Source:HGNC Symbol;Acc:HGNC:25185]	protein_coding	Gene_body	-
chr2	197310610	197310610	+	4.90668e-43	7.13609e-39	TRUE	0.304462	1	1	1	1	0	171	ENST00000463879	ANKRD44	ankyrin repeat domain 44 [Source:HGNC Symbol;Acc:HGNC:25259]	protein_coding	Gene_body	-
chr2	171434493	171434493	+	5.13625e-43	7.36011e-39	TRUE	-0.22338	1	1	1	1	0	-164	ENST00000495925	DCAF17	DDB1 and CUL4 associated factor 17 [Source:HGNC Symbol;Acc:HGNC:25784]	protein_coding	Gene_body	-
chr4	124712748	124712748	+	5.77805e-43	7.97119e-39	TRUE	0.789474	1	0	0	1	0	-17	ENST00000515641	ANKRD50	ankyrin repeat domain 50 [Source:HGNC Symbol;Acc:HGNC:29223]	protein_coding	Upstream < 200	-
chr14	58200103	58200103	-	6.22538e-43	8.79152e-39	TRUE	0.813008	1	1	1	1	0	25	ENST00000545307	ACTR10	actin related protein 10 [Source:HGNC Symbol;Acc:HGNC:17372]	protein_coding	Gene_body	-
chr3	120094762	120094762	-	6.30913e-43	8.51866e-39	TRUE	0.00188636	1	0	0	1	0	-133	ENST00000484076		novel transcript	lncRNA	NA	-
chr5	175872472	175872472	+	6.57406e-43	8.69145e-39	TRUE	-0.316456	1	0	1	1	0	-338	ENST00000502265	CPLX2	complexin 2 [Source:HGNC Symbol;Acc:HGNC:2310]	protein_coding	Gene_body	-
chr7	90211665	90211665	+	8.05344e-43	1.043e-38	TRUE	0.0234904	1	0	1	1	0	-21	ENST00000287908	STEAP2	STEAP2 metalloreductase [Source:HGNC Symbol;Acc:HGNC:17885]	protein_coding	Gene_body	-
chr18	50194837	50194837	+	8.6339e-43	1.20187e-38	TRUE	0.554529	1	1	0	1	0	257	ENST00000285039	MYO5B	myosin VB [Source:HGNC Symbol;Acc:HGNC:7603]	protein_coding	Gene_body	-
chr10	73168191	73168191	-	9.46075e-43	1.29842e-38	TRUE	-0.295567	1	1	1	0	1	27	ENST00000242505	FAM149B1	family with sequence similarity 149 member B1 [Source:HGNC Symbol;Acc:HGNC:29162]	protein_coding	Gene_body	-
chr9	19408963	19408963	-	9.97494e-43	1.26602e-38	TRUE	0.0109649	1	0	0	1	0	-96	ENST00000340967	ACER2	alkaline ceramidase 2 [Source:HGNC Symbol;Acc:HGNC:23675]	protein_coding	Downstream < 200	-
chr16	22814501	22814501	+	1.00495e-42	1.36006e-38	TRUE	0.227096	1	1	0	1	0	6	ENST00000473392	HS3ST2	heparan sulfate-glucosamine 3-sulfotransferase 2 [Source:HGNC Symbol;Acc:HGNC:5195]	protein_coding	Gene_body	-
chr6	124962093	124962093	+	1.02334e-42	1.27335e-38	TRUE	0.509338	1	0	1	1	0	-452	ENST00000521654	RNF217	ring finger protein 217 [Source:HGNC Symbol;Acc:HGNC:21487]	protein_coding	NA	-
chr21	34888851	34888851	-	1.04576e-42	1.27623e-38	TRUE	0.631579	1	0	1	1	0	-162	ENST00000358356	RUNX1	RUNX family transcription factor 1 [Source:HGNC Symbol;Acc:HGNC:10471]	protein_coding	Gene_body	-
chr10	11823366	11823366	-	1.06138e-42	1.41675e-38	TRUE	0.240766	1	1	0	1	0	29	ENST00000474155	PROSER2	proline and serine rich 2 [Source:HGNC Symbol;Acc:HGNC:23728]	protein_coding	Gene_body	-
chr1	235649780	235649780	+	1.31453e-42	1.73096e-38	TRUE	-0.00181635	1	1	1	1	0	214	ENST00000391854	GNG4	G protein subunit gamma 4 [Source:HGNC Symbol;Acc:HGNC:4407]	protein_coding	Gene_body	-
chr14	93207063	93207063	-	1.76214e-42	2.28942e-38	TRUE	0.209443	1	1	1	1	0	9	ENST00000416753	NA	NA	NA	NA	-
chr4	499561	499561	-	1.79319e-42	2.14709e-38	TRUE	0.012304	1	1	1	1	0	209	ENST00000514953	PIGG	phosphatidylinositol glycan anchor biosynthesis class G [Source:HGNC Symbol;Acc:HGNC:25985]	protein_coding	Gene_body	-
chr14	100239257	100239257	-	2.39862e-42	3.07535e-38	TRUE	-0.00754613	1	1	0	1	0	274	ENST00000262238	YY1	YY1 transcription factor [Source:HGNC Symbol;Acc:HGNC:12856]	protein_coding	Gene_body	-
chr3	126704293	126704293	+	2.43245e-42	2.85858e-38	TRUE	-0.0142897	1	1	0	1	0	52	ENST00000514908	CHCHD6	coiled-coil-helix-coiled-coil-helix domain containing 6 [Source:HGNC Symbol;Acc:HGNC:28184]	protein_coding	Gene_body	-
chr5	6632955	6632955	-	3.22196e-42	3.71755e-38	TRUE	0.0138403	1	1	0	1	0	88	ENST00000506139	NSUN2	NOP2/Sun RNA methyltransferase 2 [Source:HGNC Symbol;Acc:HGNC:25994]	protein_coding	Gene_body	-
chr11	74398469	74398469	+	1.8149e-30	2.29672e-26	TRUE	0.529101	1	1	1	1	0	5	ENST00000298198	PGM2L1	phosphoglucomutase 2 like 1 [Source:HGNC Symbol;Acc:HGNC:20898]	protein_coding	NA	-
chr18	72868273	72868273	-	2.51892e-30	3.14678e-26	TRUE	0.462963	1	0	0	1	0	-115	ENST00000580564		novel transcript	lncRNA	NA	-
chr11	118621394	118621394	-	2.77936e-30	3.42819e-26	TRUE	0.584795	1	1	1	1	0	33	ENST00000526374	PHLDB1	pleckstrin homology like domain family B member 1 [Source:HGNC Symbol;Acc:HGNC:23697]	protein_coding	Gene_body	-
chr7	7969274	7969274	+	3.33897e-30	3.78377e-26	TRUE	0.524934	1	1	1	1	0	-413	ENST00000414914	GLCCI1	glucocorticoid induced 1 [Source:HGNC Symbol;Acc:HGNC:18713]	protein_coding	Gene_body	-
chr5	135399274	135399274	-	3.95028e-30	4.39797e-26	TRUE	0.3663	1	1	1	1	0	-6	ENST00000602502		novel transcript, antisense to H2AFY	lncRNA	NA	-
chr2	64454408	64454408	+	3.95028e-30	4.75215e-26	TRUE	0.484262	1	1	0	1	0	-39	ENST00000462737	LGALSL	galectin like [Source:HGNC Symbol;Acc:HGNC:25012]	protein_coding	Gene_body	-
chr13	32587178	32587178	-	3.95028e-30	4.75215e-26	TRUE	0.544959	1	0	1	1	0	611	ENST00000466078	PDS5B	PDS5 cohesin associated factor B [Source:HGNC Symbol;Acc:HGNC:20418]	protein_coding	Gene_body	-
chr15	28737896	28737896	-	4.27534e-30	5.01925e-26	TRUE	0.470588	1	1	1	1	0	-126	ENST00000515318	WHAMMP2	WAS protein homolog associated with actin, golgi membranes and microtubules pseudogene 2 [Source:HGNC Symbol;Acc:HGNC:32360]	transcribed_unprocessed_pseudogene	Gene_body	-
chr17	55420933	55420933	+	4.27534e-30	5.01925e-26	TRUE	0.566572	1	0	1	1	0	865	ENST00000577038	MMD	monocyte to macrophage differentiation associated [Source:HGNC Symbol;Acc:HGNC:7153]	protein_coding	Gene_body	-
chr20	43190116	43190116	+	4.27534e-30	4.59852e-26	TRUE	0.546448	1	1	0	1	0	17	ENST00000611791		novel transcript	lncRNA	NA	-
chr7	74454531	74454531	-	4.27534e-30	4.59852e-26	TRUE	0.42735	1	0	1	1	0	424	ENST00000424337	GTF2IRD1	GTF2I repeat domain containing 1 [Source:HGNC Symbol;Acc:HGNC:4661]	protein_coding	Gene_body	Hypomethylated in 5mC
chr1	98661528	98661528	+	4.61334e-30	5.3516e-26	TRUE	0.493827	1	0	0	1	0	-173	ENST00000529992	SNX7	sorting nexin 7 [Source:HGNC Symbol;Acc:HGNC:14971]	protein_coding	Downstream < 200	-
chr16	66751546	66751546	+	5.32822e-30	6.10816e-26	TRUE	0.527704	1	1	0	1	0	49	ENST00000440564	DYNC1LI2	dynein cytoplasmic 1 light intermediate chain 2 [Source:HGNC Symbol;Acc:HGNC:2966]	protein_coding	Gene_body	-
chr5	95731538	95731538	+	5.32822e-30	5.63548e-26	TRUE	0.5	1	1	1	1	0	-187	ENST00000512878	RHOBTB3	Rho related BTB domain containing 3 [Source:HGNC Symbol;Acc:HGNC:18757]	protein_coding	Gene_body	-
chr2	196926096	196926096	-	5.64758e-30	6.38987e-26	TRUE	0.139267	1	0	1	0	1	560	ENST00000423035	PGAP1	post-GPI attachment to proteins inositol deacylase 1 [Source:HGNC Symbol;Acc:HGNC:25712]	protein_coding	Gene_body	-
chrX	153794572	153794572	-	5.69877e-30	5.92859e-26	TRUE	0.172043	1	1	1	1	0	-50	ENST00000619865	IDH3G	isocitrate dehydrogenase (NAD(+)) 3 non-catalytic subunit gamma [Source:HGNC Symbol;Acc:HGNC:5386]	protein_coding	NA	-
chr17	49788822	49788822	-	5.70511e-30	6.38987e-26	TRUE	0.37037	1	1	1	1	0	110	ENST00000509124	KAT7	lysine acetyltransferase 7 [Source:HGNC Symbol;Acc:HGNC:17016]	protein_coding	Gene_body	-
chr12	123271530	123271530	-	6.09498e-30	6.599e-26	TRUE	0.454545	1	0	1	1	0	-390	ENST00000535979	CDK2AP1	cyclin dependent kinase 2 associated protein 1 [Source:HGNC Symbol;Acc:HGNC:14002]	protein_coding	Gene_body	-
chr11	76235392	76235392	+	6.09499e-30	6.599e-26	TRUE	0.40568	0	0	0	1	0	-19368	ENST00000531538	LINC02761	long intergenic non-protein coding RNA 2761 [Source:HGNC Symbol;Acc:HGNC:54281]	lncRNA	NA	-
chr15	90002258	90002258	+	6.09499e-30	6.599e-26	TRUE	0.364299	1	0	1	1	0	-228	ENST00000559419	ZNF710	zinc finger protein 710 [Source:HGNC Symbol;Acc:HGNC:25352]	protein_coding	Gene_body	-
chr17	67245010	67245010	-	6.49784e-30	6.95784e-26	TRUE	0.45045	1	1	1	1	0	163	ENST00000584641	HELZ	helicase with zinc finger [Source:HGNC Symbol;Acc:HGNC:16878]	protein_coding	Gene_body	-
chr17	4997914	4997914	+	6.91368e-30	7.24393e-26	TRUE	0.404858	1	0	0	1	0	-34	ENST00000320785	KIF1C	kinesin family member 1C [Source:HGNC Symbol;Acc:HGNC:6317]	protein_coding	Downstream < 200	-
chr12	68611085	68611085	-	6.91369e-30	7.24393e-26	TRUE	0.437637	1	0	1	1	0	62	ENST00000541216	RAP1B	RAP1B, member of RAS oncogene family [Source:HGNC Symbol;Acc:HGNC:9857]	protein_coding	Gene_body	-
chr21	37366546	37366546	+	7.37433e-30	7.54798e-26	TRUE	0.110615	1	0	1	1	0	-388	ENST00000462274	DYRK1A	dual specificity tyrosine phosphorylation regulated kinase 1A [Source:HGNC Symbol;Acc:HGNC:3091]	protein_coding	Gene_body	-
chr5	113513952	113513952	+	7.78436e-30	7.84119e-26	TRUE	0.380952	1	1	0	1	0	-194	ENST00000514720	YTHDC2	YTH domain containing 2 [Source:HGNC Symbol;Acc:HGNC:24721]	protein_coding	Gene_body	-
chr10	88880713	88880713	+	7.78436e-30	8.02848e-26	TRUE	0.496278	1	0	1	1	0	491	ENST00000461650	STAMBPL1	STAM binding protein like 1 [Source:HGNC Symbol;Acc:HGNC:24105]	protein_coding	Gene_body	-
chr2	9206626	9206626	+	8.23922e-30	8.02848e-26	TRUE	0.430108	1	0	0	1	0	-139	ENST00000281419	ASAP2	ArfGAP with SH3 domain, ankyrin repeat and PH domain 2 [Source:HGNC Symbol;Acc:HGNC:2721]	protein_coding	Downstream < 200	-
chr19	58409094	58409094	+	8.23922e-30	8.02848e-26	TRUE	0.394477	1	1	1	1	0	319	ENST00000322834	ZNF584	zinc finger protein 584 [Source:HGNC Symbol;Acc:HGNC:27318]	protein_coding	Gene_body	-
chr1	245154811	245154811	-	8.23922e-30	8.02848e-26	TRUE	0.375235	1	0	0	1	0	-174	ENST00000407071	KIF26B	kinesin family member 26B [Source:HGNC Symbol;Acc:HGNC:25484]	protein_coding	Downstream < 200	-
chr10	13528644	13528644	-	8.23922e-30	8.02848e-26	TRUE	0.408998	1	1	0	1	0	130	ENST00000438431		novel transcript	lncRNA	NA	-
chr13	28659357	28659357	-	8.23922e-30	8.02848e-26	TRUE	0.431034	1	0	1	1	0	255	ENST00000460403	POMP	proteasome maturation protein [Source:HGNC Symbol;Acc:HGNC:20330]	protein_coding	Gene_body	-
chr2	677112	677112	+	8.23922e-30	8.02848e-26	TRUE	0.507614	1	0	1	1	0	-74	ENST00000445418	TMEM18-DT	TMEM18 divergent transcript [Source:HGNC Symbol;Acc:HGNC:54481]	lncRNA	TMEM18	-
chr14	64505272	64505272	-	8.68146e-30	8.37565e-26	TRUE	0.16622	1	0	1	1	0	-60	ENST00000555220	ZBTB25	zinc finger and BTB domain containing 25 [Source:HGNC Symbol;Acc:HGNC:13112]	protein_coding	NA	-
chr7	5283129	5283129	+	9.18797e-30	9.11044e-26	TRUE	0.434783	1	0	1	1	0	102	ENST00000406453	SLC29A4	solute carrier family 29 member 4 [Source:HGNC Symbol;Acc:HGNC:23097]	protein_coding	Gene_body	-
chr5	65035590	65035590	-	9.45087e-30	9.22694e-26	TRUE	0.118552	0	0	0	1	0	14978	ENST00000606057		novel transcript	lncRNA	NA	-
chr17	62479279	62479279	+	9.6819e-30	9.07142e-26	TRUE	0.473934	1	1	1	1	0	35	ENST00000583690	TLK2	tousled like kinase 2 [Source:HGNC Symbol;Acc:HGNC:11842]	protein_coding	Gene_body	-
chr11	9091615	9091615	-	9.68191e-30	9.07142e-26	TRUE	0.104374	1	0	1	1	0	-15	ENST00000309263	SCUBE2	signal peptide, CUB domain and EGF like domain containing 2 [Source:HGNC Symbol;Acc:HGNC:30425]	protein_coding	Gene_body	-
chr19	53395067	53395067	-	9.68192e-30	9.07142e-26	TRUE	0.128935	1	0	1	1	0	-77	ENST00000504235	ZNF765	zinc finger protein 765 [Source:HGNC Symbol;Acc:HGNC:25092]	protein_coding	Gene_body	-
chr9	91424072	91424072	+	1.00287e-29	9.64273e-26	TRUE	0.141579	1	0	0	1	0	-211	ENST00000297689	NFIL3	nuclear factor, interleukin 3 regulated [Source:HGNC Symbol;Acc:HGNC:7787]	protein_coding	Upstream 200 < x < 1500	-
chr1	62688357	62688357	-	1.01888e-29	9.36626e-26	TRUE	0.403226	1	1	0	1	0	12	ENST00000404627	DOCK7	dedicator of cytokinesis 7 [Source:HGNC Symbol;Acc:HGNC:19190]	protein_coding	Gene_body	-
chr19	7595847	7595847	-	1.01888e-29	9.36626e-26	TRUE	-0.192123	1	0	0	1	0	-55	ENST00000160298	CAMSAP3	calmodulin regulated spectrin associated protein family member 3 [Source:HGNC Symbol;Acc:HGNC:29307]	protein_coding	Downstream < 200	-
chr1	54052982	54052982	-	1.04776e-29	9.54171e-26	TRUE	0.11351	1	0	1	1	0	211	ENST00000371337	TMEM59	transmembrane protein 59 [Source:HGNC Symbol;Acc:HGNC:1239]	protein_coding	Gene_body	-
chr18	32092173	32092173	-	1.12418e-29	1.00498e-25	TRUE	0.465116	1	1	1	1	0	-55	ENST00000582233		novel transcript, antisense to RNF138	lncRNA	NA	-
chr16	30091998	30091998	+	1.12418e-29	1.00498e-25	TRUE	0.421941	1	0	0	1	0	-112	ENST00000553607	TBX6	T-box transcription factor 6 [Source:HGNC Symbol;Acc:HGNC:11605]	protein_coding	Upstream < 200	-
chr16	20741778	20741778	-	1.13768e-29	1.00654e-25	TRUE	0.148533	1	1	1	1	0	19	ENST00000396083	THUMPD1	THUMP domain containing 1 [Source:HGNC Symbol;Acc:HGNC:23807]	protein_coding	Gene_body	-
chr16	87384389	87384389	-	1.15566e-29	1.00654e-25	TRUE	0.120772	1	0	1	1	0	335	ENST00000562778	NA	NA	NA	NA	-
chr12	121537784	121537784	-	1.15692e-29	1.00654e-25	TRUE	0.119712	1	0	1	1	0	-169	ENST00000543852	KDM2B	lysine demethylase 2B [Source:HGNC Symbol;Acc:HGNC:13610]	protein_coding	Gene_body	-
chr5	179167446	179167446	+	1.23406e-29	1.15227e-25	TRUE	0.144358	0	0	1	1	0	-44608	ENST00000523450	ADAMTS2	ADAM metallopeptidase with thrombospondin type 1 motif 2 [Source:HGNC Symbol;Acc:HGNC:218]	protein_coding	Gene_body	-
chr4	150079205	150079205	+	1.2347e-29	1.15227e-25	TRUE	0.301659	1	1	0	1	0	179	ENST00000302176	DCLK2	doublecortin like kinase 2 [Source:HGNC Symbol;Acc:HGNC:19002]	protein_coding	Gene_body	-
chr2	74529761	74529761	-	1.29192e-29	1.11405e-25	TRUE	0.320513	1	1	0	1	0	0	ENST00000425118	AUP1	AUP1 lipid droplet regulating VLDL assembly factor [Source:HGNC Symbol;Acc:HGNC:891]	protein_coding	NA	-
chr10	84328532	84328532	-	1.31762e-29	1.12624e-25	TRUE	0.0676727	1	0	0	1	0	-54	ENST00000359979	CCSER2	coiled-coil serine rich protein 2 [Source:HGNC Symbol;Acc:HGNC:29197]	protein_coding	Downstream < 200	-
chr16	85554797	85554797	-	1.52475e-29	1.28632e-25	TRUE	-0.375235	0	0	0	1	0	28775	ENST00000602862		novel transcript	lncRNA	NA	-
chr15	72272492	72272492	+	1.5313e-29	1.28632e-25	TRUE	0.143646	1	1	1	1	0	7	ENST00000567633	PARP6	poly(ADP-ribose) polymerase family member 6 [Source:HGNC Symbol;Acc:HGNC:26921]	protein_coding	Gene_body	-
chr11	62123817	62123817	-	1.54548e-29	1.28714e-25	TRUE	0.111715	1	0	0	1	0	-156	ENST00000394818	INCENP	inner centromere protein [Source:HGNC Symbol;Acc:HGNC:6058]	protein_coding	Downstream < 200	-
chr1	6179781	6179781	+	1.60464e-29	1.32508e-25	TRUE	-0.181653	1	0	1	1	0	243	ENST00000496404	CHD5	chromodomain helicase DNA binding protein 5 [Source:HGNC Symbol;Acc:HGNC:16816]	protein_coding	Gene_body	-
chr7	98281865	98281865	-	1.67684e-29	1.54221e-25	TRUE	0.0782601	1	1	1	1	0	31	ENST00000473967	BRI3	brain protein I3 [Source:HGNC Symbol;Acc:HGNC:1109]	protein_coding	Gene_body	-
chr17	78378551	78378551	+	1.67938e-29	1.37515e-25	TRUE	0.113351	1	0	0	1	0	-89	ENST00000262764	PGS1	phosphatidylglycerophosphate synthase 1 [Source:HGNC Symbol;Acc:HGNC:30029]	protein_coding	Downstream < 200	-
chr15	98852313	98852313	+	1.71294e-29	1.39094e-25	TRUE	0.132732	0	0	1	1	0	-21406	ENST00000557873	IGF1R	insulin like growth factor 1 receptor [Source:HGNC Symbol;Acc:HGNC:5465]	protein_coding	Gene_body	-
chr6	4776629	4776629	+	1.7284e-29	1.56692e-25	TRUE	0.540541	1	1	1	1	0	189	ENST00000472453	CDYL	chromodomain Y like [Source:HGNC Symbol;Acc:HGNC:1811]	protein_coding	Gene_body	-
chr19	50510924	50510924	+	1.78641e-29	1.43861e-25	TRUE	0.123437	1	0	1	0	1	222	ENST00000595718	JOSD2	Josephin domain containing 2 [Source:HGNC Symbol;Acc:HGNC:28853]	protein_coding	Gene_body	-
chr18	61893874	61893874	+	1.8096e-29	1.44534e-25	TRUE	0.0891177	1	0	1	1	0	-116	ENST00000312828	RNF152	ring finger protein 152 [Source:HGNC Symbol;Acc:HGNC:26811]	protein_coding	Gene_body	-
chr2	86195037	86195037	+	1.83412e-29	1.44839e-25	TRUE	0.117399	1	0	1	1	0	-36	ENST00000254636	IMMT	inner membrane mitochondrial protein [Source:HGNC Symbol;Acc:HGNC:6047]	protein_coding	Gene_body	-
chr18	268454	268454	-	1.84315e-29	1.44839e-25	TRUE	-0.316957	1	1	0	0	1	308	ENST00000581677		novel transcript	lncRNA	NA	-
chr5	145835424	145835424	+	1.9257e-29	1.69731e-25	TRUE	0.0893416	1	0	0	1	0	-56	ENST00000515475	PRELID2	PRELI domain containing 2 [Source:HGNC Symbol;Acc:HGNC:28306]	protein_coding	Upstream < 200	-
chr8	31640061	31640061	+	1.92573e-29	1.69731e-25	TRUE	0.105792	1	1	1	1	0	78	ENST00000614767	NRG1	neuregulin 1 [Source:HGNC Symbol;Acc:HGNC:7997]	protein_coding	Gene_body	Hypomethylated
chr7	107169270	107169270	-	2.04567e-29	1.77833e-25	TRUE	-0.293686	1	0	1	1	0	257	ENST00000222574	HBP1	HMG-box transcription factor 1 [Source:HGNC Symbol;Acc:HGNC:23200]	protein_coding	Gene_body	-
chr1	31296732	31296732	+	2.04586e-29	1.59483e-25	TRUE	0.0864202	1	1	0	1	0	39	ENST00000263694	SNRNP40	small nuclear ribonucleoprotein U5 subunit 40 [Source:HGNC Symbol;Acc:HGNC:30857]	protein_coding	Gene_body	-
chr16	28292452	28292452	-	2.07797e-29	1.607e-25	TRUE	0.115189	1	0	0	1	0	-67	ENST00000341901	SBK1	SH3 domain binding kinase 1 [Source:HGNC Symbol;Acc:HGNC:17699]	protein_coding	Gene_body	-
chr7	97006227	97006227	-	2.08062e-29	1.78427e-25	TRUE	0.106361	1	1	1	0	1	-266	ENST00000493273	DLX6	distal-less homeobox 6 [Source:HGNC Symbol;Acc:HGNC:2919]	protein_coding	Gene_body	-
chr19	20167463	20167463	-	2.22906e-29	1.71027e-25	TRUE	-0.220264	1	0	1	0	0	191	ENST00000335117	ZNF486	zinc finger protein 486 [Source:HGNC Symbol;Acc:HGNC:20807]	protein_coding	Gene_body	-
chr6	133952255	133952255	-	2.27415e-29	1.92424e-25	TRUE	-0.256739	1	1	0	1	0	-31	ENST00000457715	TBPL1	TATA-box binding protein like 1 [Source:HGNC Symbol;Acc:HGNC:11589]	protein_coding	Gene_body	-
chr19	46746452	46746452	+	2.32074e-29	1.76671e-25	TRUE	-0.262812	1	1	1	1	0	29	ENST00000263280	STRN4	striatin 4 [Source:HGNC Symbol;Acc:HGNC:15721]	protein_coding	Gene_body	-
chr2	232487782	232487782	+	2.54303e-29	1.91955e-25	TRUE	0.429185	1	1	0	1	0	40	ENST00000482346	ECEL1	endothelin converting enzyme like 1 [Source:HGNC Symbol;Acc:HGNC:3147]	protein_coding	Gene_body	-
chr2	196171045	196171045	+	2.56092e-29	1.91955e-25	TRUE	0.609756	1	0	1	1	0	-46	ENST00000449152	STK17B	serine/threonine kinase 17b [Source:HGNC Symbol;Acc:HGNC:11396]	protein_coding	Gene_body	-
chr2	171999963	171999963	+	2.62199e-29	1.95032e-25	TRUE	0.0869975	1	1	0	1	0	10	ENST00000493742	METAP1D	methionyl aminopeptidase type 1D, mitochondrial [Source:HGNC Symbol;Acc:HGNC:32583]	protein_coding	Gene_body	-
chr17	27793909	27793909	-	2.78739e-29	2.05764e-25	TRUE	-0.217628	0	0	1	1	0	4901	ENST00000621962	NOS2	nitric oxide synthase 2 [Source:HGNC Symbol;Acc:HGNC:7873]	protein_coding	Gene_body	-
chr11	843031	843031	-	2.85863e-29	2.09437e-25	TRUE	0.436681	1	1	1	1	0	92	ENST00000397408	TSPAN4	tetraspanin 4 [Source:HGNC Symbol;Acc:HGNC:11859]	protein_coding	Gene_body	-
chr1	42958241	42958241	+	2.89226e-29	2.10319e-25	TRUE	-0.291971	1	0	1	1	0	596	ENST00000372500	SLC2A1	solute carrier family 2 member 1 [Source:HGNC Symbol;Acc:HGNC:11005]	protein_coding	Gene_body	-
chr12	106955537	106955537	-	3.04884e-29	2.20063e-25	TRUE	0.647249	1	0	0	1	0	-41	ENST00000570282		novel transcript, antisense to C12orf23	lncRNA	NA	-
chr11	93197886	93197886	+	3.19822e-29	2.29148e-25	TRUE	0.0779286	1	1	0	1	0	44	ENST00000527743	SLC36A4	solute carrier family 36 member 4 [Source:HGNC Symbol;Acc:HGNC:19660]	protein_coding	Gene_body	-
chr1	39691550	39691550	-	3.41547e-29	2.42927e-25	TRUE	0.423729	1	1	0	1	0	-66	ENST00000617690	HPCAL4	hippocalcin like 4 [Source:HGNC Symbol;Acc:HGNC:18212]	protein_coding	Upstream < 200	-
chr3	66998013	66998013	-	3.51528e-29	2.93526e-25	TRUE	0.0800757	1	0	0	0	1	-294	ENST00000484414	KBTBD8	kelch repeat and BTB domain containing 8 [Source:HGNC Symbol;Acc:HGNC:30691]	protein_coding	NA	-
chr4	26860876	26860876	-	3.65775e-29	3.01455e-25	TRUE	0.516796	1	1	1	1	0	37	ENST00000465503	STIM2	stromal interaction molecule 2 [Source:HGNC Symbol;Acc:HGNC:19205]	protein_coding	Gene_body	-
chr2	168246921	168246921	-	3.70433e-29	2.61564e-25	TRUE	-0.263505	0	0	1	1	0	1221	ENST00000355999	STK39	serine/threonine kinase 39 [Source:HGNC Symbol;Acc:HGNC:17717]	protein_coding	Gene_body	-
chr9	35757097	35757097	-	3.77327e-29	3.06989e-25	TRUE	-0.243605	1	1	0	1	0	-485	ENST00000414286	MSMP	microseminoprotein, prostate associated [Source:HGNC Symbol;Acc:HGNC:29663]	protein_coding	NA	-
chr6	43369474	43369474	-	3.96252e-29	3.18305e-25	TRUE	0.4158	1	1	0	1	0	5	ENST00000605935	ZNF318	zinc finger protein 318 [Source:HGNC Symbol;Acc:HGNC:13578]	protein_coding	Gene_body	-
chr10	116742814	116742814	-	3.99111e-29	2.79786e-25	TRUE	0.469484	1	0	0	1	0	-241	ENST00000369209	HSPA12A	heat shock protein family A (Hsp70) member 12A [Source:HGNC Symbol;Acc:HGNC:19022]	protein_coding	Gene_body	-
chr20	13221183	13221183	-	4.6195e-29	3.21525e-25	TRUE	-0.239808	1	0	0	1	0	-588	ENST00000262487	ISM1	isthmin 1 [Source:HGNC Symbol;Acc:HGNC:16213]	protein_coding	Downstream < 200	-
chr10	11018220	11018220	+	4.79367e-29	3.3037e-25	TRUE	-0.218103	1	0	1	1	0	256	ENST00000632065	CELF2	CUGBP Elav-like family member 2 [Source:HGNC Symbol;Acc:HGNC:2550]	protein_coding	Gene_body	-
chr19	8505919	8505919	-	4.81439e-29	3.3037e-25	TRUE	-0.237248	0	0	0	1	0	-2808	ENST00000423345	PRAM1	PML-RARA regulated adaptor molecule 1 [Source:HGNC Symbol;Acc:HGNC:30091]	protein_coding	NA	-
chr7	100676156	100676156	+	4.83255e-29	3.82582e-25	TRUE	-0.20202	1	1	1	1	0	20	ENST00000393924	GNB2	G protein subunit beta 2 [Source:HGNC Symbol;Acc:HGNC:4398]	protein_coding	Gene_body	-
chr11	110712402	110712402	+	4.85599e-29	3.30894e-25	TRUE	-0.19861	1	1	1	1	0	327	ENST00000260283	ARHGAP20	Rho GTPase activating protein 20 [Source:HGNC Symbol;Acc:HGNC:18357]	protein_coding	Gene_body	-
chr9	132161677	132161677	-	4.88326e-29	3.82582e-25	TRUE	-0.215285	1	1	0	1	0	3	ENST00000372179	NTNG2	netrin G2 [Source:HGNC Symbol;Acc:HGNC:14288]	protein_coding	Downstream 200>x>1500	-
chr2	28392301	28392301	-	4.91443e-29	3.32551e-25	TRUE	-0.201207	1	0	1	1	0	-147	ENST00000460736	FOSL2	FOS like 2, AP-1 transcription factor subunit [Source:HGNC Symbol;Acc:HGNC:3798]	protein_coding	NA	-
chr8	66925617	66925617	-	4.96771e-29	3.84452e-25	TRUE	0.58651	1	0	1	1	0	-22	ENST00000520944	SNHG6	small nucleolar RNA host gene 6 [Source:HGNC Symbol;Acc:HGNC:32965]	lncRNA	Gene_body	-
chr13	98577031	98577031	-	5.01462e-29	3.36195e-25	TRUE	-0.178891	1	1	1	1	0	121	ENST00000397517	STK24	serine/threonine kinase 24 [Source:HGNC Symbol;Acc:HGNC:11403]	protein_coding	Gene_body	-
chr15	65286782	65286782	-	5.05995e-29	3.36195e-25	TRUE	-0.200401	1	1	1	1	0	62	ENST00000444347	PARP16	poly(ADP-ribose) polymerase family member 16 [Source:HGNC Symbol;Acc:HGNC:26040]	protein_coding	Gene_body	-
chr7	5420127	5420127	-	5.07162e-29	3.85997e-25	TRUE	0.4	1	1	1	1	0	283	ENST00000455866		novel transcript	lncRNA	NA	-
chr10	119597004	119597004	+	5.07179e-29	3.36195e-25	TRUE	-0.200602	1	1	0	1	0	26	ENST00000497671	TIAL1	TIA1 cytotoxic granule associated RNA binding protein like 1 [Source:HGNC Symbol;Acc:HGNC:11804]	protein_coding	Gene_body	-
chr5	66596200	66596200	-	5.10933e-29	3.85997e-25	TRUE	0.5	1	0	0	1	0	-161	ENST00000403625	MAST4	microtubule associated serine/threonine kinase family member 4 [Source:HGNC Symbol;Acc:HGNC:19037]	protein_coding	Downstream < 200	-
chr1	6625565	6625565	-	5.17572e-29	3.40766e-25	TRUE	-0.253807	1	0	1	1	0	337	ENST00000472925	THAP3	THAP domain containing 3 [Source:HGNC Symbol;Acc:HGNC:20855]	protein_coding	Gene_body	-
chr21	42974433	42974433	+	5.21462e-29	3.89317e-25	TRUE	0.421941	1	0	0	1	0	-77	ENST00000291547	PKNOX1	PBX/knotted 1 homeobox 1 [Source:HGNC Symbol;Acc:HGNC:9022]	protein_coding	Downstream < 200	-
chr22	30246232	30246232	+	5.32389e-29	3.90335e-25	TRUE	0.56338	1	1	1	0	1	29	ENST00000608354		novel transcript, antisense to LIF	lncRNA	NA	-
chr2	112482084	112482084	-	5.33165e-29	3.48677e-25	TRUE	0.4914	1	0	0	1	0	-70	ENST00000233336	TTL	tubulin tyrosine ligase [Source:HGNC Symbol;Acc:HGNC:21586]	protein_coding	Downstream < 200	-
chr9	128068566	128068566	-	5.35128e-29	3.90335e-25	TRUE	-0.185357	1	1	0	1	0	275	ENST00000373069	SLC25A25	solute carrier family 25 member 25 [Source:HGNC Symbol;Acc:HGNC:20663]	protein_coding	Gene_body	-
chr11	122882844	122882844	+	5.44351e-29	3.53619e-25	TRUE	0.496278	1	1	0	1	0	163	ENST00000307257	JHY	junctional cadherin complex regulator [Source:HGNC Symbol;Acc:HGNC:26288]	protein_coding	Gene_body	-
chr14	69153319	69153319	+	5.65166e-29	3.64709e-25	TRUE	0.5	1	0	0	1	0	-170	ENST00000553943	DCAF5	DDB1 and CUL4 associated factor 5 [Source:HGNC Symbol;Acc:HGNC:20224]	protein_coding	Upstream < 200	-
chr12	68610774	68610774	+	5.75187e-29	3.68223e-25	TRUE	0.510204	1	0	0	1	0	-65	ENST00000250559	RAP1B	RAP1B, member of RAS oncogene family [Source:HGNC Symbol;Acc:HGNC:9857]	protein_coding	Downstream < 200	-
chr5	16617042	16617042	-	5.75188e-29	4.14788e-25	TRUE	0.458716	1	1	1	1	0	-5	ENST00000509048	RETREG1	reticulophagy regulator 1 [Source:HGNC Symbol;Acc:HGNC:25964]	protein_coding	Gene_body	-
chr19	58002617	58002617	-	5.78169e-29	3.68223e-25	TRUE	0.555556	1	1	1	1	0	130	ENST00000550560	ZNF606	zinc finger protein 606 [Source:HGNC Symbol;Acc:HGNC:25879]	protein_coding	Gene_body	-
chr20	19212958	19212958	+	5.82106e-29	3.68323e-25	TRUE	-0.158353	1	1	0	1	0	117	ENST00000613834	SLC24A3	solute carrier family 24 member 3 [Source:HGNC Symbol;Acc:HGNC:10977]	protein_coding	Gene_body	-
chr1	25338577	25338577	-	5.97959e-29	3.73503e-25	TRUE	0.555556	1	1	1	1	0	119	ENST00000468704	TMEM50A	transmembrane protein 50A [Source:HGNC Symbol;Acc:HGNC:30590]	protein_coding	Gene_body	-
chr16	75250800	75250800	+	5.97959e-29	3.73503e-25	TRUE	0.472813	1	1	1	1	0	148	ENST00000561970	BCAR1	BCAR1 scaffold protein, Cas family member [Source:HGNC Symbol;Acc:HGNC:971]	protein_coding	Gene_body	-
chr17	64129597	64129597	+	6.07323e-29	3.76936e-25	TRUE	0.481928	1	1	1	1	0	529	ENST00000433197	ERN1	endoplasmic reticulum to nucleus signaling 1 [Source:HGNC Symbol;Acc:HGNC:3449]	protein_coding	Gene_body	-
chr9	112174825	112174825	+	6.17095e-29	4.40009e-25	TRUE	0.475059	1	0	1	0	1	361	ENST00000355396	SUSD1	sushi domain containing 1 [Source:HGNC Symbol;Acc:HGNC:25413]	protein_coding	Gene_body	-
chr19	55116390	55116390	-	6.19441e-29	3.82023e-25	TRUE	0.393701	1	0	1	0	1	-875	ENST00000586992	PPP1R12C	protein phosphatase 1 regulatory subunit 12C [Source:HGNC Symbol;Acc:HGNC:14947]	protein_coding	Gene_body	-
chr16	1943037	1943037	+	6.24912e-29	3.82974e-25	TRUE	-0.179211	1	0	1	1	0	87	ENST00000473663	MSRB1	methionine sulfoxide reductase B1 [Source:HGNC Symbol;Acc:HGNC:14133]	protein_coding	Gene_body	-
chr15	73052864	73052864	-	6.52654e-29	3.95993e-25	TRUE	-0.171821	1	0	1	1	0	256	ENST00000558964	NEO1	neogenin 1 [Source:HGNC Symbol;Acc:HGNC:7754]	protein_coding	Gene_body	-
chr12	120446765	120446765	-	6.54284e-29	3.95993e-25	TRUE	0.0683984	1	1	0	1	0	190	ENST00000229384	GATC	glutamyl-tRNA amidotransferase subunit C [Source:HGNC Symbol;Acc:HGNC:25068]	protein_coding	Gene_body	-
chr5	61332767	61332767	+	6.55383e-29	4.62117e-25	TRUE	0.44843	1	1	0	1	0	496	ENST00000252744	ZSWIM6	zinc finger SWIM-type containing 6 [Source:HGNC Symbol;Acc:HGNC:29316]	protein_coding	Gene_body	-
chr17	79609257	79609257	+	6.70499e-29	4.03302e-25	TRUE	-0.196078	0	0	0	1	0	-5337	ENST00000571452		novel transcript, sense intronic to RBFOX3	lncRNA	NA	-
chr1	25875929	25875929	-	6.96412e-29	4.14186e-25	TRUE	0.4158	0	0	0	1	0	-1567	ENST00000384572			misc_RNA	NA	-
chr20	33443436	33443436	-	6.97333e-29	4.86294e-25	TRUE	0.486618	1	1	0	1	0	457	ENST00000217381	SNTA1	syntrophin alpha 1 [Source:HGNC Symbol;Acc:HGNC:11167]	protein_coding	Gene_body	-
chr12	48681924	48681924	+	7.03073e-29	4.14186e-25	TRUE	0.102143	1	1	1	1	0	235	ENST00000553086	KANSL2	KAT8 regulatory NSL complex subunit 2 [Source:HGNC Symbol;Acc:HGNC:26024]	protein_coding	Gene_body	-
chr16	2215282	2215282	-	7.07098e-29	4.14186e-25	TRUE	-0.167364	1	0	0	1	0	-476	ENST00000333503	PGP	phosphoglycolate phosphatase [Source:HGNC Symbol;Acc:HGNC:8909]	protein_coding	Upstream 200 < x < 1500	-
chr17	45019456	45019456	+	7.12715e-29	4.14186e-25	TRUE	0.473934	0	0	0	1	0	15434	ENST00000592902	DCAKD	dephospho-CoA kinase domain containing [Source:HGNC Symbol;Acc:HGNC:26238]	protein_coding	NA	-
chr16	181654	181654	+	7.14797e-29	4.14186e-25	TRUE	0.428266	0	0	0	1	0	1203	ENST00000199708	HBQ1	hemoglobin subunit theta 1 [Source:HGNC Symbol;Acc:HGNC:4833]	protein_coding	Upstream 200 < x < 1500	-
chr1	155085498	155085498	+	7.15589e-29	4.14186e-25	TRUE	-0.18018	1	0	1	1	0	-18	ENST00000470294	EFNA3	ephrin A3 [Source:HGNC Symbol;Acc:HGNC:3223]	protein_coding	Gene_body	-
chr13	113297507	113297507	-	7.21972e-29	4.14186e-25	TRUE	0.376648	1	0	1	1	0	268	ENST00000332556	LAMP1	lysosomal associated membrane protein 1 [Source:HGNC Symbol;Acc:HGNC:6499]	protein_coding	Gene_body	-
chr16	87391975	87391975	+	7.27312e-29	4.14186e-25	TRUE	0.456621	1	1	1	1	0	133	ENST00000618298	FBXO31	F-box protein 31 [Source:HGNC Symbol;Acc:HGNC:16510]	protein_coding	Gene_body	-
chr17	50919763	50919763	+	7.27712e-29	4.14186e-25	TRUE	-0.176991	0	0	0	0	0	-9532	ENST00000573301		novel transcript	lncRNA	NA	-
chr16	28292388	28292388	+	7.311e-29	4.14186e-25	TRUE	-0.166389	1	0	0	1	0	-131	ENST00000341901	SBK1	SH3 domain binding kinase 1 [Source:HGNC Symbol;Acc:HGNC:17699]	protein_coding	Gene_body	-
chr7	99144318	99144318	-	7.37735e-29	5.08877e-25	TRUE	0.45045	1	0	0	1	0	-219	ENST00000361125	SMURF1	SMAD specific E3 ubiquitin protein ligase 1 [Source:HGNC Symbol;Acc:HGNC:16807]	protein_coding	Upstream 200 < x < 1500	-
chr2	55923774	55923774	+	7.42048e-29	4.15886e-25	TRUE	0.437637	1	1	0	1	0	3	ENST00000635671	EFEMP1	EGF containing fibulin extracellular matrix protein 1 [Source:HGNC Symbol;Acc:HGNC:3218]	protein_coding	Gene_body	-
chr13	99087534	99087534	+	7.42637e-29	4.15886e-25	TRUE	-0.17452	1	0	0	1	0	-285	ENST00000562781	DOCK9-DT	DOCK9 divergent transcript [Source:HGNC Symbol;Acc:HGNC:43696]	lncRNA	Downstream 200>x>1500	-
chr6	159969134	159969134	-	7.71917e-29	5.26729e-25	TRUE	0.0861361	1	1	0	1	0	37	ENST00000356956	IGF2R	insulin like growth factor 2 receptor [Source:HGNC Symbol;Acc:HGNC:5467]	protein_coding	Gene_body	-
chr19	35995332	35995332	+	7.75948e-29	4.31045e-25	TRUE	0.518135	1	1	0	1	0	135	ENST00000378887	SDHAF1	succinate dehydrogenase complex assembly factor 1 [Source:HGNC Symbol;Acc:HGNC:33867]	protein_coding	Gene_body	-
chr1	65067163	65067163	+	7.78553e-29	4.31045e-25	TRUE	0.409836	1	0	1	1	0	575	ENST00000448344	NA	NA	NA	NA	-
chr12	56449379	56449379	-	8.07912e-29	4.44773e-25	TRUE	0.458716	1	1	0	1	0	21	ENST00000553532	TIMELESS	timeless circadian regulator [Source:HGNC Symbol;Acc:HGNC:11813]	protein_coding	Gene_body	-
chr9	137578977	137578977	+	8.10909e-29	5.43086e-25	TRUE	0.3861	1	0	0	1	0	-43	ENST00000277540	DPH7	diphthamide biosynthesis 7 [Source:HGNC Symbol;Acc:HGNC:25199]	protein_coding	Upstream < 200	-
chr9	127785148	127785148	-	8.13004e-29	5.43086e-25	TRUE	0.373134	1	0	0	1	0	-531	ENST00000421939	CDK9	cyclin dependent kinase 9 [Source:HGNC Symbol;Acc:HGNC:1780]	protein_coding	Downstream 200>x>1500	-
chr7	49773671	49773671	-	8.37137e-29	5.53382e-25	TRUE	0.362319	1	1	0	1	0	12	ENST00000340652	VWC2	von Willebrand factor C domain containing 2 [Source:HGNC Symbol;Acc:HGNC:30200]	protein_coding	Gene_body	-
chr2	238427055	238427055	-	8.49029e-29	4.64782e-25	TRUE	-0.165289	1	1	1	1	0	28	ENST00000438264	ASB1	ankyrin repeat and SOCS box containing 1 [Source:HGNC Symbol;Acc:HGNC:16011]	protein_coding	Gene_body	-
chr11	450149	450149	-	8.54403e-29	4.65111e-25	TRUE	-0.159236	1	0	1	1	0	-131	ENST00000308020	PTDSS2	phosphatidylserine synthase 2 [Source:HGNC Symbol;Acc:HGNC:15463]	protein_coding	Gene_body	-
chr14	91947848	91947848	-	8.5972e-29	4.65406e-25	TRUE	0.407332	1	0	1	1	0	-26	ENST00000342058	FBLN5	fibulin 5 [Source:HGNC Symbol;Acc:HGNC:3602]	protein_coding	Gene_body	-
chr14	31561434	31561434	+	8.73307e-29	4.70149e-25	TRUE	-0.174825	1	1	1	0	0	0	ENST00000548937	NUBPL	nucleotide binding protein like [Source:HGNC Symbol;Acc:HGNC:20278]	protein_coding	Gene_body	-
chr8	144358782	144358782	+	8.80345e-29	5.73362e-25	TRUE	0.3861	1	1	1	1	0	189	ENST00000533662	SLC52A2	solute carrier family 52 member 2 [Source:HGNC Symbol;Acc:HGNC:30224]	protein_coding	Gene_body	-
chr8	108787290	108787290	-	8.85432e-29	5.73362e-25	TRUE	0.430108	1	0	1	1	0	305	ENST00000518838	TMEM74	transmembrane protein 74 [Source:HGNC Symbol;Acc:HGNC:26409]	protein_coding	Gene_body	-
chr6	154733704	154733704	+	9.22669e-29	5.9144e-25	TRUE	-0.138504	1	1	1	1	0	-149	ENST00000464628	SCAF8	SR-related CTD associated factor 8 [Source:HGNC Symbol;Acc:HGNC:20959]	protein_coding	Gene_body	-
chr20	21303115	21303115	+	9.27633e-29	4.96652e-25	TRUE	-0.192123	1	1	0	1	0	-189	ENST00000377191	XRN2	5'-3' exoribonuclease 2 [Source:HGNC Symbol;Acc:HGNC:12836]	protein_coding	NA	-
chr7	103149262	103149262	+	9.52054e-29	6.04173e-25	TRUE	0.32	1	0	1	1	0	-28	ENST00000425379	NAPEPLD	N-acyl phosphatidylethanolamine phospholipase D [Source:HGNC Symbol;Acc:HGNC:21683]	protein_coding	Gene_body	-
chr1	225427141	225427141	-	9.88909e-29	5.26566e-25	TRUE	-0.14881	1	0	1	1	0	757	ENST00000421383	LBR	lamin B receptor [Source:HGNC Symbol;Acc:HGNC:6518]	protein_coding	Gene_body	-
chr1	119648412	119648412	+	1.0391e-28	5.50284e-25	TRUE	0.221729	1	0	0	1	0	-640	ENST00000421812	NA	NA	NA	NA	-
chr3	107523528	107523528	-	1.08224e-28	6.77651e-25	TRUE	0.362976	1	1	1	1	0	76	ENST00000454540	BBX	BBX high mobility group box domain containing [Source:HGNC Symbol;Acc:HGNC:14422]	protein_coding	Gene_body	-
chr22	41914203	41914203	-	1.0892e-28	6.77651e-25	TRUE	-0.17094	1	1	0	1	0	364	ENST00000457093	SHISA8	shisa family member 8 [Source:HGNC Symbol;Acc:HGNC:18351]	protein_coding	Gene_body	-
chr7	43729867	43729867	-	1.11481e-28	6.86852e-25	TRUE	0.408998	1	0	0	1	0	-151	ENST00000438444	COA1	cytochrome c oxidase assembly factor 1 homolog [Source:HGNC Symbol;Acc:HGNC:21868]	protein_coding	Upstream < 200	-
chr10	97737031	97737031	+	1.37798e-28	7.25803e-25	TRUE	-0.14771	1	0	0	1	0	-90	ENST00000337540	ZFYVE27	zinc finger FYVE-type containing 27 [Source:HGNC Symbol;Acc:HGNC:26559]	protein_coding	Downstream < 200	-
chr5	140966751	140966751	-	1.38073e-28	8.42508e-25	TRUE	0.306748	1	1	1	1	0	-262	ENST00000625092		novel transcript, antisense to PCDHAC2	lncRNA	NA	-
chr11	74731346	74731346	-	1.88642e-28	9.88262e-25	TRUE	-0.112486	1	1	0	1	0	40	ENST00000376332	CHRDL2	chordin like 2 [Source:HGNC Symbol;Acc:HGNC:24168]	protein_coding	Gene_body	-
chr5	107671154	107671154	+	2.08538e-28	1.26036e-24	TRUE	0.292826	1	0	0	1	0	-260	ENST00000333274	EFNA5	ephrin A5 [Source:HGNC Symbol;Acc:HGNC:3225]	protein_coding	Upstream 200 < x < 1500	-
chr1	166839896	166839896	-	1.65906e-23	8.64506e-20	TRUE	0.460829	1	0	1	1	0	-193	ENST00000367875	POGK	pogo transposable element derived with KRAB domain [Source:HGNC Symbol;Acc:HGNC:18800]	protein_coding	Gene_body	-
chr4	94758285	94758285	-	5.56426e-16	3.3312e-12	TRUE	-0.171233	1	0	1	1	0	319	ENST00000515059	BMPR1B	bone morphogenetic protein receptor type 1B [Source:HGNC Symbol;Acc:HGNC:1077]	protein_coding	Gene_body	-
chr10	1048666	1048666	-	7.35283e-16	3.81104e-12	TRUE	-0.139665	1	1	1	1	0	218	ENST00000429642	IDI1	isopentenyl-diphosphate delta isomerase 1 [Source:HGNC Symbol;Acc:HGNC:5387]	protein_coding	Gene_body	-
chrX	148500496	148500496	-	7.95048e-16	4.6717e-12	TRUE	-0.18797	1	0	1	0	1	120	ENST00000456981		novel transcript	lncRNA	NA	-
chr18	5296396	5296396	-	7.95048e-16	4.09901e-12	TRUE	-0.156495	1	0	1	1	0	-202	ENST00000400143	ZBTB14	zinc finger and BTB domain containing 14 [Source:HGNC Symbol;Acc:HGNC:12860]	protein_coding	Gene_body	-
chr8	28702068	28702068	-	7.95059e-16	4.6717e-12	TRUE	-0.138122	1	0	1	1	0	465	ENST00000519886	EXTL3	exostosin like glycosyltransferase 3 [Source:HGNC Symbol;Acc:HGNC:3518]	protein_coding	Gene_body	-
chr13	110561840	110561840	+	8.54881e-16	4.38429e-12	TRUE	-0.13459	1	0	0	1	0	-108	ENST00000267328	RAB20	RAB20, member RAS oncogene family [Source:HGNC Symbol;Acc:HGNC:18260]	protein_coding	Upstream < 200	-
chrX	107826423	107826423	+	8.54882e-16	4.97713e-12	TRUE	-0.162602	1	1	1	1	0	11	ENST00000443968	MID2	midline 2 [Source:HGNC Symbol;Acc:HGNC:7096]	protein_coding	Gene_body	-
chr5	176629946	176629946	+	9.14777e-16	5.0368e-12	TRUE	-0.143062	1	1	1	1	0	49	ENST00000510387	SNCB	synuclein beta [Source:HGNC Symbol;Acc:HGNC:11140]	protein_coding	Gene_body	-
chr5	109689435	109689435	-	9.14777e-16	5.0368e-12	TRUE	-0.147929	1	1	0	1	0	71	ENST00000261483	MAN2A1	mannosidase alpha class 2A member 1 [Source:HGNC Symbol;Acc:HGNC:6824]	protein_coding	Downstream 200>x>1500	-
chr5	62412808	62412808	-	9.14777e-16	5.0368e-12	TRUE	-0.144092	1	1	1	1	0	43	ENST00000325324	IPO11	importin 11 [Source:HGNC Symbol;Acc:HGNC:20628]	protein_coding	Gene_body	-
chr19	1250949	1250949	+	9.14778e-16	4.61896e-12	TRUE	-0.157233	1	0	1	1	0	-312	ENST00000591302	MIDN	midnolin [Source:HGNC Symbol;Acc:HGNC:16298]	protein_coding	Gene_body	-
chr12	50057612	50057612	+	9.14779e-16	4.61896e-12	TRUE	-0.15015	1	1	0	1	0	66	ENST00000228468	ASIC1	acid sensing ion channel subunit 1 [Source:HGNC Symbol;Acc:HGNC:100]	protein_coding	Gene_body	-
chr2	106194273	106194273	+	9.74732e-16	4.61896e-12	TRUE	-0.143678	1	1	0	1	0	27	ENST00000409501	UXS1	UDP-glucuronate decarboxylase 1 [Source:HGNC Symbol;Acc:HGNC:17729]	protein_coding	Gene_body	-
chrY	7274493	7274493	-	9.74732e-16	5.0368e-12	TRUE	-0.168634	1	0	1	1	0	182	ENST00000533551	PRKY	protein kinase Y-linked (pseudogene) [Source:HGNC Symbol;Acc:HGNC:9444]	protein_coding	Gene_body	-
chr8	42896920	42896920	-	9.74732e-16	5.0368e-12	TRUE	-0.149925	1	0	1	1	0	-12	ENST00000307602	HOOK3	hook microtubule tethering protein 3 [Source:HGNC Symbol;Acc:HGNC:23576]	protein_coding	NA	-
chr19	11505559	11505559	-	9.74737e-16	4.61896e-12	TRUE	-0.117925	1	1	0	1	0	-60	ENST00000588541	ZNF653	zinc finger protein 653 [Source:HGNC Symbol;Acc:HGNC:25196]	protein_coding	Gene_body	-
chr21	46458991	46458991	-	1.03474e-15	5.0368e-12	TRUE	-0.166667	1	1	0	1	0	16	ENST00000466639	DIP2A	disco interacting protein 2 homolog A [Source:HGNC Symbol;Acc:HGNC:17217]	protein_coding	Gene_body	-
chr1	151511354	151511354	+	1.03474e-15	4.61896e-12	TRUE	-0.134228	1	0	1	1	0	-33	ENST00000427934	CGN	cingulin [Source:HGNC Symbol;Acc:HGNC:17429]	protein_coding	Gene_body	-
chr3	183636794	183636794	-	1.03474e-15	5.0368e-12	TRUE	-0.151976	1	0	1	1	0	225	ENST00000468001	KLHL24	kelch like family member 24 [Source:HGNC Symbol;Acc:HGNC:25947]	protein_coding	Gene_body	-
chr2	101308583	101308583	+	1.03474e-15	4.61896e-12	TRUE	-0.140449	1	1	0	1	0	114	ENST00000295317	RNF149	ring finger protein 149 [Source:HGNC Symbol;Acc:HGNC:23137]	protein_coding	Gene_body	-
chr15	72118112	72118112	+	1.03474e-15	4.61896e-12	TRUE	-0.123305	1	0	1	1	0	-32	ENST00000424560	MYO9A	myosin IXA [Source:HGNC Symbol;Acc:HGNC:7608]	protein_coding	Gene_body	-
chr3	46979932	46979932	+	1.03474e-15	5.0368e-12	TRUE	-0.138696	1	0	1	0	1	251	ENST00000450053	NBEAL2	neurobeachin like 2 [Source:HGNC Symbol;Acc:HGNC:31928]	protein_coding	Gene_body	-
chr9	124504820	124504820	+	1.0948e-15	5.0368e-12	TRUE	-0.168067	0	0	1	1	0	2416	ENST00000455734	NR5A1	nuclear receptor subfamily 5 group A member 1 [Source:HGNC Symbol;Acc:HGNC:7983]	protein_coding	Gene_body	-
chr19	14206714	14206714	-	1.0948e-15	4.61896e-12	TRUE	-0.178891	1	0	0	1	0	-528	ENST00000340736	ADGRL1	adhesion G protein-coupled receptor L1 [Source:HGNC Symbol;Acc:HGNC:20973]	protein_coding	Upstream 200 < x < 1500	-
chr20	63895595	63895595	-	1.0948e-15	5.0368e-12	TRUE	-0.125471	1	0	1	1	0	415	ENST00000470551	DNAJC5	DnaJ heat shock protein family (Hsp40) member C5 [Source:HGNC Symbol;Acc:HGNC:16235]	protein_coding	Gene_body	-
chr6	27752816	27752816	-	1.0948e-15	5.0368e-12	TRUE	-0.147929	0	0	0	0	0	-14323	ENST00000407924	GPR89P	G protein-coupled receptor 89 pseudogene [Source:HGNC Symbol;Acc:HGNC:13951]	processed_pseudogene	NA	-
chr8	22244868	22244868	-	1.0948e-15	5.0368e-12	TRUE	-0.118483	1	0	0	1	0	176	ENST00000385302	MIR320A	microRNA 320a [Source:HGNC Symbol;Acc:HGNC:31632]	miRNA	Downstream < 200	-
chr9	35115990	35115990	+	1.0948e-15	5.0368e-12	TRUE	-0.190114	1	0	1	1	0	-95	ENST00000322813	FAM214B	family with sequence similarity 214 member B [Source:HGNC Symbol;Acc:HGNC:25666]	protein_coding	Gene_body	-
chrX	23908081	23908081	+	1.15492e-15	5.0368e-12	TRUE	-0.158228	1	1	0	1	0	-148	ENST00000379226	APOO	apolipoprotein O [Source:HGNC Symbol;Acc:HGNC:28727]	protein_coding	NA	-
chrX	23908089	23908089	+	1.15492e-15	5.0368e-12	TRUE	-0.15873	1	1	0	1	0	-156	ENST00000379226	APOO	apolipoprotein O [Source:HGNC Symbol;Acc:HGNC:28727]	protein_coding	NA	-
chrX	24149803	24149803	+	1.15492e-15	5.0368e-12	TRUE	-0.164474	1	0	1	1	0	15	ENST00000304543	ZFX	zinc finger protein X-linked [Source:HGNC Symbol;Acc:HGNC:12869]	protein_coding	Gene_body	-
chrX	16870911	16870911	+	1.15492e-15	5.0368e-12	TRUE	-0.151057	1	0	0	1	0	-498	ENST00000380087	RBBP7	RB binding protein 7, chromatin remodeling factor [Source:HGNC Symbol;Acc:HGNC:9890]	protein_coding	Upstream 200 < x < 1500	-
chr10	126905849	126905849	-	1.15492e-15	4.61896e-12	TRUE	-0.127226	1	0	1	1	0	395	ENST00000623213	DOCK1	dedicator of cytokinesis 1 [Source:HGNC Symbol;Acc:HGNC:2987]	protein_coding	Gene_body	-
chr10	35127598	35127598	-	1.15492e-15	4.61896e-12	TRUE	-0.136612	1	0	1	1	0	123	ENST00000487132	CREM	cAMP responsive element modulator [Source:HGNC Symbol;Acc:HGNC:2352]	protein_coding	Gene_body	-
chr5	176629929	176629929	+	1.15492e-15	5.0368e-12	TRUE	-0.115207	1	1	1	1	0	66	ENST00000510387	SNCB	synuclein beta [Source:HGNC Symbol;Acc:HGNC:11140]	protein_coding	Gene_body	-
chr17	54968798	54968798	+	1.15492e-15	4.61896e-12	TRUE	-0.107411	1	1	0	1	0	5	ENST00000398391	STXBP4	syntaxin binding protein 4 [Source:HGNC Symbol;Acc:HGNC:19694]	protein_coding	Gene_body	-
chr14	74882237	74882237	+	1.15492e-15	4.61896e-12	TRUE	-0.124069	1	0	1	1	0	283	ENST00000554806	DLST	dihydrolipoamide S-succinyltransferase [Source:HGNC Symbol;Acc:HGNC:2911]	protein_coding	Gene_body	-
chr19	6280309	6280309	-	1.15496e-15	4.61896e-12	TRUE	-0.17452	1	0	0	1	0	-362	ENST00000252674	MLLT1	MLLT1 super elongation complex subunit [Source:HGNC Symbol;Acc:HGNC:7134]	protein_coding	Upstream 200 < x < 1500	-
chr19	55284280	55284280	+	1.15496e-15	4.61896e-12	TRUE	-0.141844	1	1	1	1	0	116	ENST00000309383	BRSK1	BR serine/threonine kinase 1 [Source:HGNC Symbol;Acc:HGNC:18994]	protein_coding	Gene_body	-
chr5	55712179	55712179	+	1.21508e-15	5.0368e-12	TRUE	-0.162602	1	0	1	1	0	83	ENST00000512208	SLC38A9	solute carrier family 38 member 9 [Source:HGNC Symbol;Acc:HGNC:26907]	protein_coding	Gene_body	-
chr11	72642672	72642672	+	1.21508e-15	4.61896e-12	TRUE	-0.147493	1	0	1	1	0	-213	ENST00000543750	PDE2A	phosphodiesterase 2A [Source:HGNC Symbol;Acc:HGNC:8777]	protein_coding	Gene_body	-
chr12	132560426	132560426	-	1.21508e-15	4.61896e-12	TRUE	-0.119332	1	0	1	1	0	275	ENST00000543360	FBRSL1	fibrosin like 1 [Source:HGNC Symbol;Acc:HGNC:29308]	protein_coding	Gene_body	-
chr7	100483691	100483691	-	1.21508e-15	5.0368e-12	TRUE	-0.115473	1	0	0	1	0	-236	ENST00000300179	NYAP1	neuronal tyrosine phosphorylated phosphoinositide-3-kinase adaptor 1 [Source:HGNC Symbol;Acc:HGNC:22009]	protein_coding	NA	-
chr1	228406191	228406191	+	1.21508e-15	4.61896e-12	TRUE	-0.12837	1	1	0	1	0	-5	ENST00000602582	TRIM11	tripartite motif containing 11 [Source:HGNC Symbol;Acc:HGNC:16281]	protein_coding	Gene_body	-
chr10	103494189	103494189	-	1.21508e-15	4.61896e-12	TRUE	-0.14771	1	1	1	1	0	212	ENST00000369780	NEURL1	neuralized E3 ubiquitin protein ligase 1 [Source:HGNC Symbol;Acc:HGNC:7761]	protein_coding	Gene_body	-
chr12	42589359	42589359	-	1.21508e-15	4.61896e-12	TRUE	-0.112486	1	0	1	1	0	318	ENST00000345127	PRICKLE1	prickle planar cell polarity protein 1 [Source:HGNC Symbol;Acc:HGNC:17019]	protein_coding	Gene_body	-
chr19	14057630	14057630	-	1.21508e-15	4.61896e-12	TRUE	-0.107759	1	0	1	1	0	-32	ENST00000589048	PALM3	paralemmin 3 [Source:HGNC Symbol;Acc:HGNC:33274]	protein_coding	Gene_body	-
chr12	95217258	95217258	+	1.21508e-15	4.61896e-12	TRUE	-0.15674	1	1	0	1	0	122	ENST00000549499	FGD6	FYVE, RhoGEF and PH domain containing 6 [Source:HGNC Symbol;Acc:HGNC:21740]	protein_coding	Gene_body	-
chr16	11796777	11796777	+	1.21508e-15	4.61896e-12	TRUE	-0.155521	1	0	1	1	0	176	ENST00000574995	ZC3H7A	zinc finger CCCH-type containing 7A [Source:HGNC Symbol;Acc:HGNC:30959]	protein_coding	Gene_body	-
chr19	43984200	43984200	-	1.27528e-15	4.61896e-12	TRUE	-0.145985	1	1	1	0	0	-3	ENST00000270014	ZNF155	zinc finger protein 155 [Source:HGNC Symbol;Acc:HGNC:12940]	protein_coding	Gene_body	-
chr9	128340484	128340484	-	1.27528e-15	5.0368e-12	TRUE	-0.146628	1	0	0	1	0	-162	ENST00000372870	SLC27A4	solute carrier family 27 member 4 [Source:HGNC Symbol;Acc:HGNC:10998]	protein_coding	Downstream < 200	-
chr9	128340497	128340497	-	1.27528e-15	5.0368e-12	TRUE	-0.146628	1	0	0	1	0	-149	ENST00000372870	SLC27A4	solute carrier family 27 member 4 [Source:HGNC Symbol;Acc:HGNC:10998]	protein_coding	Downstream < 200	-
chrX	150363375	150363375	+	1.27528e-15	5.0368e-12	TRUE	-0.13986	1	1	1	1	0	-44	ENST00000432680	MAMLD1	mastermind like domain containing 1 [Source:HGNC Symbol;Acc:HGNC:2568]	protein_coding	Gene_body	-
chr12	19440210	19440210	-	1.27528e-15	4.61896e-12	TRUE	-0.140252	1	1	1	1	0	-371	ENST00000360995	AEBP2	AE binding protein 2 [Source:HGNC Symbol;Acc:HGNC:24051]	protein_coding	Gene_body	-
chr13	74135160	74135160	+	1.27528e-15	4.61896e-12	TRUE	-0.1443	0	0	0	1	0	-1256	ENST00000377666	NA	NA	NA	NA	-
chr10	115093374	115093374	-	1.27528e-15	4.61896e-12	TRUE	-0.120192	1	1	0	1	0	5	ENST00000526946	ATRNL1	attractin like 1 [Source:HGNC Symbol;Acc:HGNC:29063]	protein_coding	Gene_body	-
chr1	156213550	156213550	-	1.33553e-15	4.61896e-12	TRUE	-0.144092	1	0	1	0	1	526	ENST00000497069	PMF1	polyamine modulated factor 1 [Source:HGNC Symbol;Acc:HGNC:9112]	protein_coding	Gene_body	-
chr1	23791217	23791217	-	1.33553e-15	4.61896e-12	TRUE	-0.152207	1	1	0	1	0	-4	ENST00000374502	LYPLA2	lysophospholipase 2 [Source:HGNC Symbol;Acc:HGNC:6738]	protein_coding	Gene_body	-
chr15	80404356	80404356	-	1.33553e-15	4.61896e-12	TRUE	-0.122549	1	1	0	1	0	7	ENST00000303329	ARNT2	aryl hydrocarbon receptor nuclear translocator 2 [Source:HGNC Symbol;Acc:HGNC:16876]	protein_coding	Gene_body	-
chr1	87328929	87328929	-	1.33553e-15	4.61896e-12	TRUE	-0.118064	1	1	0	1	0	-170	ENST00000495705	LMO4	LIM domain only 4 [Source:HGNC Symbol;Acc:HGNC:6644]	protein_coding	Gene_body	-
chr6	160520162	160520162	-	1.33553e-15	5.0368e-12	TRUE	-0.115473	0	0	0	0	0	-9039	ENST00000335388	LPAL2	lipoprotein(a) like 2, pseudogene [Source:HGNC Symbol;Acc:HGNC:21210]	transcribed_unprocessed_pseudogene	Gene_body	-
chr15	88913484	88913484	-	1.33553e-15	4.61896e-12	TRUE	-0.108932	1	0	0	1	0	-74	ENST00000268150	MFGE8	milk fat globule-EGF factor 8 protein [Source:HGNC Symbol;Acc:HGNC:7036]	protein_coding	Upstream < 200	-
chr10	73096283	73096283	+	1.33553e-15	4.61896e-12	TRUE	-0.159744	1	0	1	1	0	568	ENST00000307116	P4HA1	prolyl 4-hydroxylase subunit alpha 1 [Source:HGNC Symbol;Acc:HGNC:8546]	protein_coding	Gene_body	-
chr2	12717113	12717113	-	1.33554e-15	4.61896e-12	TRUE	-0.137741	1	1	1	1	0	180	ENST00000381465	TRIB2	tribbles pseudokinase 2 [Source:HGNC Symbol;Acc:HGNC:30809]	protein_coding	Gene_body	-
chr20	36092620	36092620	+	1.39582e-15	5.0368e-12	TRUE	-0.164204	1	0	1	1	0	-60	ENST00000406771	EPB41L1	erythrocyte membrane protein band 4.1 like 1 [Source:HGNC Symbol;Acc:HGNC:3378]	protein_coding	Gene_body	-
chr2	39666421	39666421	-	1.39582e-15	4.61896e-12	TRUE	-0.14556	1	0	1	1	0	456	ENST00000618232	TMEM178A	transmembrane protein 178A [Source:HGNC Symbol;Acc:HGNC:28517]	protein_coding	Gene_body	-
chr17	80476792	80476792	-	1.39582e-15	4.61896e-12	TRUE	-0.138504	1	0	1	1	0	-189	ENST00000306773	NPTX1	neuronal pentraxin 1 [Source:HGNC Symbol;Acc:HGNC:7952]	protein_coding	Gene_body	-
chr13	42049155	42049155	-	1.39582e-15	4.61896e-12	TRUE	-0.142248	1	0	1	1	0	335	ENST00000611224	DGKH	diacylglycerol kinase eta [Source:HGNC Symbol;Acc:HGNC:2854]	protein_coding	Gene_body	-
chr9	122941009	122941009	-	1.39582e-15	5.0368e-12	TRUE	-0.137931	1	1	1	1	0	0	ENST00000373647	RABGAP1	RAB GTPase activating protein 1 [Source:HGNC Symbol;Acc:HGNC:17155]	protein_coding	Gene_body	-
chr17	32444626	32444626	+	1.39582e-15	4.61896e-12	TRUE	-0.128041	1	1	1	1	0	116	ENST00000481992	PSMD11	proteasome 26S subunit, non-ATPase 11 [Source:HGNC Symbol;Acc:HGNC:9556]	protein_coding	Gene_body	-
chr2	120252989	120252989	-	1.39582e-15	4.61896e-12	TRUE	-0.119474	1	0	1	1	0	116	ENST00000470417	RALB	RAS like proto-oncogene B [Source:HGNC Symbol;Acc:HGNC:9840]	protein_coding	Gene_body	-
chr12	67269487	67269487	-	1.39582e-15	4.61896e-12	TRUE	-0.136612	1	1	0	1	0	99	ENST00000541058	CAND1	cullin associated and neddylation dissociated 1 [Source:HGNC Symbol;Acc:HGNC:30688]	protein_coding	Gene_body	-
chr2	99490629	99490629	+	1.39582e-15	4.61896e-12	TRUE	-0.13587	1	0	0	1	0	-595	ENST00000413697	REV1	REV1 DNA directed polymerase [Source:HGNC Symbol;Acc:HGNC:14060]	protein_coding	Upstream 200 < x < 1500	-
chr19	18417187	18417187	+	1.39582e-15	4.61896e-12	TRUE	-0.124378	0	0	0	1	0	-1677	ENST00000597724	SSBP4	single stranded DNA binding protein 4 [Source:HGNC Symbol;Acc:HGNC:15676]	protein_coding	NA	-
chr3	169764954	169764954	+	1.39582e-15	5.0368e-12	TRUE	-0.123457	1	1	0	1	0	94	ENST00000363312			misc_RNA	NA	-
chr16	23149128	23149128	-	1.39582e-15	4.61896e-12	TRUE	-0.114416	1	1	0	1	0	143	ENST00000219689	USP31	ubiquitin specific peptidase 31 [Source:HGNC Symbol;Acc:HGNC:20060]	protein_coding	Gene_body	-
chr11	1546861	1546861	-	1.39582e-15	4.61896e-12	TRUE	-0.109769	0	0	0	1	0	12583	ENST00000528778	DUSP8	dual specificity phosphatase 8 [Source:HGNC Symbol;Acc:HGNC:3074]	protein_coding	NA	-
chr3	12288137	12288137	-	1.39582e-15	5.0368e-12	TRUE	-0.117233	1	0	1	1	0	238	ENST00000397015	PPARG	peroxisome proliferator activated receptor gamma [Source:HGNC Symbol;Acc:HGNC:9236]	protein_coding	Gene_body	-
chr7	149497505	149497505	-	1.39582e-15	5.0368e-12	TRUE	-0.104275	1	0	1	1	0	229	ENST00000461958	ZNF746	zinc finger protein 746 [Source:HGNC Symbol;Acc:HGNC:21948]	protein_coding	Gene_body	-
chr9	35829414	35829414	-	1.39585e-15	5.0368e-12	TRUE	-0.129702	1	0	1	1	0	-84	ENST00000377988	TMEM8B	transmembrane protein 8B [Source:HGNC Symbol;Acc:HGNC:21427]	protein_coding	Gene_body	-
chr12	53380380	53380380	-	1.45615e-15	4.61896e-12	TRUE	-0.124378	1	0	1	1	0	188	ENST00000327443	SP1	Sp1 transcription factor [Source:HGNC Symbol;Acc:HGNC:11205]	protein_coding	Gene_body	-
chr11	132943826	132943826	+	1.45615e-15	4.61896e-12	TRUE	-0.140647	1	0	1	1	0	-59	ENST00000374778	OPCML	opioid binding protein/cell adhesion molecule like [Source:HGNC Symbol;Acc:HGNC:8143]	protein_coding	Gene_body	-
chr11	132943838	132943838	+	1.45615e-15	4.61896e-12	TRUE	-0.140647	1	0	1	1	0	-71	ENST00000374778	OPCML	opioid binding protein/cell adhesion molecule like [Source:HGNC Symbol;Acc:HGNC:8143]	protein_coding	Gene_body	-
chr19	5622854	5622854	+	1.45615e-15	4.61896e-12	TRUE	-0.113379	1	1	1	1	0	-79	ENST00000591120	SAFB2	scaffold attachment factor B2 [Source:HGNC Symbol;Acc:HGNC:21605]	protein_coding	Gene_body	-
chr4	84583000	84583000	+	1.45615e-15	5.0368e-12	TRUE	-0.134771	1	1	0	1	0	23	ENST00000295887	CDS1	CDP-diacylglycerol synthase 1 [Source:HGNC Symbol;Acc:HGNC:1800]	protein_coding	Downstream < 200	-
chr7	518383	518383	+	1.45615e-15	5.0368e-12	TRUE	-0.127714	1	0	1	1	0	126	ENST00000400761	PDGFA	platelet derived growth factor subunit A [Source:HGNC Symbol;Acc:HGNC:8799]	protein_coding	Gene_body	-
chr1	18956270	18956270	-	1.45615e-15	4.61896e-12	TRUE	-0.126904	1	1	0	1	0	417	ENST00000455833	IFFO2	intermediate filament family orphan 2 [Source:HGNC Symbol;Acc:HGNC:27006]	protein_coding	Gene_body	-
chr8	73746602	73746602	-	1.45615e-15	5.0368e-12	TRUE	-0.130719	1	0	1	1	0	217	ENST00000522962	STAU2	staufen double-stranded RNA binding protein 2 [Source:HGNC Symbol;Acc:HGNC:11371]	protein_coding	Gene_body	-
chr18	5629697	5629697	-	1.45615e-15	4.61896e-12	TRUE	-0.134409	1	0	1	1	0	-707	ENST00000545076	EPB41L3	erythrocyte membrane protein band 4.1 like 3 [Source:HGNC Symbol;Acc:HGNC:3380]	protein_coding	Gene_body	-
chr16	48244610	48244610	-	1.45615e-15	4.61896e-12	TRUE	-0.119474	1	1	1	1	0	-23	ENST00000567385	ABCC11	ATP binding cassette subfamily C member 11 [Source:HGNC Symbol;Acc:HGNC:14639]	protein_coding	Gene_body	-
chr9	87498341	87498341	+	1.45615e-15	5.0368e-12	TRUE	-0.149477	1	0	1	1	0	-194	ENST00000496522	DAPK1	death associated protein kinase 1 [Source:HGNC Symbol;Acc:HGNC:2674]	protein_coding	Gene_body	-
chr11	66312918	66312918	-	1.45615e-15	4.61896e-12	TRUE	-0.112867	1	1	0	1	0	67	ENST00000534065		novel transcript	lncRNA	NA	-
chr22	45309692	45309692	+	1.45615e-15	5.0368e-12	TRUE	-0.102775	1	0	1	1	0	-155	ENST00000441876	FAM118A	family with sequence similarity 118 member A [Source:HGNC Symbol;Acc:HGNC:1313]	protein_coding	Gene_body	-
chr3	49470279	49470279	-	1.45615e-15	5.0368e-12	TRUE	-0.1001	1	1	1	1	0	0	ENST00000452060	DAG1	dystroglycan 1 [Source:HGNC Symbol;Acc:HGNC:2666]	protein_coding	Gene_body	-
chr16	66880802	66880802	+	1.45615e-15	4.61896e-12	TRUE	-0.0888889	1	0	1	1	0	197	ENST00000566776	PDP2	pyruvate dehyrogenase phosphatase catalytic subunit 2 [Source:HGNC Symbol;Acc:HGNC:30263]	protein_coding	Gene_body	-
chr2	29115782	29115782	-	1.45615e-15	4.61896e-12	TRUE	-0.108342	1	0	1	1	0	358	ENST00000320081	CLIP4	CAP-Gly domain containing linker protein family member 4 [Source:HGNC Symbol;Acc:HGNC:26108]	protein_coding	Gene_body	-
chr2	16508314	16508314	+	1.45615e-15	4.61896e-12	TRUE	-0.11274	0	0	0	1	0	-14862	ENST00000446357		novel transcript, antisense to FAM49A	lncRNA	NA	-
chr3	128497626	128497626	-	1.51652e-15	5.0368e-12	TRUE	-0.108578	0	0	1	1	0	-4442	ENST00000341105	GATA2	GATA binding protein 2 [Source:HGNC Symbol;Acc:HGNC:4171]	protein_coding	NA	-
chr2	203328741	203328741	-	1.51652e-15	4.61896e-12	TRUE	-0.129366	1	0	1	0	1	259	ENST00000422511	ABI2	abl interactor 2 [Source:HGNC Symbol;Acc:HGNC:24011]	protein_coding	Gene_body	-
chr1	109249688	109249688	-	1.51652e-15	4.61896e-12	TRUE	-0.121359	1	0	0	1	0	-331	ENST00000271332	CELSR2	cadherin EGF LAG seven-pass G-type receptor 2 [Source:HGNC Symbol;Acc:HGNC:3231]	protein_coding	Gene_body	-
chr10	68407290	68407290	-	1.51652e-15	4.61896e-12	TRUE	-0.126103	1	1	0	1	0	0	ENST00000602465	RUFY2	RUN and FYVE domain containing 2 [Source:HGNC Symbol;Acc:HGNC:19761]	protein_coding	Gene_body	-
chr19	52140040	52140040	-	1.51652e-15	4.61896e-12	TRUE	-0.121212	1	0	1	1	0	-119	ENST00000596290	ZNF616	zinc finger protein 616 [Source:HGNC Symbol;Acc:HGNC:28062]	protein_coding	NA	-
chr16	30091951	30091951	-	1.51652e-15	4.61896e-12	TRUE	-0.116279	1	0	0	1	0	-65	ENST00000553607	TBX6	T-box transcription factor 6 [Source:HGNC Symbol;Acc:HGNC:11605]	protein_coding	Upstream < 200	-
chr12	77066109	77066109	+	1.51652e-15	4.61896e-12	TRUE	-0.105263	1	0	0	1	0	-530	ENST00000322886	E2F7	E2F transcription factor 7 [Source:HGNC Symbol;Acc:HGNC:23820]	protein_coding	Upstream 200 < x < 1500	-
chr11	64810453	64810453	+	1.51652e-15	4.61896e-12	TRUE	-0.134771	1	1	1	1	0	33	ENST00000377316	MEN1	menin 1 [Source:HGNC Symbol;Acc:HGNC:7010]	protein_coding	Gene_body	-
chr5	96936227	96936227	+	1.51652e-15	5.0368e-12	TRUE	-0.114025	1	1	1	1	0	-419	ENST00000501338		novel transcript, antisense to LNPEP and ERAP2	lncRNA	NA	-
chr6	83709005	83709005	+	1.51652e-15	5.0368e-12	TRUE	-0.134228	1	1	1	1	0	15	ENST00000519779	SNAP91	synaptosome associated protein 91 [Source:HGNC Symbol;Acc:HGNC:14986]	protein_coding	Gene_body	-
chr3	196432572	196432572	+	1.51652e-15	5.0368e-12	TRUE	-0.0910747	1	0	0	1	0	-99	ENST00000296328	UBXN7	UBX domain protein 7 [Source:HGNC Symbol;Acc:HGNC:29119]	protein_coding	NA	-
chr11	45665665	45665665	+	1.51654e-15	4.61896e-12	TRUE	-0.137931	1	0	0	1	0	-44	ENST00000308064	CHST1	carbohydrate sulfotransferase 1 [Source:HGNC Symbol;Acc:HGNC:1969]	protein_coding	Upstream < 200	-
chr17	7012519	7012519	+	1.57692e-15	4.61896e-12	TRUE	-0.116279	1	1	1	1	0	60	ENST00000546395	RNASEK	ribonuclease K [Source:HGNC Symbol;Acc:HGNC:33911]	protein_coding	Gene_body	-
chr1	41496498	41496498	+	1.57692e-15	4.61896e-12	TRUE	-0.114025	0	0	0	1	0	-11826	ENST00000490783	EDN2	endothelin 2 [Source:HGNC Symbol;Acc:HGNC:3177]	protein_coding	NA	-
chr10	68956345	68956345	-	1.57692e-15	4.61896e-12	TRUE	-0.104167	1	0	1	1	0	-95	ENST00000620315	DDX21	DExD-box helicase 21 [Source:HGNC Symbol;Acc:HGNC:2744]	protein_coding	Gene_body	-
chr17	43779089	43779089	-	1.57692e-15	4.61896e-12	TRUE	-0.116414	1	0	0	1	0	-102	ENST00000226004	DUSP3	dual specificity phosphatase 3 [Source:HGNC Symbol;Acc:HGNC:3069]	protein_coding	Upstream < 200	-
chr3	4303544	4303544	+	1.57692e-15	5.0368e-12	TRUE	-0.120919	1	0	1	1	0	-64	ENST00000358950	SETMAR	SET domain and mariner transposase fusion gene [Source:HGNC Symbol;Acc:HGNC:10762]	protein_coding	Gene_body	-
chr8	21919803	21919803	-	1.57692e-15	5.0368e-12	TRUE	-0.15674	1	0	1	1	0	45	ENST00000519769	XPO7	exportin 7 [Source:HGNC Symbol;Acc:HGNC:14108]	protein_coding	Gene_body	-
chr15	40441649	40441649	+	1.57692e-15	4.61896e-12	TRUE	-0.124533	1	0	1	1	0	439	ENST00000416165	BAHD1	bromo adjacent homology domain containing 1 [Source:HGNC Symbol;Acc:HGNC:29153]	protein_coding	Gene_body	-
chr2	101698335	101698335	-	1.57692e-15	4.61896e-12	TRUE	-0.114025	1	0	1	1	0	-195	ENST00000417294	MAP4K4	mitogen-activated protein kinase kinase kinase kinase 4 [Source:HGNC Symbol;Acc:HGNC:6866]	protein_coding	Gene_body	-
chr15	77070602	77070602	-	1.57692e-15	4.61896e-12	TRUE	-0.127714	1	0	1	1	0	433	ENST00000559494	TSPAN3	tetraspanin 3 [Source:HGNC Symbol;Acc:HGNC:17752]	protein_coding	Gene_body	-
chr15	75450893	75450893	-	1.57692e-15	4.61896e-12	TRUE	-0.116144	1	0	1	1	0	645	ENST00000568919	SIN3A	SIN3 transcription regulator family member A [Source:HGNC Symbol;Acc:HGNC:19353]	protein_coding	Gene_body	-
chr14	103334635	103334635	-	1.57692e-15	4.61896e-12	TRUE	-0.120627	1	0	1	1	0	-168	ENST00000561325	EIF5	eukaryotic translation initiation factor 5 [Source:HGNC Symbol;Acc:HGNC:3299]	protein_coding	Gene_body	-
chr12	120470081	120470081	-	1.57692e-15	4.61896e-12	TRUE	-0.102775	1	1	0	1	0	200	ENST00000548342	DYNLL1	dynein light chain LC8-type 1 [Source:HGNC Symbol;Acc:HGNC:15476]	protein_coding	Gene_body	-
chr14	88323292	88323292	+	1.57692e-15	4.61896e-12	TRUE	-0.112613	1	0	1	1	0	-44	ENST00000319231	KCNK10	potassium two pore domain channel subfamily K member 10 [Source:HGNC Symbol;Acc:HGNC:6273]	protein_coding	Gene_body	-
chr11	114059501	114059501	-	1.57692e-15	4.61896e-12	TRUE	-0.115741	1	0	0	1	0	-92	ENST00000335953	ZBTB16	zinc finger and BTB domain containing 16 [Source:HGNC Symbol;Acc:HGNC:12930]	protein_coding	Gene_body	-
chr9	136886573	136886573	-	1.57692e-15	5.0368e-12	TRUE	-0.105708	1	0	1	1	0	57	ENST00000247668	TRAF2	TNF receptor associated factor 2 [Source:HGNC Symbol;Acc:HGNC:12032]	protein_coding	Gene_body	-
chr3	38025096	38025096	-	1.57692e-15	5.0368e-12	TRUE	-0.111982	1	0	1	1	0	-310	ENST00000463876	PLCD1	phospholipase C delta 1 [Source:HGNC Symbol;Acc:HGNC:9060]	protein_coding	Gene_body	-
chr1	202927243	202927243	+	1.57692e-15	4.61896e-12	TRUE	-0.138889	1	1	1	1	0	20	ENST00000367261	KLHL12	kelch like family member 12 [Source:HGNC Symbol;Acc:HGNC:19360]	protein_coding	Gene_body	-
chr13	50124732	50124732	+	1.57692e-15	4.61896e-12	TRUE	-0.0952381	1	0	1	1	0	810	ENST00000621282	DLEU2	deleted in lymphocytic leukemia 2 [Source:HGNC Symbol;Acc:HGNC:13748]	lncRNA	Gene_body	-
chr6	99394028	99394028	+	1.57692e-15	5.0368e-12	TRUE	-0.112108	1	0	1	1	0	123	ENST00000369242	NA	NA	NA	NA	-
chr1	202643005	202643005	-	1.57692e-15	4.61896e-12	TRUE	-0.121065	1	0	1	1	0	449	ENST00000367267	SYT2	synaptotagmin 2 [Source:HGNC Symbol;Acc:HGNC:11510]	protein_coding	Gene_body	-
chr1	151790538	151790538	+	1.57696e-15	4.61896e-12	TRUE	-0.137931	1	0	1	1	0	-17	ENST00000368824	TDRKH	tudor and KH domain containing [Source:HGNC Symbol;Acc:HGNC:11713]	protein_coding	Gene_body	-
chr9	26947308	26947308	+	1.57699e-15	5.0368e-12	TRUE	-0.111235	1	1	1	1	0	-4	ENST00000443698	IFT74	intraflagellar transport 74 [Source:HGNC Symbol;Acc:HGNC:21424]	protein_coding	Gene_body	-
chr1	185045367	185045367	+	1.63736e-15	4.61896e-12	TRUE	-0.120627	1	1	0	1	0	5	ENST00000367510	RNF2	ring finger protein 2 [Source:HGNC Symbol;Acc:HGNC:10061]	protein_coding	Downstream < 200	-
chr16	25691833	25691833	-	1.63736e-15	4.61896e-12	TRUE	-0.140647	1	0	0	1	0	-193	ENST00000331351	HS3ST4	heparan sulfate-glucosamine 3-sulfotransferase 4 [Source:HGNC Symbol;Acc:HGNC:5200]	protein_coding	Downstream < 200	-
chr9	136482903	136482903	+	1.63736e-15	5.0368e-12	TRUE	-0.143472	1	0	1	1	0	-592	ENST00000624034	C9orf163	chromosome 9 open reading frame 163 [Source:HGNC Symbol;Acc:HGNC:26718]	lncRNA	NA	-
chr10	115094094	115094094	-	1.63736e-15	4.61896e-12	TRUE	-0.119617	1	0	1	1	0	471	ENST00000355044	ATRNL1	attractin like 1 [Source:HGNC Symbol;Acc:HGNC:29063]	protein_coding	Gene_body	-
chr19	37779878	37779878	-	1.63736e-15	4.61896e-12	TRUE	-0.121212	1	1	1	1	0	0	ENST00000494605	ZNF573	zinc finger protein 573 [Source:HGNC Symbol;Acc:HGNC:26420]	protein_coding	Gene_body	-
chr1	206635454	206635454	-	1.63736e-15	4.61896e-12	TRUE	-0.112867	1	0	1	1	0	-82	ENST00000367109	DYRK3	dual specificity tyrosine phosphorylation regulated kinase 3 [Source:HGNC Symbol;Acc:HGNC:3094]	protein_coding	NA	-
chr16	67246616	67246616	+	1.63736e-15	4.61896e-12	TRUE	-0.107875	1	0	1	1	0	-299	ENST00000566345	SLC9A5	solute carrier family 9 member A5 [Source:HGNC Symbol;Acc:HGNC:11078]	protein_coding	Gene_body	-
chr12	120438255	120438255	-	1.63736e-15	4.61896e-12	TRUE	-0.104603	1	0	1	1	0	59	ENST00000551806		novel protein	protein_coding	NA	-
chr15	70854153	70854153	+	1.63736e-15	4.61896e-12	TRUE	-0.114286	1	1	1	1	0	7	ENST00000299213	LARP6	La ribonucleoprotein 6, translational regulator [Source:HGNC Symbol;Acc:HGNC:24012]	protein_coding	Gene_body	-
chr22	20858948	20858948	+	1.63736e-15	5.0368e-12	TRUE	-0.113766	1	0	1	1	0	-35	ENST00000215730	SNAP29	synaptosome associated protein 29 [Source:HGNC Symbol;Acc:HGNC:11133]	protein_coding	NA	-
chr17	81512195	81512195	+	1.63736e-15	4.61896e-12	TRUE	-0.0981354	1	0	1	1	0	-46	ENST00000576209	ACTG1	actin gamma 1 [Source:HGNC Symbol;Acc:HGNC:144]	protein_coding	Gene_body	-
chr7	141072753	141072753	+	1.63736e-15	5.0368e-12	TRUE	-0.104822	0	0	0	1	0	-1479	ENST00000565468	TMEM178B	transmembrane protein 178B [Source:HGNC Symbol;Acc:HGNC:44112]	protein_coding	Downstream 200>x>1500	-
chr5	112922026	112922026	-	1.63736e-15	5.0368e-12	TRUE	-0.090009	1	0	1	1	0	-30	ENST00000261482	REEP5	receptor accessory protein 5 [Source:HGNC Symbol;Acc:HGNC:30077]	protein_coding	Gene_body	-
chr17	58756610	58756610	+	1.63736e-15	4.61896e-12	TRUE	-0.143678	1	0	1	1	0	743	ENST00000308249	PPM1E	protein phosphatase, Mg2+/Mn2+ dependent 1E [Source:HGNC Symbol;Acc:HGNC:19322]	protein_coding	Gene_body	-
chr10	43606704	43606704	-	1.63736e-15	4.61896e-12	TRUE	-0.0953289	1	0	1	1	0	280	ENST00000374435	ZNF485	zinc finger protein 485 [Source:HGNC Symbol;Acc:HGNC:23440]	protein_coding	Gene_body	-
chr3	51385468	51385468	-	1.63736e-15	5.0368e-12	TRUE	-0.0952381	1	1	1	1	0	61	ENST00000470900	MANF	mesencephalic astrocyte derived neurotrophic factor [Source:HGNC Symbol;Acc:HGNC:15461]	protein_coding	Gene_body	-
chr2	47176506	47176506	+	1.63736e-15	4.61896e-12	TRUE	-0.129702	1	1	0	1	0	6	ENST00000422269		novel transcript	protein_coding	NA	-
chr9	111661659	111661659	-	1.63736e-15	5.0368e-12	TRUE	-0.110619	1	1	1	1	0	326	ENST00000374293	GNG10	G protein subunit gamma 10 [Source:HGNC Symbol;Acc:HGNC:4402]	protein_coding	Gene_body	-
chr19	35612863	35612863	-	1.63737e-15	4.61896e-12	TRUE	-0.118624	1	1	0	1	0	65	ENST00000428854	HAUS5	HAUS augmin like complex subunit 5 [Source:HGNC Symbol;Acc:HGNC:29130]	protein_coding	Gene_body	-
chr7	158586839	158586839	-	1.63737e-15	5.0368e-12	TRUE	-0.122549	1	0	1	1	0	841	ENST00000389418	PTPRN2	protein tyrosine phosphatase receptor type N2 [Source:HGNC Symbol;Acc:HGNC:9677]	protein_coding	Gene_body	-
chr4	185471427	185471427	+	1.63739e-15	5.0368e-12	TRUE	-0.112613	1	0	1	1	0	-89	ENST00000512874		novel transcript, antisense to CCDC110	lncRNA	NA	-
chr20	50731856	50731856	+	1.63743e-15	5.0368e-12	TRUE	-0.100402	1	0	1	1	0	193	ENST00000396039	PARD6B	par-6 family cell polarity regulator beta [Source:HGNC Symbol;Acc:HGNC:16245]	protein_coding	Gene_body	-
chr7	45154803	45154803	+	1.63748e-15	5.0368e-12	TRUE	-0.113379	0	0	0	0	0	-2988	ENST00000242249	RAMP3	receptor activity modifying protein 3 [Source:HGNC Symbol;Acc:HGNC:9845]	protein_coding	NA	-
chr8	17027609	17027609	-	1.69784e-15	5.0368e-12	TRUE	-0.122699	1	1	0	1	0	33	ENST00000522235	MICU3	mitochondrial calcium uptake family member 3 [Source:HGNC Symbol;Acc:HGNC:27820]	protein_coding	Gene_body	-
chr19	11597793	11597793	-	1.69784e-15	4.61896e-12	TRUE	-0.125786	1	0	1	1	0	312	ENST00000588174	ZNF627	zinc finger protein 627 [Source:HGNC Symbol;Acc:HGNC:30570]	protein_coding	Gene_body	-
chr14	73949996	73949996	+	1.69784e-15	4.61896e-12	TRUE	-0.121951	1	1	0	0	1	58	ENST00000554341	COQ6	coenzyme Q6, monooxygenase [Source:HGNC Symbol;Acc:HGNC:20233]	protein_coding	Gene_body	-
chr17	4833542	4833542	+	1.69784e-15	4.61896e-12	TRUE	-0.120919	1	1	0	1	0	-42	ENST00000453408	MINK1	misshapen like kinase 1 [Source:HGNC Symbol;Acc:HGNC:17565]	protein_coding	Gene_body	-
chr17	39927250	39927250	+	1.69784e-15	4.61896e-12	TRUE	-0.119332	1	0	1	1	0	-22	ENST00000584000	ORMDL3	ORMDL sphingolipid biosynthesis regulator 3 [Source:HGNC Symbol;Acc:HGNC:16038]	protein_coding	Gene_body	-
chr3	62874602	62874602	+	1.69784e-15	5.0368e-12	TRUE	-0.115741	1	1	0	1	0	428	ENST00000490353	CADPS	calcium dependent secretion activator [Source:HGNC Symbol;Acc:HGNC:1426]	protein_coding	Gene_body	-
chr1	9234629	9234629	-	1.69784e-15	4.61896e-12	TRUE	-0.112108	1	0	0	1	0	-146	ENST00000377403	H6PD	hexose-6-phosphate dehydrogenase/glucose 1-dehydrogenase [Source:HGNC Symbol;Acc:HGNC:4795]	protein_coding	Downstream < 200	-
chr2	84970593	84970593	-	1.69784e-15	4.61896e-12	TRUE	-0.0932836	1	0	0	1	0	-500	ENST00000456682	KCMF1	potassium channel modulatory factor 1 [Source:HGNC Symbol;Acc:HGNC:20589]	protein_coding	NA	-
chr4	128811515	128811515	-	1.69784e-15	5.0368e-12	TRUE	-0.105485	1	0	1	1	0	191	ENST00000413543	JADE1	jade family PHD finger 1 [Source:HGNC Symbol;Acc:HGNC:30027]	protein_coding	Gene_body	-
chr1	44632113	44632113	+	1.69784e-15	4.61896e-12	TRUE	-0.10395	1	1	1	1	0	-122	ENST00000497469	RNF220	ring finger protein 220 [Source:HGNC Symbol;Acc:HGNC:25552]	protein_coding	Gene_body	-
chr2	68467708	68467708	-	1.69784e-15	4.61896e-12	TRUE	-0.0919963	1	1	0	1	0	107	ENST00000445692	APLF	aprataxin and PNKP like factor [Source:HGNC Symbol;Acc:HGNC:28724]	protein_coding	Gene_body	-
chr22	50526041	50526041	-	1.69784e-15	5.0368e-12	TRUE	-0.0895255	1	1	1	1	0	105	ENST00000535425	SCO2	synthesis of cytochrome C oxidase 2 [Source:HGNC Symbol;Acc:HGNC:10604]	protein_coding	Gene_body	-
chr11	115503606	115503606	+	1.69784e-15	4.61896e-12	TRUE	-0.113895	1	0	1	1	0	784	ENST00000545380	CADM1	cell adhesion molecule 1 [Source:HGNC Symbol;Acc:HGNC:5951]	protein_coding	Gene_body	-
chr1	29181412	29181412	+	1.69784e-15	4.61896e-12	TRUE	-0.111607	1	0	1	0	1	471	ENST00000466448	SRSF4	serine and arginine rich splicing factor 4 [Source:HGNC Symbol;Acc:HGNC:10786]	protein_coding	Gene_body	-
chr2	10448561	10448561	+	1.69784e-15	4.61896e-12	TRUE	-0.126422	1	0	0	1	0	-58	ENST00000234111	ODC1	ornithine decarboxylase 1 [Source:HGNC Symbol;Acc:HGNC:8109]	protein_coding	Upstream 200 < x < 1500	-
chr1	10796178	10796178	+	1.69784e-15	4.61896e-12	TRUE	-0.15083	1	0	1	1	0	471	ENST00000377022	CASZ1	castor zinc finger 1 [Source:HGNC Symbol;Acc:HGNC:26002]	protein_coding	Gene_body	-
chr15	45198818	45198818	-	1.69784e-15	4.61896e-12	TRUE	-0.148148	1	1	1	1	0	322	ENST00000568314		novel transcript	lncRNA	NA	-
chr10	25175794	25175794	+	1.69784e-15	4.61896e-12	TRUE	-0.106952	1	1	0	1	0	483	ENST00000449643	GPR158-AS1	GPR158 antisense RNA 1 [Source:HGNC Symbol;Acc:HGNC:44163]	lncRNA	Gene_body	-
chr18	51030826	51030826	+	1.69785e-15	4.61896e-12	TRUE	-0.104712	1	0	1	1	0	231	ENST00000592911	SMAD4	SMAD family member 4 [Source:HGNC Symbol;Acc:HGNC:6770]	protein_coding	Gene_body	-
chr2	171894283	171894283	-	1.69787e-15	4.61896e-12	TRUE	-0.114943	1	0	1	0	0	-32	ENST00000422440	SLC25A12	solute carrier family 25 member 12 [Source:HGNC Symbol;Acc:HGNC:10982]	protein_coding	Gene_body	-
chr2	240819662	240819662	+	1.69789e-15	4.61896e-12	TRUE	-0.113122	1	0	1	1	0	559	ENST00000320389	KIF1A	kinesin family member 1A [Source:HGNC Symbol;Acc:HGNC:888]	protein_coding	Gene_body	-
chr22	37659341	37659341	-	1.69794e-15	5.0368e-12	TRUE	-0.103413	1	1	1	1	0	616	ENST00000215904	PDXP	pyridoxal phosphatase [Source:HGNC Symbol;Acc:HGNC:30259]	protein_coding	Gene_body	-
chr18	35240556	35240556	+	1.69797e-15	4.61896e-12	TRUE	-0.126263	1	0	0	0	1	-474	ENST00000589630	ZNF397	zinc finger protein 397 [Source:HGNC Symbol;Acc:HGNC:18818]	protein_coding	Downstream 200>x>1500	-
chr1	185316237	185316237	+	1.75834e-15	4.61896e-12	TRUE	-0.124533	0	0	1	1	0	1037	ENST00000459929	IVNS1ABP	influenza virus NS1A binding protein [Source:HGNC Symbol;Acc:HGNC:16951]	protein_coding	Gene_body	-
chr21	34614902	34614902	-	1.75834e-15	5.0368e-12	TRUE	-0.116009	1	1	0	1	0	182	ENST00000463276	RCAN1	regulator of calcineurin 1 [Source:HGNC Symbol;Acc:HGNC:3040]	protein_coding	Gene_body	-
chr19	2096414	2096414	+	1.75834e-15	4.61896e-12	TRUE	-0.108578	1	1	0	1	0	-15	ENST00000481489	IZUMO4	IZUMO family member 4 [Source:HGNC Symbol;Acc:HGNC:26950]	protein_coding	NA	-
chr8	145052480	145052480	+	1.75834e-15	5.0368e-12	TRUE	-0.113122	1	1	0	1	0	14	ENST00000529593	C8orf33	chromosome 8 open reading frame 33 [Source:HGNC Symbol;Acc:HGNC:26104]	protein_coding	Gene_body	-
chr15	65185326	65185326	+	1.75834e-15	4.61896e-12	TRUE	-0.123153	1	1	0	1	0	17	ENST00000300107	CLPX	caseinolytic mitochondrial matrix peptidase chaperone subunit X [Source:HGNC Symbol;Acc:HGNC:2088]	protein_coding	Gene_body	-
chr7	5046124	5046124	-	1.75834e-15	5.0368e-12	TRUE	-0.10627	1	1	1	1	0	204	ENST00000396912	RBAK	RB associated KRAB zinc finger [Source:HGNC Symbol;Acc:HGNC:17680]	protein_coding	Gene_body	-
chr16	30407624	30407624	+	1.75834e-15	4.61896e-12	TRUE	-0.10917	1	1	0	1	0	-5	ENST00000566625	ZNF771	zinc finger protein 771 [Source:HGNC Symbol;Acc:HGNC:29653]	protein_coding	Gene_body	-
chr19	18203772	18203772	+	1.75834e-15	4.61896e-12	TRUE	-0.123762	1	0	1	1	0	241	ENST00000481914	RAB3A	RAB3A, member RAS oncogene family [Source:HGNC Symbol;Acc:HGNC:9777]	protein_coding	Gene_body	-
chr9	137200066	137200066	+	1.75834e-15	5.0368e-12	TRUE	-0.127714	1	1	1	1	0	40	ENST00000333046	TPRN	taperin [Source:HGNC Symbol;Acc:HGNC:26894]	protein_coding	Gene_body	-
chr3	43621791	43621791	+	1.75834e-15	5.0368e-12	TRUE	-0.124069	1	1	1	1	0	107	ENST00000444344	ANO10	anoctamin 10 [Source:HGNC Symbol;Acc:HGNC:25519]	protein_coding	Gene_body	-
chr16	2980667	2980667	+	1.75834e-15	4.61896e-12	TRUE	-0.115207	1	0	0	1	0	-129	ENST00000262300	PKMYT1	protein kinase, membrane associated tyrosine/threonine 1 [Source:HGNC Symbol;Acc:HGNC:29650]	protein_coding	Upstream < 200	-
chr1	228109239	228109239	+	1.75834e-15	4.61896e-12	TRUE	-0.105263	1	1	1	1	0	16	ENST00000489430	MRPL55	mitochondrial ribosomal protein L55 [Source:HGNC Symbol;Acc:HGNC:16686]	protein_coding	Gene_body	-
chrX	16719707	16719707	+	1.75834e-15	5.0368e-12	TRUE	-0.137363	1	1	0	1	0	-64	ENST00000495743	SYAP1	synapse associated protein 1 [Source:HGNC Symbol;Acc:HGNC:16273]	protein_coding	Gene_body	-
chr17	3695807	3695807	+	1.75834e-15	4.61896e-12	TRUE	-0.0901713	1	0	1	1	0	227	ENST00000551178	P2RX5	purinergic receptor P2X 5 [Source:HGNC Symbol;Acc:HGNC:8536]	protein_coding	Gene_body	-
chr9	132354870	132354870	-	1.75834e-15	5.0368e-12	TRUE	-0.08	1	0	1	1	0	116	ENST00000224140	SETX	senataxin [Source:HGNC Symbol;Acc:HGNC:445]	protein_coding	Gene_body	-
chr11	77066911	77066911	+	1.75834e-15	4.61896e-12	TRUE	-0.114548	1	0	0	1	0	-21	ENST00000531028	CAPN5	calpain 5 [Source:HGNC Symbol;Acc:HGNC:1482]	protein_coding	Downstream < 200	-
chr17	8288729	8288729	+	1.75835e-15	4.61896e-12	TRUE	-0.121507	1	1	1	1	0	32	ENST00000578849	RANGRF	RAN guanine nucleotide release factor [Source:HGNC Symbol;Acc:HGNC:17679]	protein_coding	Gene_body	-
chr20	25696760	25696760	-	1.75835e-15	5.0368e-12	TRUE	-0.128205	1	1	0	1	0	56	ENST00000481610	ZNF337	zinc finger protein 337 [Source:HGNC Symbol;Acc:HGNC:15809]	protein_coding	Gene_body	-
chr10	127196408	127196408	+	1.75836e-15	4.61896e-12	TRUE	-0.0848176	1	0	1	1	0	-251	ENST00000522781	INSYN2A	inhibitory synaptic factor 2A [Source:HGNC Symbol;Acc:HGNC:33859]	protein_coding	Gene_body	-
chr17	1399765	1399765	+	1.75836e-15	4.61896e-12	TRUE	-0.147929	1	1	1	1	0	-177	ENST00000572108	YWHAE	tyrosine 3-monooxygenase/tryptophan 5-monooxygenase activation protein epsilon [Source:HGNC Symbol;Acc:HGNC:12851]	protein_coding	Gene_body	-
chr15	78149750	78149750	-	1.75837e-15	4.61896e-12	TRUE	-0.107527	1	0	1	1	0	343	ENST00000559106	IDH3A	isocitrate dehydrogenase (NAD(+)) 3 catalytic subunit alpha [Source:HGNC Symbol;Acc:HGNC:5384]	protein_coding	Gene_body	-
chr8	102863495	102863495	-	1.75839e-15	5.0368e-12	TRUE	-0.122249	1	0	1	1	0	541	ENST00000518940	AZIN1	antizyme inhibitor 1 [Source:HGNC Symbol;Acc:HGNC:16432]	protein_coding	Gene_body	-
chr16	85612233	85612233	-	1.75845e-15	4.61896e-12	TRUE	-0.150602	1	0	1	1	0	826	ENST00000405402	GSE1	Gse1 coiled-coil protein [Source:HGNC Symbol;Acc:HGNC:28979]	protein_coding	Gene_body	-
chr2	210170858	210170858	+	1.81888e-15	4.61896e-12	TRUE	-0.13245	1	0	1	1	0	-205	ENST00000453904	KANSL1L	KAT8 regulatory NSL complex subunit 1 like [Source:HGNC Symbol;Acc:HGNC:26310]	protein_coding	Gene_body	-
chrX	30653154	30653154	-	1.81888e-15	5.0368e-12	TRUE	-0.140056	1	0	0	1	0	-205	ENST00000378946	GK	glycerol kinase [Source:HGNC Symbol;Acc:HGNC:4289]	protein_coding	Downstream 200>x>1500	-
chr14	85533979	85533979	+	1.81888e-15	4.61896e-12	TRUE	-0.139665	0	0	1	1	0	3753	ENST00000554746	FLRT2	fibronectin leucine rich transmembrane protein 2 [Source:HGNC Symbol;Acc:HGNC:3761]	protein_coding	Gene_body	-
chr14	24398971	24398971	-	1.81888e-15	4.61896e-12	TRUE	-0.121655	1	1	0	1	0	187	ENST00000382554	NYNRIN	NYN domain and retroviral integrase containing [Source:HGNC Symbol;Acc:HGNC:20165]	protein_coding	Downstream < 200	-
chr3	135965734	135965734	-	1.81888e-15	5.0368e-12	TRUE	-0.142653	1	1	0	0	1	-10	ENST00000490467	PPP2R3A	protein phosphatase 2 regulatory subunit B''alpha [Source:HGNC Symbol;Acc:HGNC:9307]	protein_coding	Gene_body	-
chr11	67317218	67317218	+	1.81888e-15	4.61896e-12	TRUE	-0.0938086	1	0	0	1	0	-653	ENST00000622583	RAD9A	RAD9 checkpoint clamp component A [Source:HGNC Symbol;Acc:HGNC:9827]	protein_coding	NA	-
chr6	42048700	42048700	-	1.81888e-15	5.0368e-12	TRUE	-0.116414	1	1	1	1	0	3	ENST00000512381	CCND3	cyclin D3 [Source:HGNC Symbol;Acc:HGNC:1585]	protein_coding	Gene_body	-
chr1	236795853	236795853	-	1.81888e-15	4.61896e-12	TRUE	-0.123305	1	0	1	1	0	240	ENST00000463959	MTR	5-methyltetrahydrofolate-homocysteine methyltransferase [Source:HGNC Symbol;Acc:HGNC:7468]	protein_coding	Gene_body	-
chr8	144465392	144465392	+	1.81888e-15	5.0368e-12	TRUE	-0.102775	1	1	1	1	0	37	ENST00000524623	CYHR1	cysteine and histidine rich 1 [Source:HGNC Symbol;Acc:HGNC:17806]	protein_coding	Gene_body	-
chr5	149345905	149345905	+	1.81888e-15	5.0368e-12	TRUE	-0.114025	1	0	1	0	1	288	ENST00000507562	GRPEL2	GrpE like 2, mitochondrial [Source:HGNC Symbol;Acc:HGNC:21060]	protein_coding	Gene_body	-
chr19	53879647	53879647	-	1.81888e-15	4.61896e-12	TRUE	-0.10846	1	0	1	1	0	459	ENST00000479081	PRKCG	protein kinase C gamma [Source:HGNC Symbol;Acc:HGNC:9402]	protein_coding	Gene_body	-
chr1	112715161	112715161	-	1.81888e-15	4.61896e-12	TRUE	-0.109529	1	1	0	1	0	95	ENST00000471106	PPM1J	protein phosphatase, Mg2+/Mn2+ dependent 1J [Source:HGNC Symbol;Acc:HGNC:20785]	protein_coding	Gene_body	-
chr4	39182315	39182315	+	1.81888e-15	5.0368e-12	TRUE	-0.108696	1	0	0	1	0	-89	ENST00000399820	WDR19	WD repeat domain 19 [Source:HGNC Symbol;Acc:HGNC:18340]	protein_coding	Downstream < 200	-
chr17	68101770	68101770	-	1.81888e-15	4.61896e-12	TRUE	-0.0940734	1	0	0	1	0	-138	ENST00000590734	LINC00674	long intergenic non-protein coding RNA 674 [Source:HGNC Symbol;Acc:HGNC:44355]	transcribed_unprocessed_pseudogene	Downstream < 200	-
chr20	17570235	17570235	-	1.81888e-15	4.61896e-12	TRUE	-0.0934579	1	0	1	1	0	147	ENST00000449141	DSTN	destrin, actin depolymerizing factor [Source:HGNC Symbol;Acc:HGNC:15750]	protein_coding	Gene_body	-
chr7	43583527	43583527	+	1.81888e-15	5.0368e-12	TRUE	-0.105263	1	0	1	1	0	464	ENST00000319357	STK17A	serine/threonine kinase 17a [Source:HGNC Symbol;Acc:HGNC:11395]	protein_coding	Gene_body	-
chr14	99605418	99605418	+	1.81888e-15	4.61896e-12	TRUE	-0.099108	1	0	1	1	0	864	ENST00000502101		novel transcript	lncRNA	NA	-
chr11	125164466	125164466	+	1.81888e-15	4.61896e-12	TRUE	-0.113766	1	1	0	0	1	144	ENST00000532316	PKNOX2-AS1	PKNOX2 antisense RNA 1 (head to head) [Source:HGNC Symbol;Acc:HGNC:50690]	lncRNA	NA	-
chrX	132218400	132218400	-	1.81889e-15	5.0368e-12	TRUE	-0.143266	1	0	1	1	0	-69	ENST00000460462	RAP2C	RAP2C, member of RAS oncogene family [Source:HGNC Symbol;Acc:HGNC:21165]	protein_coding	Gene_body	-
chr16	20073884	20073884	+	1.81889e-15	4.61896e-12	TRUE	-0.0993049	1	1	0	1	0	34	ENST00000570682	GPR139	G protein-coupled receptor 139 [Source:HGNC Symbol;Acc:HGNC:19995]	protein_coding	Gene_body	-
chr15	60592719	60592719	-	1.81889e-15	4.61896e-12	TRUE	-0.105152	1	0	1	1	0	-179	ENST00000449337	RORA	RAR related orphan receptor A [Source:HGNC Symbol;Acc:HGNC:10258]	protein_coding	Gene_body	-
chr7	76393483	76393483	-	1.8189e-15	5.0368e-12	TRUE	-0.123916	1	1	0	1	0	8	ENST00000492979	SSC4D	scavenger receptor cysteine rich family member with 4 domains [Source:HGNC Symbol;Acc:HGNC:14461]	protein_coding	Gene_body	-
chr13	111115776	111115776	+	1.81891e-15	4.61896e-12	TRUE	-0.108578	1	0	1	1	0	-99	ENST00000425094	ARHGEF7-AS2	ARHGEF7 antisense RNA 2 [Source:HGNC Symbol;Acc:HGNC:40717]	lncRNA	NA	-
chr1	205680430	205680430	+	1.81894e-15	4.61896e-12	TRUE	-0.124378	1	1	0	1	0	30	ENST00000367145	SLC45A3	solute carrier family 45 member 3 [Source:HGNC Symbol;Acc:HGNC:8642]	protein_coding	Gene_body	-
chr15	23039197	23039197	-	1.81898e-15	4.61896e-12	TRUE	-0.132979	1	0	1	1	0	373	ENST00000614508	TUBGCP5	tubulin gamma complex associated protein 5 [Source:HGNC Symbol;Acc:HGNC:18600]	protein_coding	Gene_body	-
chr1	183023425	183023425	+	1.81899e-15	4.61896e-12	TRUE	-0.109409	1	0	0	1	0	-35	ENST00000258341	LAMC1	laminin subunit gamma 1 [Source:HGNC Symbol;Acc:HGNC:6492]	protein_coding	Gene_body	-
chr3	45225883	45225883	-	1.81903e-15	5.0368e-12	TRUE	-0.0886525	1	1	0	1	0	396	ENST00000503771	TMEM158	transmembrane protein 158 (gene/pseudogene) [Source:HGNC Symbol;Acc:HGNC:30293]	protein_coding	Gene_body	-
chr3	170908561	170908561	+	1.87946e-15	5.0368e-12	TRUE	-0.118483	1	1	0	1	0	38	ENST00000487522	EIF5A2	eukaryotic translation initiation factor 5A2 [Source:HGNC Symbol;Acc:HGNC:3301]	protein_coding	Gene_body	-
chr2	213284581	213284581	+	1.87946e-15	4.61896e-12	TRUE	-0.107066	1	1	0	1	0	102	ENST00000447990	SPAG16	sperm associated antigen 16 [Source:HGNC Symbol;Acc:HGNC:23225]	protein_coding	Gene_body	-
chr5	90410094	90410094	-	1.87946e-15	5.0368e-12	TRUE	-0.110011	1	1	0	1	0	63	ENST00000546238		novel transcript	lncRNA	NA	-
chr6	11043783	11043783	-	1.87946e-15	5.0368e-12	TRUE	-0.120192	1	1	1	1	0	25	ENST00000456190	ELOVL2-AS1	ELOVL2 antisense RNA 1 [Source:HGNC Symbol;Acc:HGNC:44156]	lncRNA	Gene_body	-
chr19	18611881	18611881	+	1.87946e-15	4.61896e-12	TRUE	-0.13587	1	0	1	1	0	-991	ENST00000262817	TMEM59L	transmembrane protein 59 like [Source:HGNC Symbol;Acc:HGNC:13237]	protein_coding	Gene_body	-
chr17	64497090	64497090	-	1.87946e-15	4.61896e-12	TRUE	-0.117786	1	0	0	1	0	-55	ENST00000539111	POLG2	DNA polymerase gamma 2, accessory subunit [Source:HGNC Symbol;Acc:HGNC:9180]	protein_coding	Upstream < 200	-
chr1	212433237	212433237	-	1.87946e-15	4.61896e-12	TRUE	-0.112108	1	0	1	1	0	248	ENST00000472389	NENF	neudesin neurotrophic factor [Source:HGNC Symbol;Acc:HGNC:30384]	protein_coding	Gene_body	-
chr9	127916906	127916906	-	1.87946e-15	5.0368e-12	TRUE	-0.103842	1	1	0	1	0	91	ENST00000361444	ST6GALNAC4	ST6 N-acetylgalactosaminide alpha-2,6-sialyltransferase 4 [Source:HGNC Symbol;Acc:HGNC:17846]	protein_coding	Gene_body	-
chr17	1268426	1268426	+	1.87946e-15	4.61896e-12	TRUE	-0.121803	0	0	0	1	0	-2133	ENST00000391429	BHLHA9	basic helix-loop-helix family member a9 [Source:HGNC Symbol;Acc:HGNC:35126]	protein_coding	NA	-
chr11	2991853	2991853	+	1.87946e-15	4.61896e-12	TRUE	-0.0981354	1	1	1	1	0	250	ENST00000430811	NAP1L4	nucleosome assembly protein 1 like 4 [Source:HGNC Symbol;Acc:HGNC:7640]	protein_coding	Gene_body	-
chr16	3880117	3880117	-	1.87946e-15	4.61896e-12	TRUE	-0.111359	1	1	0	1	0	4	ENST00000382070	CREBBP	CREB binding protein [Source:HGNC Symbol;Acc:HGNC:2348]	protein_coding	Gene_body	-
chr2	14635227	14635227	+	1.87946e-15	4.61896e-12	TRUE	-0.0912409	1	1	0	1	0	138	ENST00000497769	LRATD1	LRAT domain containing 1 [Source:HGNC Symbol;Acc:HGNC:20743]	protein_coding	Gene_body	-
chr1	34164979	34164979	-	1.87946e-15	4.61896e-12	TRUE	-0.113766	1	1	1	1	0	296	ENST00000373381	CSMD2	CUB and Sushi multiple domains 2 [Source:HGNC Symbol;Acc:HGNC:19290]	protein_coding	Gene_body	-
chr1	52602333	52602333	+	1.87946e-15	4.61896e-12	TRUE	-0.107296	1	0	0	1	0	-39	ENST00000361314	GPX7	glutathione peroxidase 7 [Source:HGNC Symbol;Acc:HGNC:4559]	protein_coding	Downstream < 200	-
chr9	128098529	128098529	-	1.87946e-15	5.0368e-12	TRUE	-0.103627	1	1	1	0	0	-8	ENST00000472769	SLC25A25	solute carrier family 25 member 25 [Source:HGNC Symbol;Acc:HGNC:20663]	protein_coding	Gene_body	-
chr11	47552872	47552872	-	1.87946e-15	4.61896e-12	TRUE	-0.114286	1	0	1	1	0	246	ENST00000310513	CELF1	CUGBP Elav-like family member 1 [Source:HGNC Symbol;Acc:HGNC:2549]	protein_coding	Gene_body	-
chr14	103386388	103386388	+	1.87946e-15	4.61896e-12	TRUE	-0.095057	1	1	1	0	1	151	ENST00000561225	MARK3	microtubule affinity regulating kinase 3 [Source:HGNC Symbol;Acc:HGNC:6897]	protein_coding	Gene_body	-
chr11	47408634	47408634	-	1.87946e-15	4.61896e-12	TRUE	-0.118203	1	1	1	1	0	5	ENST00000354884	SLC39A13	solute carrier family 39 member 13 [Source:HGNC Symbol;Acc:HGNC:20859]	protein_coding	Gene_body	-
chr4	37686415	37686415	-	1.87946e-15	5.0368e-12	TRUE	-0.0921659	1	0	0	1	0	-40	ENST00000454158	RELL1	RELT like 1 [Source:HGNC Symbol;Acc:HGNC:27379]	protein_coding	Upstream < 200	-
chr15	75454128	75454128	+	1.87946e-15	4.61896e-12	TRUE	-0.112233	1	0	1	1	0	-182	ENST00000617588		novel transcript, sense intronic to SIN3A	lncRNA	NA	-
chr12	120641397	120641397	+	1.87946e-15	4.61896e-12	TRUE	-0.110865	1	0	1	1	0	195	ENST00000540369		novel transcript, antisense to CABP1	lncRNA	NA	-
chr8	28494890	28494890	+	1.87946e-15	5.0368e-12	TRUE	-0.0931966	1	0	1	1	0	636	ENST00000240093	FZD3	frizzled class receptor 3 [Source:HGNC Symbol;Acc:HGNC:4041]	protein_coding	Gene_body	-
chr19	40717194	40717194	+	1.87946e-15	4.61896e-12	TRUE	-0.100402	1	1	1	1	0	93	ENST00000263370	ITPKC	inositol-trisphosphate 3-kinase C [Source:HGNC Symbol;Acc:HGNC:14897]	protein_coding	Gene_body	-
chr1	20786747	20786747	-	1.87946e-15	4.61896e-12	TRUE	-0.139082	1	0	1	1	0	-60	ENST00000312239	HP1BP3	heterochromatin protein 1 binding protein 3 [Source:HGNC Symbol;Acc:HGNC:24973]	protein_coding	Gene_body	-
chr9	122264671	122264671	-	1.87947e-15	5.0368e-12	TRUE	-0.0966184	1	1	1	1	0	17	ENST00000344641	MRRF	mitochondrial ribosome recycling factor [Source:HGNC Symbol;Acc:HGNC:7234]	protein_coding	Gene_body	-
chr19	14032160	14032160	-	1.87947e-15	4.61896e-12	TRUE	-0.12837	1	0	1	1	0	414	ENST00000263379	IL27RA	interleukin 27 receptor subunit alpha [Source:HGNC Symbol;Acc:HGNC:17290]	protein_coding	Gene_body	-
chr17	81891177	81891177	-	1.87947e-15	4.61896e-12	TRUE	-0.132979	1	0	1	1	0	-173	ENST00000511412	ALYREF	Aly/REF export factor [Source:HGNC Symbol;Acc:HGNC:19071]	protein_coding	Gene_body	-
chr6	166998925	166998925	+	1.87948e-15	5.0368e-12	TRUE	-0.148588	1	1	0	1	0	141	ENST00000444102		novel transcript	lncRNA	NA	-
chr1	110150603	110150603	+	1.8795e-15	4.61896e-12	TRUE	-0.112867	1	1	0	1	0	119	ENST00000331565	SLC6A17	solute carrier family 6 member 17 [Source:HGNC Symbol;Acc:HGNC:31399]	protein_coding	Gene_body	-
chrX	41923352	41923352	+	1.87951e-15	5.0368e-12	TRUE	-0.129366	1	1	0	1	0	-14	ENST00000378158	CASK	calcium/calmodulin dependent serine protein kinase [Source:HGNC Symbol;Acc:HGNC:1497]	protein_coding	Gene_body	-
chr1	236686370	236686370	+	1.87956e-15	4.61896e-12	TRUE	-0.107759	1	0	0	1	0	-84	ENST00000546208	ACTN2	actinin alpha 2 [Source:HGNC Symbol;Acc:HGNC:164]	protein_coding	Gene_body	-
chr15	82810052	82810052	+	1.87958e-15	4.61896e-12	TRUE	-0.102881	1	1	0	1	0	426	ENST00000286760	WHAMM	WASP homolog associated with actin, golgi membranes and microtubules [Source:HGNC Symbol;Acc:HGNC:30493]	protein_coding	Gene_body	-
chr12	130838987	130838987	+	1.94006e-15	4.61896e-12	TRUE	-0.132802	1	0	1	1	0	208	ENST00000392373	STX2	syntaxin 2 [Source:HGNC Symbol;Acc:HGNC:3403]	protein_coding	Gene_body	-
chr7	5513734	5513734	+	1.94006e-15	5.0368e-12	TRUE	-0.119617	1	1	0	1	0	19	ENST00000415009	FBXL18	F-box and leucine rich repeat protein 18 [Source:HGNC Symbol;Acc:HGNC:21874]	protein_coding	Gene_body	-
chr1	27602542	27602542	-	1.94006e-15	4.61896e-12	TRUE	-0.131062	1	0	1	0	1	873	ENST00000490295	AHDC1	AT-hook DNA binding motif containing 1 [Source:HGNC Symbol;Acc:HGNC:25230]	protein_coding	Gene_body	-
chr7	148698953	148698953	-	1.94006e-15	5.0368e-12	TRUE	-0.121803	1	1	1	1	0	43	ENST00000325222	CUL1	cullin 1 [Source:HGNC Symbol;Acc:HGNC:2551]	protein_coding	Gene_body	-
chr15	92882633	92882633	-	1.94006e-15	4.61896e-12	TRUE	-0.102775	1	0	0	0	1	-74	ENST00000557682	LINC01578	long intergenic non-protein coding RNA 1578 [Source:HGNC Symbol;Acc:HGNC:48626]	lncRNA	NA	-
chr4	26860796	26860796	-	1.94006e-15	5.0368e-12	TRUE	-0.102041	1	1	1	1	0	4	ENST00000467011	STIM2	stromal interaction molecule 2 [Source:HGNC Symbol;Acc:HGNC:19205]	protein_coding	Gene_body	-
chr14	76812607	76812607	-	1.94006e-15	4.61896e-12	TRUE	-0.101112	1	0	1	1	0	-40	ENST00000554941	ANGEL1	angel homolog 1 [Source:HGNC Symbol;Acc:HGNC:19961]	protein_coding	Gene_body	-
chr3	150409880	150409880	-	1.94006e-15	5.0368e-12	TRUE	-0.0985222	0	1	0	1	0	-1089	ENST00000480589	TSC22D2	TSC22 domain family member 2 [Source:HGNC Symbol;Acc:HGNC:29095]	protein_coding	Gene_body	-
chr16	23182606	23182606	-	1.94006e-15	4.61896e-12	TRUE	-0.106157	1	0	0	1	0	-109	ENST00000300061	SCNN1G	sodium channel epithelial 1 subunit gamma [Source:HGNC Symbol;Acc:HGNC:10602]	protein_coding	NA	-
chr2	224585529	224585529	-	1.94006e-15	4.61896e-12	TRUE	-0.103627	1	0	0	1	0	-133	ENST00000344951	CUL3	cullin 3 [Source:HGNC Symbol;Acc:HGNC:2553]	protein_coding	Upstream < 200	-
chr2	207166399	207166399	+	1.94006e-15	4.61896e-12	TRUE	-0.0993049	1	0	1	1	0	0	ENST00000618396	MIR7845	microRNA 7845 [Source:HGNC Symbol;Acc:HGNC:50267]	miRNA	NA	-
chr1	21345364	21345364	+	1.94006e-15	4.61896e-12	TRUE	-0.144509	1	0	1	1	0	141	ENST00000415912	ECE1	endothelin converting enzyme 1 [Source:HGNC Symbol;Acc:HGNC:3146]	protein_coding	Gene_body	-
chr3	134486436	134486436	-	1.94006e-15	5.0368e-12	TRUE	-0.0811688	1	1	1	1	0	184	ENST00000606977	CEP63	centrosomal protein 63 [Source:HGNC Symbol;Acc:HGNC:25815]	protein_coding	Gene_body	-
chr9	128702801	128702801	-	1.94006e-15	5.0368e-12	TRUE	-0.092081	1	1	0	1	0	280	ENST00000291906	PKN3	protein kinase N3 [Source:HGNC Symbol;Acc:HGNC:17999]	protein_coding	Gene_body	-
chr3	23945670	23945670	+	1.94006e-15	5.0368e-12	TRUE	-0.0963391	1	0	1	1	0	297	ENST00000383773	NR1D2	nuclear receptor subfamily 1 group D member 2 [Source:HGNC Symbol;Acc:HGNC:7963]	protein_coding	Gene_body	-
chr15	51341907	51341907	-	1.94006e-15	4.61896e-12	TRUE	-0.0853971	1	1	0	1	0	35	ENST00000558286	GLDN	gliomedin [Source:HGNC Symbol;Acc:HGNC:29514]	protein_coding	Gene_body	-
chr6	28923563	28923563	+	1.94006e-15	5.0368e-12	TRUE	-0.0927644	1	1	0	1	0	351	ENST00000481474	TRIM27	tripartite motif containing 27 [Source:HGNC Symbol;Acc:HGNC:9975]	protein_coding	Gene_body	-
chr2	196593383	196593383	+	1.94006e-15	4.61896e-12	TRUE	-0.0961538	1	0	1	1	0	172	ENST00000427457	HECW2	HECT, C2 and WW domain containing E3 ubiquitin protein ligase 2 [Source:HGNC Symbol;Acc:HGNC:29853]	protein_coding	Gene_body	-
chr19	8005261	8005261	+	1.94006e-15	4.61896e-12	TRUE	-0.10929	1	0	1	1	0	348	ENST00000407627	ELAVL1	ELAV like RNA binding protein 1 [Source:HGNC Symbol;Acc:HGNC:3312]	protein_coding	Gene_body	-
chr17	50345904	50345904	-	1.94006e-15	4.61896e-12	TRUE	-0.10661	1	0	0	1	0	-188	ENST00000017003	XYLT2	xylosyltransferase 2 [Source:HGNC Symbol;Acc:HGNC:15517]	protein_coding	Downstream 200>x>1500	-
chr3	126476143	126476143	-	1.94006e-15	5.0368e-12	TRUE	-0.108696	1	0	0	1	0	-225	ENST00000389709	ZXDC	ZXD family zinc finger C [Source:HGNC Symbol;Acc:HGNC:28160]	protein_coding	Upstream 200 < x < 1500	-
chr9	135907285	135907285	+	1.94006e-15	5.0368e-12	TRUE	-0.0984252	1	0	0	1	0	-58	ENST00000409386	CAMSAP1	calmodulin regulated spectrin associated protein 1 [Source:HGNC Symbol;Acc:HGNC:19946]	protein_coding	Gene_body	-
chr10	100346534	100346534	-	1.94006e-15	4.61896e-12	TRUE	-0.0948767	1	0	0	1	0	-145	ENST00000429420		novel transcript	lncRNA	NA	-
chr14	70809635	70809635	+	1.94006e-15	4.61896e-12	TRUE	-0.112486	1	0	0	1	0	-102	ENST00000555993	MAP3K9	mitogen-activated protein kinase kinase kinase 9 [Source:HGNC Symbol;Acc:HGNC:6861]	protein_coding	MAP3K9-DT	-
chr7	73668195	73668195	-	1.94006e-15	5.0368e-12	TRUE	-0.117096	1	0	1	1	0	304	ENST00000451519	VPS37D	VPS37D subunit of ESCRT-I [Source:HGNC Symbol;Acc:HGNC:18287]	protein_coding	Gene_body	-
chr1	30908128	30908128	-	1.94006e-15	4.61896e-12	TRUE	-0.120919	1	0	1	1	0	634	ENST00000339394	SDC3	syndecan 3 [Source:HGNC Symbol;Acc:HGNC:10660]	protein_coding	Gene_body	-
chr6	42050615	42050615	+	1.94006e-15	5.0368e-12	TRUE	-0.111235	1	0	1	1	0	78	ENST00000482926	TAF8	TATA-box binding protein associated factor 8 [Source:HGNC Symbol;Acc:HGNC:17300]	protein_coding	Gene_body	-
chr3	122514804	122514804	+	1.94007e-15	5.0368e-12	TRUE	-0.0881834	1	1	1	1	0	103	ENST00000493510	KPNA1	karyopherin subunit alpha 1 [Source:HGNC Symbol;Acc:HGNC:6394]	protein_coding	Gene_body	-
chr12	122022869	122022869	-	1.94007e-15	4.61896e-12	TRUE	-0.129366	1	0	1	1	0	893	ENST00000432926	BCL7A	BAF chromatin remodeling complex subunit BCL7A [Source:HGNC Symbol;Acc:HGNC:1004]	protein_coding	Gene_body	-
chr16	4116670	4116670	-	1.94007e-15	4.61896e-12	TRUE	-0.135685	1	0	0	1	0	-486	ENST00000294016	ADCY9	adenylate cyclase 9 [Source:HGNC Symbol;Acc:HGNC:240]	protein_coding	Upstream 200 < x < 1500	-
chr6	109483157	109483157	-	1.94007e-15	5.0368e-12	TRUE	-0.120337	1	1	0	1	0	81	ENST00000230122	ZBTB24	zinc finger and BTB domain containing 24 [Source:HGNC Symbol;Acc:HGNC:21143]	protein_coding	Gene_body	-
chr19	34428589	34428589	+	1.94009e-15	4.61896e-12	TRUE	-0.104058	1	0	1	1	0	107	ENST00000592841	UBA2	ubiquitin like modifier activating enzyme 2 [Source:HGNC Symbol;Acc:HGNC:30661]	protein_coding	Gene_body	-
chr6	31972116	31972116	+	1.94011e-15	5.0368e-12	TRUE	-0.119904	1	1	0	1	0	-19	ENST00000474587	DXO	decapping exoribonuclease [Source:HGNC Symbol;Acc:HGNC:2992]	protein_coding	Gene_body	-
chr1	179026065	179026065	+	1.94021e-15	4.61896e-12	TRUE	-0.0954198	1	1	1	1	0	171	ENST00000263733	FAM20B	FAM20B glycosaminoglycan xylosylkinase [Source:HGNC Symbol;Acc:HGNC:23017]	protein_coding	Gene_body	-
chr3	129183649	129183649	+	2.00069e-15	5.0368e-12	TRUE	-0.106496	1	0	1	1	0	216	ENST00000502372	CNBP	CCHC-type zinc finger nucleic acid binding protein [Source:HGNC Symbol;Acc:HGNC:13164]	protein_coding	Gene_body	-
chr18	9137117	9137117	-	2.00069e-15	4.61896e-12	TRUE	-0.113507	1	0	1	1	0	280	ENST00000581635	ANKRD12	ankyrin repeat domain 12 [Source:HGNC Symbol;Acc:HGNC:29135]	protein_coding	Gene_body	-
chr18	48408836	48408836	-	2.00069e-15	4.61896e-12	TRUE	-0.106724	1	0	1	1	0	457	ENST00000589194	ZBTB7C	zinc finger and BTB domain containing 7C [Source:HGNC Symbol;Acc:HGNC:31700]	protein_coding	Gene_body	-
chr9	85742367	85742367	+	2.00069e-15	5.0368e-12	TRUE	-0.0995025	1	0	0	1	0	-339	ENST00000628899	AGTPBP1	ATP/GTP binding protein 1 [Source:HGNC Symbol;Acc:HGNC:17258]	protein_coding	Upstream 200 < x < 1500	-
chr17	68512915	68512915	+	2.00069e-15	4.61896e-12	TRUE	-0.094697	1	1	1	1	0	-6	ENST00000585815	PRKAR1A	protein kinase cAMP-dependent type I regulatory subunit alpha [Source:HGNC Symbol;Acc:HGNC:9388]	protein_coding	Gene_body	-
chr2	237085745	237085745	-	2.00069e-15	4.61896e-12	TRUE	-0.120919	1	1	0	1	0	73	ENST00000418430		novel transcript, antisense to COPS8	lncRNA	NA	-
chr14	59630577	59630577	-	2.00069e-15	4.61896e-12	TRUE	-0.104603	1	1	1	1	0	33	ENST00000395090	RTN1	reticulon 1 [Source:HGNC Symbol;Acc:HGNC:10467]	protein_coding	Gene_body	-
chr8	127737974	127737974	-	2.00069e-15	5.0368e-12	TRUE	-0.100301	0	0	1	1	0	1745	ENST00000520751	MYC	MYC proto-oncogene, bHLH transcription factor [Source:HGNC Symbol;Acc:HGNC:7553]	protein_coding	Gene_body	-
chr8	123768342	123768342	-	2.00069e-15	5.0368e-12	TRUE	-0.0933707	1	0	0	1	0	-114	ENST00000521166	FAM91A1	family with sequence similarity 91 member A1 [Source:HGNC Symbol;Acc:HGNC:26306]	protein_coding	Downstream < 200	-
chr1	145957879	145957879	+	2.00069e-15	4.61896e-12	TRUE	-0.0930233	1	1	1	1	0	123	ENST00000604000	LIX1L	limb and CNS expressed 1 like [Source:HGNC Symbol;Acc:HGNC:28715]	protein_coding	Gene_body	-
chr5	172771164	172771164	+	2.00069e-15	5.0368e-12	TRUE	-0.0948767	1	1	1	1	0	32	ENST00000239223	DUSP1	dual specificity phosphatase 1 [Source:HGNC Symbol;Acc:HGNC:3064]	protein_coding	Gene_body	-
chr16	30814426	30814426	-	2.00069e-15	4.61896e-12	TRUE	-0.0874891	0	0	0	1	0	-1604	ENST00000612622			misc_RNA	NA	-
chr1	1308681	1308681	-	2.00069e-15	4.61896e-12	TRUE	-0.0758725	1	1	1	1	0	72	ENST00000470520	PUSL1	pseudouridine synthase like 1 [Source:HGNC Symbol;Acc:HGNC:26914]	protein_coding	Gene_body	-
chr12	27780054	27780054	-	2.00069e-15	4.61896e-12	TRUE	-0.0965251	1	1	1	1	0	8	ENST00000539176	KLHL42	kelch like family member 42 [Source:HGNC Symbol;Acc:HGNC:29252]	protein_coding	Gene_body	-
chr19	55643814	55643814	-	2.00069e-15	4.61896e-12	TRUE	-0.123457	1	1	1	1	0	6	ENST00000588537	ZNF581	zinc finger protein 581 [Source:HGNC Symbol;Acc:HGNC:25017]	protein_coding	Gene_body	-
chr16	31180615	31180615	+	2.00069e-15	4.61896e-12	TRUE	-0.113122	1	0	1	1	0	466	ENST00000568685	FUS	FUS RNA binding protein [Source:HGNC Symbol;Acc:HGNC:4010]	protein_coding	Gene_body	-
chr17	64496898	64496898	+	2.0007e-15	4.61896e-12	TRUE	-0.10917	1	1	0	1	0	122	ENST00000585141	POLG2	DNA polymerase gamma 2, accessory subunit [Source:HGNC Symbol;Acc:HGNC:9180]	protein_coding	Gene_body	-
chr11	10808607	10808607	+	2.0007e-15	4.61896e-12	TRUE	-0.094162	1	1	1	1	0	24	ENST00000525995	EIF4G2	eukaryotic translation initiation factor 4 gamma 2 [Source:HGNC Symbol;Acc:HGNC:3297]	protein_coding	Gene_body	-
chr16	87603210	87603210	-	2.00072e-15	4.61896e-12	TRUE	-0.115075	1	1	1	1	0	307	ENST00000284262	JPH3	junctophilin 3 [Source:HGNC Symbol;Acc:HGNC:14203]	protein_coding	Gene_body	-
chr5	98928194	98928194	+	2.00072e-15	5.0368e-12	TRUE	-0.106724	1	0	1	1	0	764	ENST00000614616	CHD1	chromodomain helicase DNA binding protein 1 [Source:HGNC Symbol;Acc:HGNC:1915]	protein_coding	Gene_body	-
chr21	33643377	33643377	+	2.00073e-15	5.0368e-12	TRUE	-0.105263	1	1	1	1	0	550	ENST00000438788	CRYZL1	crystallin zeta like 1 [Source:HGNC Symbol;Acc:HGNC:2420]	protein_coding	Gene_body	-
chr16	234876	234876	-	2.00074e-15	4.61896e-12	TRUE	-0.104712	1	0	1	1	0	31	ENST00000420500	FAM234A	family with sequence similarity 234 member A [Source:HGNC Symbol;Acc:HGNC:14163]	protein_coding	Gene_body	-
chr3	128618079	128618079	+	2.00074e-15	5.0368e-12	TRUE	-0.106045	0	0	0	1	0	9188	ENST00000490166	RPN1	ribophorin I [Source:HGNC Symbol;Acc:HGNC:10381]	protein_coding	NA	-
chr16	71289291	71289291	+	2.00075e-15	4.61896e-12	TRUE	-0.110254	1	1	1	1	0	124	ENST00000565850	CMTR2	cap methyltransferase 2 [Source:HGNC Symbol;Acc:HGNC:25635]	protein_coding	Gene_body	-
chr16	74607135	74607135	-	2.00077e-15	4.61896e-12	TRUE	-0.109409	1	1	0	1	0	10	ENST00000627032	GLG1	golgi glycoprotein 1 [Source:HGNC Symbol;Acc:HGNC:4316]	protein_coding	Gene_body	-
chr22	21002257	21002257	-	2.00077e-15	5.0368e-12	TRUE	-0.117371	1	1	0	1	0	51	ENST00000452284	THAP7-AS1	THAP7 antisense RNA 1 [Source:HGNC Symbol;Acc:HGNC:41013]	lncRNA	Gene_body	-
chr10	95291062	95291062	-	2.00081e-15	4.61896e-12	TRUE	-0.128041	1	0	0	1	0	-39	ENST00000329399	PDLIM1	PDZ and LIM domain 1 [Source:HGNC Symbol;Acc:HGNC:2067]	protein_coding	Upstream < 200	-
chr9	98708482	98708482	+	2.00085e-15	5.0368e-12	TRUE	-0.112233	1	1	0	1	0	716	ENST00000259455	GABBR2	gamma-aminobutyric acid type B receptor subunit 2 [Source:HGNC Symbol;Acc:HGNC:4507]	protein_coding	Gene_body	-
chr18	46175032	46175032	-	2.06135e-15	4.61896e-12	TRUE	-0.10917	1	0	1	1	0	948	ENST00000615553	C18orf25	chromosome 18 open reading frame 25 [Source:HGNC Symbol;Acc:HGNC:28172]	protein_coding	Gene_body	-
chr9	105447997	105447997	+	2.06135e-15	5.0368e-12	TRUE	-0.102775	1	1	0	1	0	-37	ENST00000374710	FSD1L	fibronectin type III and SPRY domain containing 1 like [Source:HGNC Symbol;Acc:HGNC:13753]	protein_coding	Gene_body	-
chr2	64019120	64019120	+	2.06135e-15	4.61896e-12	TRUE	-0.101729	1	0	0	1	0	-49	ENST00000272322	VPS54	VPS54 subunit of GARP complex [Source:HGNC Symbol;Acc:HGNC:18652]	protein_coding	Gene_body	-
chr19	3036568	3036568	-	2.06135e-15	4.61896e-12	TRUE	-0.118064	0	0	1	1	0	-6947	ENST00000591720	TLE2	TLE family member 2, transcriptional corepressor [Source:HGNC Symbol;Acc:HGNC:11838]	protein_coding	Gene_body	-
chr2	240820550	240820550	-	2.06135e-15	4.61896e-12	TRUE	-0.109769	1	0	0	1	0	-243	ENST00000498729	KIF1A	kinesin family member 1A [Source:HGNC Symbol;Acc:HGNC:888]	protein_coding	Gene_body	-
chr13	110714568	110714568	+	2.06135e-15	4.61896e-12	TRUE	-0.105597	1	0	1	1	0	-414	ENST00000375774	ING1	inhibitor of growth family member 1 [Source:HGNC Symbol;Acc:HGNC:6062]	protein_coding	Gene_body	-
chr18	55587992	55587992	-	2.06135e-15	4.61896e-12	TRUE	-0.100604	1	0	1	1	0	159	ENST00000627784	TCF4	transcription factor 4 [Source:HGNC Symbol;Acc:HGNC:11634]	protein_coding	Gene_body	-
chr11	18012981	18012981	-	2.06135e-15	4.61896e-12	TRUE	-0.0834725	1	1	1	1	0	-29	ENST00000532265	SERGEF	secretion regulating guanine nucleotide exchange factor [Source:HGNC Symbol;Acc:HGNC:17499]	protein_coding	Gene_body	-
chr12	100142396	100142396	-	2.06135e-15	4.61896e-12	TRUE	-0.117647	1	0	1	1	0	429	ENST00000547428	UHRF1BP1L	UHRF1 binding protein 1 like [Source:HGNC Symbol;Acc:HGNC:29102]	protein_coding	Gene_body	-
chr7	100612419	100612419	-	2.06135e-15	5.0368e-12	TRUE	-0.0965251	1	1	1	1	0	-11	ENST00000379527	MOSPD3	motile sperm domain containing 3 [Source:HGNC Symbol;Acc:HGNC:25078]	protein_coding	Gene_body	-
chr19	36139931	36139931	-	2.06135e-15	4.61896e-12	TRUE	-0.12987	1	1	0	1	0	-22	ENST00000589146	CAPNS1	calpain small subunit 1 [Source:HGNC Symbol;Acc:HGNC:1481]	protein_coding	Downstream < 200	-
chr6	43369675	43369675	+	2.06135e-15	5.0368e-12	TRUE	-0.127389	1	0	0	1	0	-198	ENST00000605935	ZNF318	zinc finger protein 318 [Source:HGNC Symbol;Acc:HGNC:13578]	protein_coding	Upstream < 200	-
chr7	152463717	152463717	-	2.06135e-15	5.0368e-12	TRUE	-0.0963391	1	0	0	1	0	-69	ENST00000564834	LINC01003	long intergenic non-protein coding RNA 1003 [Source:HGNC Symbol;Acc:HGNC:48957]	lncRNA	Downstream < 200	-
chr10	119207481	119207481	-	2.06135e-15	4.61896e-12	TRUE	-0.0863558	1	0	0	1	0	-108	ENST00000392870	GRK5	G protein-coupled receptor kinase 5 [Source:HGNC Symbol;Acc:HGNC:4544]	protein_coding	Downstream < 200	-
chr8	73294091	73294091	+	2.06135e-15	5.0368e-12	TRUE	-0.0852515	1	1	1	1	0	-194	ENST00000352983	RPL7	ribosomal protein L7 [Source:HGNC Symbol;Acc:HGNC:10363]	protein_coding	Gene_body	-
chr9	129336904	129336904	+	2.06135e-15	5.0368e-12	TRUE	-0.107643	1	1	1	1	0	27	ENST00000444125	LINC01503	long intergenic non-protein coding RNA 1503 [Source:HGNC Symbol;Acc:HGNC:51184]	lncRNA	Gene_body	-
chr1	239386946	239386946	-	2.06135e-15	4.61896e-12	TRUE	-0.112486	1	1	0	0	1	28	ENST00000492335	CHRM3	cholinergic receptor muscarinic 3 [Source:HGNC Symbol;Acc:HGNC:1952]	protein_coding	Gene_body	-
chr9	96619078	96619078	-	2.06136e-15	5.0368e-12	TRUE	-0.11325	1	0	1	1	0	220	ENST00000496750	CDC14B	cell division cycle 14B [Source:HGNC Symbol;Acc:HGNC:1719]	protein_coding	Gene_body	-
chr14	24094359	24094359	+	2.06136e-15	4.61896e-12	TRUE	-0.0894454	1	1	1	1	0	4	ENST00000559584	PCK2	phosphoenolpyruvate carboxykinase 2, mitochondrial [Source:HGNC Symbol;Acc:HGNC:8725]	protein_coding	Gene_body	-
chr18	50560523	50560523	-	2.06136e-15	4.61896e-12	TRUE	-0.101833	1	0	1	1	0	-119	ENST00000588540	MAPK4	mitogen-activated protein kinase 4 [Source:HGNC Symbol;Acc:HGNC:6878]	protein_coding	Gene_body	-
chr19	2269685	2269685	+	2.06137e-15	4.61896e-12	TRUE	-0.116414	1	1	0	1	0	75	ENST00000593238	JSRP1	junctional sarcoplasmic reticulum protein 1 [Source:HGNC Symbol;Acc:HGNC:24963]	protein_coding	Gene_body	-
chr16	2882999	2882999	-	2.06138e-15	4.61896e-12	TRUE	-0.149477	1	0	0	1	0	-187	ENST00000396958	FLYWCH2	FLYWCH family member 2 [Source:HGNC Symbol;Acc:HGNC:25178]	protein_coding	Downstream 200>x>1500	-
chr7	149028662	149028662	+	2.06139e-15	5.0368e-12	TRUE	-0.11325	1	0	0	1	0	-22	ENST00000286091	PDIA4	protein disulfide isomerase family A member 4 [Source:HGNC Symbol;Acc:HGNC:30167]	protein_coding	Gene_body	-
chr10	96832959	96832959	-	2.06139e-15	4.61896e-12	TRUE	-0.116414	1	1	1	1	0	6	ENST00000356016	LCOR	ligand dependent nuclear receptor corepressor [Source:HGNC Symbol;Acc:HGNC:29503]	protein_coding	Gene_body	-
chr12	69585825	69585825	+	2.0614e-15	4.61896e-12	TRUE	-0.0944287	1	1	1	1	0	161	ENST00000543146	CCT2	chaperonin containing TCP1 subunit 2 [Source:HGNC Symbol;Acc:HGNC:1615]	protein_coding	Gene_body	-
chr3	52897319	52897319	-	2.06142e-15	5.0368e-12	TRUE	-0.0943396	1	1	0	1	0	225	ENST00000467979	STIMATE	STIM activating enhancer [Source:HGNC Symbol;Acc:HGNC:30526]	protein_coding	Gene_body	-
chr14	105249206	105249206	-	2.06143e-15	4.61896e-12	TRUE	-0.106952	1	1	1	1	0	20	ENST00000392553	BTBD6	BTB domain containing 6 [Source:HGNC Symbol;Acc:HGNC:19897]	protein_coding	Gene_body	-
chr2	3558627	3558627	+	2.06144e-15	4.61896e-12	TRUE	-0.107181	1	1	0	1	0	-12	ENST00000315212	RNASEH1	ribonuclease H1 [Source:HGNC Symbol;Acc:HGNC:18466]	protein_coding	NA	-
chr22	50628465	50628465	-	2.06144e-15	5.0368e-12	TRUE	-0.108696	1	0	0	1	0	-293	ENST00000453344	ARSA	arylsulfatase A [Source:HGNC Symbol;Acc:HGNC:713]	protein_coding	NA	-
chr18	31943506	31943506	-	2.06145e-15	4.61896e-12	TRUE	-0.110132	1	1	1	1	0	-371	ENST00000580104	TRAPPC8	trafficking protein particle complex 8 [Source:HGNC Symbol;Acc:HGNC:29169]	protein_coding	Gene_body	-
chr17	67378045	67378045	-	2.06154e-15	4.61896e-12	TRUE	-0.0947867	1	1	0	1	0	-110	ENST00000581322	PITPNC1	phosphatidylinositol transfer protein cytoplasmic 1 [Source:HGNC Symbol;Acc:HGNC:21045]	protein_coding	Gene_body	-
chr13	108495653	108495653	-	2.12204e-15	4.61896e-12	TRUE	-0.124224	0	0	0	1	0	15429	ENST00000392864	HCFC2P1	host cell factor C2 pseudogene 1 [Source:HGNC Symbol;Acc:HGNC:39815]	processed_pseudogene	NA	-
chr9	129174012	129174012	+	2.12204e-15	5.0368e-12	TRUE	-0.107066	0	0	0	1	0	-1795	ENST00000599172		novel transcript, antisense to IER5L	lncRNA	NA	-
chr20	36093045	36093045	-	2.12204e-15	5.0368e-12	TRUE	-0.122549	1	0	1	1	0	210	ENST00000447825	EPB41L1	erythrocyte membrane protein band 4.1 like 1 [Source:HGNC Symbol;Acc:HGNC:3378]	protein_coding	Gene_body	-
chr17	18039609	18039609	+	2.12204e-15	4.61896e-12	TRUE	-0.1002	1	1	0	1	0	166	ENST00000376345	GID4	GID complex subunit 4 homolog [Source:HGNC Symbol;Acc:HGNC:28453]	protein_coding	Gene_body	-
chr20	62182747	62182747	+	2.12204e-15	5.0368e-12	TRUE	-0.0997009	1	0	0	1	0	-282	ENST00000466933	MTG2	mitochondrial ribosome associated GTPase 2 [Source:HGNC Symbol;Acc:HGNC:16239]	protein_coding	NA	-
chr11	8871286	8871286	-	2.12204e-15	4.61896e-12	TRUE	-0.106724	1	1	1	0	1	68	ENST00000526155	DENND2B	DENN domain containing 2B [Source:HGNC Symbol;Acc:HGNC:11350]	protein_coding	Gene_body	-
chr3	53161423	53161423	+	2.12204e-15	5.0368e-12	TRUE	-0.0902527	1	1	1	1	0	-98	ENST00000487897	PRKCD	protein kinase C delta [Source:HGNC Symbol;Acc:HGNC:9399]	protein_coding	Gene_body	-
chr12	12267483	12267483	+	2.12204e-15	4.61896e-12	TRUE	-0.0995025	1	0	0	1	0	-472	ENST00000535731	LRP6	LDL receptor related protein 6 [Source:HGNC Symbol;Acc:HGNC:6698]	protein_coding	Upstream 200 < x < 1500	-
chr2	165954040	165954040	+	2.12204e-15	4.61896e-12	TRUE	-0.0985222	1	0	0	1	0	-198	ENST00000243344	TTC21B	tetratricopeptide repeat domain 21B [Source:HGNC Symbol;Acc:HGNC:25660]	protein_coding	Upstream < 200	-
chr1	1348758	1348758	-	2.12204e-15	4.61896e-12	TRUE	-0.0833333	1	0	1	1	0	198	ENST00000472445	DVL1	dishevelled segment polarity protein 1 [Source:HGNC Symbol;Acc:HGNC:3084]	protein_coding	Gene_body	-
chr12	11649902	11649902	+	2.12204e-15	4.61896e-12	TRUE	-0.0900901	1	1	0	0	1	-42	ENST00000541426	ETV6	ETS variant transcription factor 6 [Source:HGNC Symbol;Acc:HGNC:3495]	protein_coding	Gene_body	-
chr1	110210924	110210924	-	2.12204e-15	4.61896e-12	TRUE	-0.0968992	1	0	0	1	0	-419	ENST00000489935	KCNC4	potassium voltage-gated channel subfamily C member 4 [Source:HGNC Symbol;Acc:HGNC:6236]	protein_coding	Gene_body	-
chr19	50328803	50328803	+	2.12204e-15	4.61896e-12	TRUE	-0.0760456	1	1	1	1	0	444	ENST00000376959	KCNC3	potassium voltage-gated channel subfamily C member 3 [Source:HGNC Symbol;Acc:HGNC:6235]	protein_coding	Gene_body	-
chr17	18039605	18039605	+	2.12204e-15	4.61896e-12	TRUE	-0.101937	1	1	0	1	0	162	ENST00000376345	GID4	GID complex subunit 4 homolog [Source:HGNC Symbol;Acc:HGNC:28453]	protein_coding	Gene_body	-
chr13	48304122	48304122	-	2.12204e-15	4.61896e-12	TRUE	-0.111359	1	0	1	1	0	349	ENST00000267163	RB1	RB transcriptional corepressor 1 [Source:HGNC Symbol;Acc:HGNC:9884]	protein_coding	Gene_body	-
chr19	925818	925818	-	2.12204e-15	4.61896e-12	TRUE	-0.127065	1	1	0	1	0	39	ENST00000585895	ARID3A	AT-rich interaction domain 3A [Source:HGNC Symbol;Acc:HGNC:3031]	protein_coding	Gene_body	-
chr2	239400013	239400013	+	2.12205e-15	4.61896e-12	TRUE	-0.0766284	1	0	1	0	1	937	ENST00000345617	HDAC4	histone deacetylase 4 [Source:HGNC Symbol;Acc:HGNC:14063]	protein_coding	Gene_body	-
chr4	152936870	152936870	-	2.12205e-15	5.0368e-12	TRUE	-0.111111	1	0	1	1	0	520	ENST00000511601	FHDC1	FH2 domain containing 1 [Source:HGNC Symbol;Acc:HGNC:29363]	protein_coding	Gene_body	-
chr17	42981185	42981185	-	2.12205e-15	4.61896e-12	TRUE	-0.0856164	1	1	1	1	0	606	ENST00000589705	RUNDC1	RUN domain containing 1 [Source:HGNC Symbol;Acc:HGNC:25418]	protein_coding	Gene_body	-
chr7	32071068	32071068	-	2.12207e-15	5.0368e-12	TRUE	-0.104603	1	1	1	1	0	-207	ENST00000396182	PDE1C	phosphodiesterase 1C [Source:HGNC Symbol;Acc:HGNC:8776]	protein_coding	Gene_body	-
chr22	42649331	42649331	+	2.12208e-15	5.0368e-12	TRUE	-0.104167	1	1	0	1	0	238	ENST00000352397	CYB5R3	cytochrome b5 reductase 3 [Source:HGNC Symbol;Acc:HGNC:2873]	protein_coding	Gene_body	-
chr17	68035928	68035928	-	2.1221e-15	4.61896e-12	TRUE	-0.128535	1	0	1	1	0	-32	ENST00000537025	KPNA2	karyopherin subunit alpha 2 [Source:HGNC Symbol;Acc:HGNC:6395]	protein_coding	Gene_body	-
chr1	211578696	211578696	+	2.12211e-15	4.61896e-12	TRUE	-0.077101	1	1	0	1	0	47	ENST00000367001	SLC30A1	solute carrier family 30 member 1 [Source:HGNC Symbol;Acc:HGNC:11012]	protein_coding	Gene_body	-
chr8	22089184	22089184	-	2.18275e-15	5.0368e-12	TRUE	-0.127551	1	1	0	1	0	0	ENST00000427751	FAM160B2	family with sequence similarity 160 member B2 [Source:HGNC Symbol;Acc:HGNC:16492]	protein_coding	Gene_body	-
chr20	17682341	17682341	+	2.18275e-15	4.61896e-12	TRUE	-0.120048	1	0	0	1	0	-47	ENST00000398782	RRBP1	ribosome binding protein 1 [Source:HGNC Symbol;Acc:HGNC:10448]	protein_coding	Upstream < 200	-
chr1	31764033	31764033	-	2.18275e-15	4.61896e-12	TRUE	-0.117371	1	1	1	1	0	3	ENST00000373655	ADGRB2	adhesion G protein-coupled receptor B2 [Source:HGNC Symbol;Acc:HGNC:944]	protein_coding	Gene_body	-
chr20	36093063	36093063	-	2.18275e-15	5.0368e-12	TRUE	-0.122549	1	0	1	1	0	228	ENST00000447825	EPB41L1	erythrocyte membrane protein band 4.1 like 1 [Source:HGNC Symbol;Acc:HGNC:3378]	protein_coding	Gene_body	-
chr17	81034786	81034786	-	2.18275e-15	4.61896e-12	TRUE	-0.10917	1	1	0	1	0	96	ENST00000573167	BAIAP2-DT	BAIAP2 divergent transcript [Source:HGNC Symbol;Acc:HGNC:44342]	lncRNA	Gene_body	-
chr7	43112467	43112467	-	2.18275e-15	5.0368e-12	TRUE	-0.0956938	1	0	1	1	0	-132	ENST00000395891	HECW1	HECT, C2 and WW domain containing E3 ubiquitin protein ligase 1 [Source:HGNC Symbol;Acc:HGNC:22195]	protein_coding	NA	-
chr19	13865850	13865850	+	2.18275e-15	4.61896e-12	TRUE	-0.102354	1	0	1	1	0	435	ENST00000591161	NANOS3	nanos C2HC-type zinc finger 3 [Source:HGNC Symbol;Acc:HGNC:22048]	protein_coding	Gene_body	-
chr5	79513592	79513592	+	2.18275e-15	5.0368e-12	TRUE	-0.0974659	1	1	0	1	0	626	ENST00000334082	HOMER1	homer scaffold protein 1 [Source:HGNC Symbol;Acc:HGNC:17512]	protein_coding	Gene_body	-
chr4	141133105	141133105	-	2.18275e-15	5.0368e-12	TRUE	-0.0982318	1	1	1	1	0	-57	ENST00000507500	RNF150	ring finger protein 150 [Source:HGNC Symbol;Acc:HGNC:23138]	protein_coding	Gene_body	-
chr10	22713751	22713751	-	2.18275e-15	4.61896e-12	TRUE	-0.0984252	1	0	1	1	0	358	ENST00000545335	PIP4K2A	phosphatidylinositol-5-phosphate 4-kinase type 2 alpha [Source:HGNC Symbol;Acc:HGNC:8997]	protein_coding	Gene_body	-
chr19	6279764	6279764	-	2.18275e-15	4.61896e-12	TRUE	-0.107643	1	0	1	1	0	185	ENST00000252674	MLLT1	MLLT1 super elongation complex subunit [Source:HGNC Symbol;Acc:HGNC:7134]	protein_coding	Gene_body	-
chr8	22441528	22441528	+	2.18275e-15	5.0368e-12	TRUE	-0.0946074	1	0	1	1	0	165	ENST00000522000	PPP3CC	protein phosphatase 3 catalytic subunit gamma [Source:HGNC Symbol;Acc:HGNC:9316]	protein_coding	Gene_body	-
chr14	28774479	28774479	-	2.18275e-15	4.61896e-12	TRUE	-0.117509	0	0	1	1	0	1686	ENST00000548213	LINC01551	long intergenic non-protein coding RNA 1551 [Source:HGNC Symbol;Acc:HGNC:19828]	lncRNA	Gene_body	-
chr4	338339	338339	-	2.18275e-15	5.0368e-12	TRUE	-0.0925069	1	1	1	0	1	245	ENST00000508039		novel pseudogene	processed_pseudogene	NA	-
chr19	53132866	53132866	-	2.18275e-15	4.61896e-12	TRUE	-0.105374	1	1	1	1	0	10	ENST00000600120	ZNF415	zinc finger protein 415 [Source:HGNC Symbol;Acc:HGNC:20636]	protein_coding	Gene_body	-
chr10	101783362	101783362	-	2.18275e-15	4.61896e-12	TRUE	-0.115207	1	1	0	1	0	14	ENST00000462391	NPM3	nucleophosmin/nucleoplasmin 3 [Source:HGNC Symbol;Acc:HGNC:7931]	protein_coding	Gene_body	-
chr1	247331813	247331813	-	2.18275e-15	4.61896e-12	TRUE	-0.093985	1	1	0	1	0	33	ENST00000477903	ZNF496	zinc finger protein 496 [Source:HGNC Symbol;Acc:HGNC:23713]	protein_coding	Gene_body	-
chr1	1349784	1349784	-	2.18275e-15	4.61896e-12	TRUE	-0.0909918	1	0	0	1	0	-435	ENST00000378888	DVL1	dishevelled segment polarity protein 1 [Source:HGNC Symbol;Acc:HGNC:3084]	protein_coding	Upstream 200 < x < 1500	-
chr8	12755359	12755359	-	2.18275e-15	5.0368e-12	TRUE	-0.092081	1	1	1	1	0	132	ENST00000398246	LONRF1	LON peptidase N-terminal domain and ring finger 1 [Source:HGNC Symbol;Acc:HGNC:26302]	protein_coding	Gene_body	-
chr22	42079855	42079855	+	2.18275e-15	5.0368e-12	TRUE	-0.092081	1	1	0	1	0	157	ENST00000484235	SMDT1	single-pass membrane protein with aspartate rich tail 1 [Source:HGNC Symbol;Acc:HGNC:25055]	protein_coding	Gene_body	-
chr3	10321196	10321196	+	2.18276e-15	5.0368e-12	TRUE	-0.0979432	1	0	0	1	0	-19	ENST00000350697	SEC13	SEC13 homolog, nuclear pore and COPII coat complex component [Source:HGNC Symbol;Acc:HGNC:10697]	protein_coding	Upstream < 200	-
chr3	129183054	129183054	+	2.18276e-15	5.0368e-12	TRUE	-0.107527	1	0	1	0	1	811	ENST00000502372	CNBP	CCHC-type zinc finger nucleic acid binding protein [Source:HGNC Symbol;Acc:HGNC:13164]	protein_coding	Gene_body	-
chr16	67563102	67563102	+	2.18277e-15	4.61896e-12	TRUE	-0.0966184	1	0	1	1	0	566	ENST00000566078	CTCF	CCCTC-binding factor [Source:HGNC Symbol;Acc:HGNC:13723]	protein_coding	Gene_body	-
chr9	25678149	25678149	+	2.18278e-15	5.0368e-12	TRUE	-0.111982	1	1	0	1	0	292	ENST00000358022	TUSC1	tumor suppressor candidate 1 [Source:HGNC Symbol;Acc:HGNC:31010]	protein_coding	Gene_body	-
chr1	6497336	6497336	-	2.18281e-15	4.61896e-12	TRUE	-0.092081	1	1	1	1	0	55	ENST00000400915	PLEKHG5	pleckstrin homology and RhoGEF domain containing G5 [Source:HGNC Symbol;Acc:HGNC:29105]	protein_coding	Gene_body	-
chr5	126600949	126600949	+	2.18284e-15	5.0368e-12	TRUE	-0.123762	1	1	0	1	0	26	ENST00000514725	PHAX	phosphorylated adaptor for RNA export [Source:HGNC Symbol;Acc:HGNC:10241]	protein_coding	Gene_body	-
chr8	52714060	52714060	-	2.18288e-15	5.0368e-12	TRUE	-0.0985222	1	0	1	1	0	364	ENST00000435644	RB1CC1	RB1 inducible coiled-coil 1 [Source:HGNC Symbol;Acc:HGNC:15574]	protein_coding	Gene_body	-
chr5	50441253	50441253	+	2.18289e-15	5.0368e-12	TRUE	-0.096432	1	1	1	1	0	98	ENST00000508934	EMB	embigin [Source:HGNC Symbol;Acc:HGNC:30465]	protein_coding	Gene_body	-
chr1	52366243	52366243	-	2.24349e-15	4.61896e-12	TRUE	0.263852	1	0	0	1	0	-51	ENST00000371586	CC2D1B	coiled-coil and C2 domain containing 1B [Source:HGNC Symbol;Acc:HGNC:29386]	protein_coding	NA	-
chr15	98647958	98647958	+	2.24349e-15	4.61896e-12	TRUE	-0.13369	1	0	0	1	0	-588	ENST00000560221	IRAIN	IGF1R antisense imprinted non-protein coding RNA [Source:HGNC Symbol;Acc:HGNC:50365]	lncRNA	Upstream 200 < x < 1500	-
chr15	79924051	79924051	-	2.24349e-15	4.61896e-12	TRUE	-0.0934579	1	1	0	1	0	-298	ENST00000494999	ST20-MTHFS	ST20-MTHFS readthrough [Source:HGNC Symbol;Acc:HGNC:44655]	protein_coding	NA	-
chr5	62403660	62403660	+	2.24349e-15	5.0368e-12	TRUE	-0.0851789	1	0	1	1	0	232	ENST00000509182	DIMT1	DIMT1 rRNA methyltransferase and ribosome maturation factor [Source:HGNC Symbol;Acc:HGNC:30217]	protein_coding	Gene_body	-
chr2	85889502	85889502	-	2.24349e-15	4.61896e-12	TRUE	-0.084317	1	1	0	0	1	224	ENST00000455121	ST3GAL5-AS1	ST3GAL5 antisense RNA 1 (head to head) [Source:HGNC Symbol;Acc:HGNC:51129]	lncRNA	Gene_body	-
chr9	21994564	21994564	-	2.24349e-15	5.0368e-12	TRUE	-0.1001	1	1	1	1	0	61	ENST00000579755	CDKN2A	cyclin dependent kinase inhibitor 2A [Source:HGNC Symbol;Acc:HGNC:1787]	protein_coding	Gene_body	-
chr6	44270893	44270893	-	2.24349e-15	5.0368e-12	TRUE	-0.109769	1	0	1	1	0	152	ENST00000438774	TMEM151B	transmembrane protein 151B [Source:HGNC Symbol;Acc:HGNC:21315]	protein_coding	Gene_body	-
chr20	41618803	41618803	-	2.24349e-15	5.0368e-12	TRUE	-0.0906618	1	0	0	1	0	-310	ENST00000373233	CHD6	chromodomain helicase DNA binding protein 6 [Source:HGNC Symbol;Acc:HGNC:19057]	protein_coding	Upstream 200 < x < 1500	-
chr11	62601887	62601887	-	2.24349e-15	4.61896e-12	TRUE	-0.0861326	1	0	0	1	0	-48	ENST00000278823	MTA2	metastasis associated 1 family member 2 [Source:HGNC Symbol;Acc:HGNC:7411]	protein_coding	Upstream < 200	-
chr2	239401776	239401776	+	2.24349e-15	4.61896e-12	TRUE	-0.0838223	1	1	1	1	0	-29	ENST00000413029	HDAC4-AS1	HDAC4 antisense RNA 1 [Source:HGNC Symbol;Acc:HGNC:54064]	lncRNA	Gene_body	-
chr4	48779203	48779203	+	2.24349e-15	5.0368e-12	TRUE	-0.0803859	1	0	1	0	1	927	ENST00000515684	FRYL	FRY like transcription coactivator [Source:HGNC Symbol;Acc:HGNC:29127]	protein_coding	Gene_body	-
chr14	105168961	105168961	-	2.24349e-15	4.61896e-12	TRUE	-0.0848176	1	0	1	1	0	-138	ENST00000347004	JAG2	jagged canonical Notch ligand 2 [Source:HGNC Symbol;Acc:HGNC:6189]	protein_coding	NA	-
chr7	100612946	100612946	-	2.24349e-15	5.0368e-12	TRUE	-0.0798085	1	1	0	1	0	133	ENST00000497456	MOSPD3	motile sperm domain containing 3 [Source:HGNC Symbol;Acc:HGNC:25078]	protein_coding	Gene_body	-
chr19	44644126	44644126	-	2.24349e-15	4.61896e-12	TRUE	-0.0840336	1	1	1	1	0	31	ENST00000406449	PVR	PVR cell adhesion molecule [Source:HGNC Symbol;Acc:HGNC:9705]	protein_coding	Gene_body	-
chr7	100694439	100694439	-	2.24349e-15	5.0368e-12	TRUE	-0.106724	0	0	0	1	0	-4992	ENST00000275732	GIGYF1	GRB10 interacting GYF protein 1 [Source:HGNC Symbol;Acc:HGNC:9126]	protein_coding	Upstream < 200	-
chr14	50116388	50116388	+	2.24349e-15	4.61896e-12	TRUE	-0.0914913	1	1	0	1	0	90	ENST00000569518	VCPKMT	valosin containing protein lysine methyltransferase [Source:HGNC Symbol;Acc:HGNC:20352]	protein_coding	Gene_body	-
chr7	149028153	149028153	-	2.24349e-15	5.0368e-12	TRUE	-0.0970874	1	0	1	1	0	316	ENST00000413966	PDIA4	protein disulfide isomerase family A member 4 [Source:HGNC Symbol;Acc:HGNC:30167]	protein_coding	Gene_body	-
chr5	77210864	77210864	-	2.24349e-15	5.0368e-12	TRUE	-0.126422	1	0	1	1	0	-17	ENST00000340978	PDE8B	phosphodiesterase 8B [Source:HGNC Symbol;Acc:HGNC:8794]	protein_coding	Gene_body	-
chr19	54096125	54096125	+	2.24349e-15	4.61896e-12	TRUE	-0.095511	0	1	0	1	0	4668	ENST00000391761	OSCAR	osteoclast associated Ig-like receptor [Source:HGNC Symbol;Acc:HGNC:29960]	protein_coding	Gene_body	-
chr18	37566911	37566911	+	2.24349e-15	4.61896e-12	TRUE	-0.0978474	1	0	0	1	0	-875	ENST00000420428	CELF4	CUGBP Elav-like family member 4 [Source:HGNC Symbol;Acc:HGNC:14015]	protein_coding	NA	-
chr16	30923874	30923874	+	2.2435e-15	4.61896e-12	TRUE	-0.149031	1	0	1	0	1	-223	ENST00000338343	FBXL19	F-box and leucine rich repeat protein 19 [Source:HGNC Symbol;Acc:HGNC:25300]	protein_coding	Gene_body	-
chr3	32685490	32685490	-	2.2435e-15	5.0368e-12	TRUE	-0.0994036	1	0	1	1	0	173	ENST00000494439	CNOT10	CCR4-NOT transcription complex subunit 10 [Source:HGNC Symbol;Acc:HGNC:23817]	protein_coding	Gene_body	-
chr8	88327822	88327822	-	2.2435e-15	5.0368e-12	TRUE	-0.124688	1	0	1	0	1	-22	ENST00000520849		novel transcript, antisense to MMP16	lncRNA	NA	-
chr12	9064542	9064542	-	2.24351e-15	4.61896e-12	TRUE	-0.0982318	1	1	0	0	1	529	ENST00000538094	LINC00612	long intergenic non-protein coding RNA 612 [Source:HGNC Symbol;Acc:HGNC:28621]	lncRNA	Gene_body	-
chr11	64305799	64305799	-	2.24352e-15	4.61896e-12	TRUE	-0.104712	1	0	1	1	0	221	ENST00000539594	ESRRA	estrogen related receptor alpha [Source:HGNC Symbol;Acc:HGNC:3471]	protein_coding	Gene_body	-
chr6	150865921	150865921	+	2.24352e-15	5.0368e-12	TRUE	-0.0841043	1	1	0	1	0	-23	ENST00000367308	MTHFD1L	methylenetetrahydrofolate dehydrogenase (NADP+ dependent) 1 like [Source:HGNC Symbol;Acc:HGNC:21055]	protein_coding	Gene_body	-
chr21	42879254	42879254	-	2.24352e-15	5.0368e-12	TRUE	-0.102145	1	1	1	1	0	22	ENST00000492742	WDR4	WD repeat domain 4 [Source:HGNC Symbol;Acc:HGNC:12756]	protein_coding	Gene_body	-
chr11	798364	798364	+	2.24353e-15	4.61896e-12	TRUE	-0.112994	1	1	0	1	0	-32	ENST00000628067	SLC25A22	solute carrier family 25 member 22 [Source:HGNC Symbol;Acc:HGNC:19954]	protein_coding	NA	-
chr1	1615637	1615637	+	2.24355e-15	4.61896e-12	TRUE	-0.106045	1	1	1	1	0	109	ENST00000514363	MIB2	mindbomb E3 ubiquitin protein ligase 2 [Source:HGNC Symbol;Acc:HGNC:30577]	protein_coding	Gene_body	-
chr22	35300287	35300287	-	2.24357e-15	5.0368e-12	TRUE	-0.0925069	1	0	1	0	1	395	ENST00000449508	TOM1	target of myb1 membrane trafficking protein [Source:HGNC Symbol;Acc:HGNC:11982]	protein_coding	Gene_body	-
chr8	22598788	22598788	-	2.24357e-15	5.0368e-12	TRUE	-0.106383	1	0	1	1	0	-813	ENST00000409586	C8orf58	chromosome 8 open reading frame 58 [Source:HGNC Symbol;Acc:HGNC:32233]	protein_coding	NA	-
chr20	9839017	9839017	+	2.24359e-15	4.61896e-12	TRUE	-0.134409	1	1	0	1	0	25	ENST00000378429	PAK5	p21 (RAC1) activated kinase 5 [Source:HGNC Symbol;Acc:HGNC:15916]	protein_coding	Gene_body	-
chr7	151167909	151167909	+	2.30426e-15	5.0368e-12	TRUE	-0.108108	1	0	1	1	0	-362	ENST00000297537	GBX1	gastrulation brain homeobox 1 [Source:HGNC Symbol;Acc:HGNC:4185]	protein_coding	Gene_body	-
chr7	76047788	76047788	+	2.30426e-15	5.0368e-12	TRUE	-0.110011	1	1	1	1	0	166	ENST00000431581	STYXL1	serine/threonine/tyrosine interacting like 1 [Source:HGNC Symbol;Acc:HGNC:18165]	protein_coding	Gene_body	-
chr16	1960034	1960034	+	2.30426e-15	4.61896e-12	TRUE	-0.128866	1	0	1	1	0	478	ENST00000570172	NDUFB10	NADH:ubiquinone oxidoreductase subunit B10 [Source:HGNC Symbol;Acc:HGNC:7696]	protein_coding	Gene_body	-
chr11	108665298	108665298	-	2.30426e-15	4.61896e-12	TRUE	-0.0918274	1	1	0	1	0	178	ENST00000526794	DDX10	DEAD-box helicase 10 [Source:HGNC Symbol;Acc:HGNC:2735]	protein_coding	Gene_body	-
chr3	13480492	13480492	-	2.30426e-15	5.0368e-12	TRUE	-0.106157	1	1	1	0	1	37	ENST00000418189	HDAC11	histone deacetylase 11 [Source:HGNC Symbol;Acc:HGNC:19086]	protein_coding	Gene_body	-
chr4	75725092	75725092	-	2.30426e-15	5.0368e-12	TRUE	-0.0980392	1	0	1	1	0	496	ENST00000264904	USO1	USO1 vesicle transport factor [Source:HGNC Symbol;Acc:HGNC:30904]	protein_coding	Gene_body	-
chr22	37427728	37427728	+	2.30426e-15	5.0368e-12	TRUE	-0.0891266	1	0	0	1	0	-259	ENST00000415408	ELFN2	extracellular leucine rich repeat and fibronectin type III domain containing 2 [Source:HGNC Symbol;Acc:HGNC:29396]	protein_coding	Upstream 200 < x < 1500	-
chr10	119207254	119207254	-	2.30426e-15	4.61896e-12	TRUE	-0.0875657	1	0	0	1	0	-335	ENST00000392870	GRK5	G protein-coupled receptor kinase 5 [Source:HGNC Symbol;Acc:HGNC:4544]	protein_coding	Downstream 200>x>1500	-
chr1	35930867	35930867	+	2.30426e-15	4.61896e-12	TRUE	-0.0851064	1	0	1	1	0	151	ENST00000324350	AGO3	argonaute RISC catalytic component 3 [Source:HGNC Symbol;Acc:HGNC:18421]	protein_coding	Gene_body	-
chr11	57668366	57668366	-	2.30426e-15	4.61896e-12	TRUE	-0.101317	1	1	1	1	0	76	ENST00000524540	ZDHHC5	zinc finger DHHC-type palmitoyltransferase 5 [Source:HGNC Symbol;Acc:HGNC:18472]	protein_coding	Gene_body	-
chr15	84748648	84748648	-	2.30426e-15	4.61896e-12	TRUE	-0.0858369	1	1	0	1	0	15	ENST00000560079	ZNF592	zinc finger protein 592 [Source:HGNC Symbol;Acc:HGNC:28986]	protein_coding	Gene_body	-
chr2	223945314	223945314	-	2.30426e-15	4.61896e-12	TRUE	-0.0780031	1	1	0	1	0	22	ENST00000483061	WDFY1	WD repeat and FYVE domain containing 1 [Source:HGNC Symbol;Acc:HGNC:20451]	protein_coding	Gene_body	-
chr22	21736323	21736323	-	2.30426e-15	5.0368e-12	TRUE	-0.116959	1	0	0	1	0	-490	ENST00000339468	YPEL1	yippee like 1 [Source:HGNC Symbol;Acc:HGNC:12845]	protein_coding	Upstream 200 < x < 1500	-
chr15	34038858	34038858	-	2.30426e-15	4.61896e-12	TRUE	-0.111732	1	1	1	1	0	319	ENST00000306730	AVEN	apoptosis and caspase activation inhibitor [Source:HGNC Symbol;Acc:HGNC:13509]	protein_coding	Gene_body	-
chr5	157744209	157744209	-	2.30426e-15	5.0368e-12	TRUE	-0.0876424	1	0	1	1	0	516	ENST00000286307	LSM11	LSM11, U7 small nuclear RNA associated [Source:HGNC Symbol;Acc:HGNC:30860]	protein_coding	Gene_body	-
chr16	4476462	4476462	-	2.30426e-15	4.61896e-12	TRUE	-0.0799361	1	1	1	1	0	5	ENST00000570445	HMOX2	heme oxygenase 2 [Source:HGNC Symbol;Acc:HGNC:5014]	protein_coding	Gene_body	-
chr6	43687709	43687709	-	2.30426e-15	5.0368e-12	TRUE	-0.0861326	1	1	0	1	0	83	ENST00000372133	MRPS18A	mitochondrial ribosomal protein S18A [Source:HGNC Symbol;Acc:HGNC:14515]	protein_coding	Gene_body	-
chr16	89720998	89720998	+	2.30426e-15	4.61896e-12	TRUE	-0.08726	1	1	1	1	0	-9	ENST00000568064	ZNF276	zinc finger protein 276 [Source:HGNC Symbol;Acc:HGNC:23330]	protein_coding	Gene_body	-
chr3	15859026	15859026	-	2.30426e-15	5.0368e-12	TRUE	-0.0812348	1	0	1	1	0	397	ENST00000412318	ANKRD28	ankyrin repeat domain 28 [Source:HGNC Symbol;Acc:HGNC:29024]	protein_coding	Gene_body	-
chr11	46617091	46617091	+	2.30426e-15	4.61896e-12	TRUE	-0.0968992	1	0	1	1	0	137	ENST00000326737	HARBI1	harbinger transposase derived 1 [Source:HGNC Symbol;Acc:HGNC:26522]	protein_coding	Gene_body	-
chr19	5622381	5622381	-	2.30426e-15	4.61896e-12	TRUE	-0.114286	1	0	1	1	0	396	ENST00000591120	SAFB2	scaffold attachment factor B2 [Source:HGNC Symbol;Acc:HGNC:21605]	protein_coding	Gene_body	-
chr4	76251689	76251689	-	2.30426e-15	5.0368e-12	TRUE	-0.0968992	1	0	1	1	0	-11	ENST00000510328	FAM47E	family with sequence similarity 47 member E [Source:HGNC Symbol;Acc:HGNC:34343]	protein_coding	Gene_body	-
chr20	32110005	32110005	-	2.30427e-15	5.0368e-12	TRUE	-0.100301	1	1	1	0	0	240	ENST00000417389	TM9SF4	transmembrane 9 superfamily member 4 [Source:HGNC Symbol;Acc:HGNC:30797]	protein_coding	Gene_body	-
chrX	119872004	119872004	+	2.30428e-15	5.0368e-12	TRUE	-0.141243	1	1	0	1	0	-178	ENST00000371442	RNF113A	ring finger protein 113A [Source:HGNC Symbol;Acc:HGNC:12974]	protein_coding	NA	-
chr11	534987	534987	-	2.30428e-15	4.61896e-12	TRUE	-0.096432	1	0	1	1	0	353	ENST00000397596	HRAS	HRas proto-oncogene, GTPase [Source:HGNC Symbol;Acc:HGNC:5173]	protein_coding	Gene_body	-
chr8	30658503	30658503	+	2.30428e-15	5.0368e-12	TRUE	-0.124844	1	0	0	1	0	-253	ENST00000355904	GTF2E2	general transcription factor IIE subunit 2 [Source:HGNC Symbol;Acc:HGNC:4651]	protein_coding	Upstream 200 < x < 1500	-
chr3	24494605	24494605	+	2.30428e-15	5.0368e-12	TRUE	-0.0986193	1	0	1	1	0	127	ENST00000415021	NA	NA	NA	NA	-
chr16	81315308	81315308	-	2.3043e-15	4.61896e-12	TRUE	-0.10352	1	0	1	1	0	358	ENST00000568107	NA	NA	NA	NA	-
chr1	156082503	156082503	-	2.30439e-15	4.61896e-12	TRUE	-0.110865	1	0	0	1	0	-70	ENST00000502751	LMNA	lamin A/C [Source:HGNC Symbol;Acc:HGNC:6636]	protein_coding	Downstream < 200	-
chr2	229922769	229922769	+	2.36505e-15	4.61896e-12	TRUE	-0.0958773	1	0	1	1	0	265	ENST00000409992	FBXO36	F-box protein 36 [Source:HGNC Symbol;Acc:HGNC:27020]	protein_coding	Gene_body	-
chr5	81750275	81750275	+	2.36505e-15	5.0368e-12	TRUE	-0.103842	1	0	1	1	0	483	ENST00000512098	SSBP2	single stranded DNA binding protein 2 [Source:HGNC Symbol;Acc:HGNC:15831]	protein_coding	Gene_body	-
chr5	138542914	138542914	-	2.36505e-15	5.0368e-12	TRUE	-0.0772798	1	1	0	1	0	238	ENST00000512198	ETF1	eukaryotic translation termination factor 1 [Source:HGNC Symbol;Acc:HGNC:3477]	protein_coding	Gene_body	-
chr17	50129958	50129958	-	2.36505e-15	4.61896e-12	TRUE	-0.0863558	1	0	0	1	0	-77	ENST00000503131	SAMD14	sterile alpha motif domain containing 14 [Source:HGNC Symbol;Acc:HGNC:27312]	protein_coding	Gene_body	-
chr6	159693596	159693596	+	2.36505e-15	5.0368e-12	TRUE	-0.0925069	1	0	1	1	0	-269	ENST00000538183	SOD2	superoxide dismutase 2 [Source:HGNC Symbol;Acc:HGNC:11180]	protein_coding	Gene_body	-
chr12	25958702	25958702	+	2.36505e-15	4.61896e-12	TRUE	-0.0953289	1	0	1	1	0	-125	ENST00000500276	RASSF8-AS1	RASSF8 antisense RNA 1 [Source:HGNC Symbol;Acc:HGNC:48637]	lncRNA	Gene_body	-
chr1	226407963	226407963	+	2.36505e-15	4.61896e-12	TRUE	-0.0802568	1	1	0	1	0	20	ENST00000366790	PARP1	poly(ADP-ribose) polymerase 1 [Source:HGNC Symbol;Acc:HGNC:270]	protein_coding	Gene_body	-
chr17	50129982	50129982	-	2.36505e-15	4.61896e-12	TRUE	-0.0865052	1	0	0	1	0	-101	ENST00000503131	SAMD14	sterile alpha motif domain containing 14 [Source:HGNC Symbol;Acc:HGNC:27312]	protein_coding	Gene_body	-
chr6	118894731	118894731	+	2.36505e-15	5.0368e-12	TRUE	-0.0760456	1	0	1	1	0	-376	ENST00000505485	MCM9	minichromosome maintenance 9 homologous recombination repair factor [Source:HGNC Symbol;Acc:HGNC:21484]	protein_coding	Gene_body	-
chr3	66998689	66998689	-	2.36505e-15	5.0368e-12	TRUE	-0.0638162	1	0	1	1	0	-236	ENST00000460784	KBTBD8	kelch repeat and BTB domain containing 8 [Source:HGNC Symbol;Acc:HGNC:30691]	protein_coding	Gene_body	-
chr4	213091	213091	-	2.36505e-15	5.0368e-12	TRUE	-0.116279	1	0	1	1	0	483	ENST00000356347	ZNF876P	zinc finger protein 876, pseudogene [Source:HGNC Symbol;Acc:HGNC:32472]	transcribed_unprocessed_pseudogene	Gene_body	-
chr10	95560672	95560672	+	2.36505e-15	4.61896e-12	TRUE	-0.0934579	1	0	1	1	0	684	ENST00000607232	SORBS1	sorbin and SH3 domain containing 1 [Source:HGNC Symbol;Acc:HGNC:14565]	protein_coding	Gene_body	-
chr4	52722138	52722138	-	2.36507e-15	5.0368e-12	TRUE	-0.116959	0	0	0	1	0	-1308	ENST00000512377		novel pseudogene	processed_pseudogene	NA	-
chr8	15237138	15237138	-	2.36507e-15	5.0368e-12	TRUE	-0.111607	0	0	1	1	0	1202	ENST00000382080	SGCZ	sarcoglycan zeta [Source:HGNC Symbol;Acc:HGNC:14075]	protein_coding	Gene_body	-
chr4	38663885	38663885	-	2.36508e-15	5.0368e-12	TRUE	-0.0995025	1	0	1	1	0	-311	ENST00000261438	KLF3	Kruppel like factor 3 [Source:HGNC Symbol;Acc:HGNC:16516]	protein_coding	Gene_body	-
chr9	134068519	134068519	-	2.36519e-15	5.0368e-12	TRUE	-0.090009	1	1	0	1	0	17	ENST00000371834	BRD3	bromodomain containing 3 [Source:HGNC Symbol;Acc:HGNC:1104]	protein_coding	Gene_body	-
chr19	5578369	5578369	+	2.3652e-15	4.61896e-12	TRUE	-0.093985	0	0	0	0	0	-1432	ENST00000435815	SNRPEP4	small nuclear ribonucleoprotein polypeptide E pseudogene 4 [Source:HGNC Symbol;Acc:HGNC:43446]	processed_pseudogene	NA	-
chr16	87492532	87492532	-	2.42587e-15	4.61896e-12	TRUE	-0.101729	1	0	0	1	0	-23	ENST00000562466		novel transcript	lncRNA	NA	-
chr10	125160434	125160434	+	2.42587e-15	4.61896e-12	TRUE	-0.120048	1	1	1	1	0	66	ENST00000494626	CTBP2	C-terminal binding protein 2 [Source:HGNC Symbol;Acc:HGNC:2495]	protein_coding	Gene_body	-
chr14	44962271	44962271	+	2.42587e-15	4.61896e-12	TRUE	-0.0977517	1	1	1	0	1	34	ENST00000361462	TOGARAM1	TOG array regulator of axonemal microtubules 1 [Source:HGNC Symbol;Acc:HGNC:19959]	protein_coding	Gene_body	-
chr19	3359949	3359949	-	2.42587e-15	4.61896e-12	TRUE	-0.0927644	1	0	1	1	0	268	ENST00000586919	NFIC	nuclear factor I C [Source:HGNC Symbol;Acc:HGNC:7786]	protein_coding	Gene_body	-
chr12	131711745	131711745	-	2.42587e-15	4.61896e-12	TRUE	-0.0845309	1	1	1	1	0	610	ENST00000541286	SFSWAP	splicing factor SWAP [Source:HGNC Symbol;Acc:HGNC:10790]	protein_coding	Gene_body	-
chr9	128456065	128456065	-	2.42587e-15	5.0368e-12	TRUE	-0.097371	1	1	1	1	0	10	ENST00000372814	ODF2	outer dense fiber of sperm tails 2 [Source:HGNC Symbol;Acc:HGNC:8114]	protein_coding	Gene_body	-
chr1	167220448	167220448	-	2.42587e-15	4.61896e-12	TRUE	-0.0777605	1	1	0	1	0	65	ENST00000606967		novel transcript	lncRNA	NA	-
chr13	111153469	111153469	-	2.42587e-15	4.61896e-12	TRUE	-0.0931099	1	0	1	1	0	-178	ENST00000491775	ARHGEF7	Rho guanine nucleotide exchange factor 7 [Source:HGNC Symbol;Acc:HGNC:15607]	protein_coding	Gene_body	-
chr18	9137263	9137263	-	2.42587e-15	4.61896e-12	TRUE	-0.0826446	1	0	1	1	0	-300	ENST00000400020	ANKRD12	ankyrin repeat domain 12 [Source:HGNC Symbol;Acc:HGNC:29135]	protein_coding	Gene_body	-
chr2	233251881	233251881	-	2.42587e-15	4.61896e-12	TRUE	-0.0798722	1	1	1	1	0	169	ENST00000392018	ATG16L1	autophagy related 16 like 1 [Source:HGNC Symbol;Acc:HGNC:21498]	protein_coding	Gene_body	-
chr7	100081977	100081977	+	2.42587e-15	5.0368e-12	TRUE	-0.0791766	1	0	1	1	0	-214	ENST00000424697	ZNF3	zinc finger protein 3 [Source:HGNC Symbol;Acc:HGNC:13089]	protein_coding	Gene_body	-
chr10	48306730	48306730	+	2.42587e-15	4.61896e-12	TRUE	-0.0983284	1	1	0	1	0	42	ENST00000374189	MAPK8	mitogen-activated protein kinase 8 [Source:HGNC Symbol;Acc:HGNC:6881]	protein_coding	Gene_body	-
chr5	140647918	140647918	+	2.42587e-15	5.0368e-12	TRUE	-0.0805802	1	1	1	1	0	-10	ENST00000523672	IK	IK cytokine [Source:HGNC Symbol;Acc:HGNC:5958]	protein_coding	Gene_body	-
chr16	89720894	89720894	-	2.42587e-15	4.61896e-12	TRUE	-0.0940734	1	1	1	1	0	-10	ENST00000563798	VPS9D1	VPS9 domain containing 1 [Source:HGNC Symbol;Acc:HGNC:13526]	protein_coding	Gene_body	-
chr1	20633751	20633751	-	2.42587e-15	4.61896e-12	TRUE	-0.0853971	1	1	0	1	0	74	ENST00000622012	MIR6084	microRNA 6084 [Source:HGNC Symbol;Acc:HGNC:50235]	miRNA	Gene_body	-
chr1	15975684	15975684	-	2.42587e-15	4.61896e-12	TRUE	-0.0804505	1	0	1	1	0	396	ENST00000537142	ZBTB17	zinc finger and BTB domain containing 17 [Source:HGNC Symbol;Acc:HGNC:12936]	protein_coding	Gene_body	-
chr4	159102949	159102949	-	2.42587e-15	5.0368e-12	TRUE	-0.0886525	0	0	0	1	0	-1229	ENST00000505478	RAPGEF2	Rap guanine nucleotide exchange factor 2 [Source:HGNC Symbol;Acc:HGNC:16854]	protein_coding	Downstream < 200	-
chr12	46268684	46268684	+	2.42587e-15	4.61896e-12	TRUE	-0.0832639	1	1	1	1	0	123	ENST00000551506	SLC38A1	solute carrier family 38 member 1 [Source:HGNC Symbol;Acc:HGNC:13447]	protein_coding	Gene_body	-
chr8	57994902	57994902	-	2.42587e-15	5.0368e-12	TRUE	-0.0790514	1	0	1	1	0	336	ENST00000520369	FAM110B	family with sequence similarity 110 member B [Source:HGNC Symbol;Acc:HGNC:28587]	protein_coding	Gene_body	-
chr1	150975112	150975112	-	2.42587e-15	4.61896e-12	TRUE	-0.0956938	1	0	1	1	0	-109	ENST00000368954	CERS2	ceramide synthase 2 [Source:HGNC Symbol;Acc:HGNC:14076]	protein_coding	NA	-
chr10	73730738	73730738	+	2.42587e-15	4.61896e-12	TRUE	-0.0927644	1	1	0	1	0	178	ENST00000507952	GLUD1P3	glutamate dehydrogenase 1 pseudogene 3 [Source:HGNC Symbol;Acc:HGNC:4338]	transcribed_unprocessed_pseudogene	Gene_body	-
chr6	15663066	15663066	+	2.42587e-15	5.0368e-12	TRUE	-0.0813008	1	0	0	1	0	-9	ENST00000513680	DTNBP1	dystrobrevin binding protein 1 [Source:HGNC Symbol;Acc:HGNC:17328]	protein_coding	Upstream < 200	-
chr14	31457238	31457238	-	2.42587e-15	4.61896e-12	TRUE	-0.087108	1	1	1	1	0	139	ENST00000547760		novel protein	protein_coding	NA	-
chr5	115544897	115544897	+	2.42587e-15	5.0368e-12	TRUE	-0.125786	1	0	0	1	0	-4	ENST00000274457	FEM1C	fem-1 homolog C [Source:HGNC Symbol;Acc:HGNC:16933]	protein_coding	Upstream < 200	-
chr19	34733885	34733885	-	2.42587e-15	4.61896e-12	TRUE	-0.0922509	1	0	0	0	1	-49	ENST00000612269		novel transcript	lncRNA	NA	-
chr20	32583195	32583195	+	2.42588e-15	5.0368e-12	TRUE	-0.1002	0	0	1	1	0	1234	ENST00000457213		novel transcript, antisense to NOL4L	lncRNA	NA	-
chr1	17539750	17539750	-	2.4259e-15	4.61896e-12	TRUE	-0.0902527	1	0	0	1	0	-85	ENST00000361221	ARHGEF10L	Rho guanine nucleotide exchange factor 10 like [Source:HGNC Symbol;Acc:HGNC:25540]	protein_coding	Gene_body	-
chr14	32077786	32077786	+	2.42593e-15	4.61896e-12	TRUE	-0.0770416	1	0	1	1	0	-445	ENST00000556191	ARHGAP5	Rho GTPase activating protein 5 [Source:HGNC Symbol;Acc:HGNC:675]	protein_coding	Gene_body	-
chr19	17719982	17719982	-	2.42594e-15	4.61896e-12	TRUE	-0.120337	1	0	1	0	1	-154	ENST00000599494	MAP1S	microtubule associated protein 1S [Source:HGNC Symbol;Acc:HGNC:15715]	protein_coding	Gene_body	-
chr2	96869009	96869009	-	2.42596e-15	4.61896e-12	TRUE	-0.0895255	1	0	1	1	0	-422	ENST00000442264	SEMA4C	semaphorin 4C [Source:HGNC Symbol;Acc:HGNC:10731]	protein_coding	Gene_body	-
chr1	230067495	230067495	-	2.42598e-15	4.61896e-12	TRUE	-0.104712	1	0	1	1	0	238	ENST00000488903	GALNT2	polypeptide N-acetylgalactosaminyltransferase 2 [Source:HGNC Symbol;Acc:HGNC:4124]	protein_coding	Gene_body	-
chr22	40045298	40045298	-	2.42602e-15	5.0368e-12	TRUE	-0.0932836	1	0	1	1	0	-176	ENST00000402203	TNRC6B	trinucleotide repeat containing adaptor 6B [Source:HGNC Symbol;Acc:HGNC:29190]	protein_coding	Gene_body	-
chr19	5719920	5719920	+	2.48671e-15	4.61896e-12	TRUE	-0.0904977	1	1	1	1	0	-50	ENST00000590558	LONP1	lon peptidase 1, mitochondrial [Source:HGNC Symbol;Acc:HGNC:9479]	protein_coding	Gene_body	-
chr3	47781904	47781904	-	2.48671e-15	5.0368e-12	TRUE	-0.113895	1	1	1	1	0	14	ENST00000254480	SMARCC1	SWI/SNF related, matrix associated, actin dependent regulator of chromatin subfamily c member 1 [Source:HGNC Symbol;Acc:HGNC:11104]	protein_coding	Gene_body	-
chr17	1488168	1488168	+	2.48671e-15	4.61896e-12	TRUE	-0.107411	0	0	1	1	0	-1109	ENST00000571715	NA	NA	NA	NA	-
chr5	77492578	77492578	+	2.48671e-15	5.0368e-12	TRUE	-0.0914077	1	1	1	1	0	19	ENST00000296679	WDR41	WD repeat domain 41 [Source:HGNC Symbol;Acc:HGNC:25601]	protein_coding	Gene_body	-
chr8	144466603	144466603	-	2.48671e-15	5.0368e-12	TRUE	-0.0864304	1	0	1	1	0	562	ENST00000301332	KIFC2	kinesin family member C2 [Source:HGNC Symbol;Acc:HGNC:29530]	protein_coding	Gene_body	-
chr14	70822121	70822121	+	2.48671e-15	4.61896e-12	TRUE	-0.0899281	1	1	0	1	0	119	ENST00000622856		novel transcript	lncRNA	NA	-
chr8	130359010	130359010	-	2.48671e-15	5.0368e-12	TRUE	-0.0938967	0	0	1	1	0	-18074	ENST00000524367	ASAP1	ArfGAP with SH3 domain, ankyrin repeat and PH domain 1 [Source:HGNC Symbol;Acc:HGNC:2720]	protein_coding	Gene_body	-
chr5	180810996	180810996	+	2.48671e-15	5.0368e-12	TRUE	-0.102775	1	1	1	1	0	-59	ENST00000510962	MGAT1	alpha-1,3-mannosyl-glycoprotein 2-beta-N-acetylglucosaminyltransferase [Source:HGNC Symbol;Acc:HGNC:7044]	protein_coding	Gene_body	-
chr19	42255082	42255082	+	2.48671e-15	4.61896e-12	TRUE	-0.103842	1	1	0	1	0	26	ENST00000596818	ERF	ETS2 repressor factor [Source:HGNC Symbol;Acc:HGNC:3444]	protein_coding	Gene_body	-
chr1	11478965	11478965	-	2.48671e-15	4.61896e-12	TRUE	-0.0801282	1	0	0	1	0	-201	ENST00000423056	DISP3	dispatched RND transporter family member 3 [Source:HGNC Symbol;Acc:HGNC:29251]	protein_coding	Downstream < 200	-
chr3	43287066	43287066	+	2.48671e-15	5.0368e-12	TRUE	-0.0701754	1	0	1	0	1	482	ENST00000437827	SNRK	SNF related kinase [Source:HGNC Symbol;Acc:HGNC:30598]	protein_coding	Gene_body	-
chr17	17303278	17303278	+	2.48671e-15	4.61896e-12	TRUE	-0.0841751	1	0	0	1	0	-57	ENST00000389022	NT5M	5',3'-nucleotidase, mitochondrial [Source:HGNC Symbol;Acc:HGNC:15769]	protein_coding	Downstream < 200	-
chr1	7705470	7705470	+	2.48671e-15	4.61896e-12	TRUE	-0.074239	0	0	1	1	0	-4501	ENST00000602916		novel transcript	lncRNA	NA	-
chr17	732321	732321	+	2.48671e-15	4.61896e-12	TRUE	-0.0869565	1	0	0	1	0	-91	ENST00000574327	TLCD3A	TLC domain containing 3A [Source:HGNC Symbol;Acc:HGNC:29646]	protein_coding	Downstream < 200	-
chr1	246931192	246931192	-	2.48672e-15	4.61896e-12	TRUE	-0.0918274	1	1	1	1	0	172	ENST00000366508	AHCTF1	AT-hook containing transcription factor 1 [Source:HGNC Symbol;Acc:HGNC:24618]	protein_coding	Gene_body	-
chr17	62066070	62066070	-	2.48673e-15	4.61896e-12	TRUE	-0.0881057	1	0	0	1	0	-789	ENST00000397786	MED13	mediator complex subunit 13 [Source:HGNC Symbol;Acc:HGNC:22474]	protein_coding	NA	-
chr12	49367095	49367095	+	2.48682e-15	4.61896e-12	TRUE	-0.0845309	1	1	1	1	0	135	ENST00000548377	SPATS2	spermatogenesis associated serine rich 2 [Source:HGNC Symbol;Acc:HGNC:18650]	protein_coding	Gene_body	-
chr14	64880219	64880219	+	2.48682e-15	4.61896e-12	TRUE	-0.102564	1	0	0	1	0	-337	ENST00000556626	NA	NA	NA	NA	-
chr10	18140285	18140285	-	2.48683e-15	4.61896e-12	TRUE	-0.0971817	1	0	0	1	0	-392	ENST00000324631	CACNB2	calcium voltage-gated channel auxiliary subunit beta 2 [Source:HGNC Symbol;Acc:HGNC:1402]	protein_coding	Downstream < 200	-
chr21	25734553	25734553	-	2.48683e-15	5.0368e-12	TRUE	-0.1002	1	0	1	1	0	-17	ENST00000354828	GABPA	GA binding protein transcription factor subunit alpha [Source:HGNC Symbol;Acc:HGNC:4071]	protein_coding	NA	-
chr19	797666	797666	-	2.48687e-15	4.61896e-12	TRUE	-0.101523	1	0	1	1	0	178	ENST00000587191	PTBP1	polypyrimidine tract binding protein 1 [Source:HGNC Symbol;Acc:HGNC:9583]	protein_coding	Gene_body	-
chr8	123416809	123416809	+	2.48692e-15	5.0368e-12	TRUE	-0.102041	1	1	0	1	0	-4	ENST00000523356	WDYHV1	WDYHV motif containing 1 [Source:HGNC Symbol;Acc:HGNC:25490]	protein_coding	NA	-
chr11	119121569	119121569	-	2.48725e-15	4.61896e-12	TRUE	-0.0838926	1	0	0	1	0	-18	ENST00000350777	HINFP	histone H4 transcription factor [Source:HGNC Symbol;Acc:HGNC:17850]	protein_coding	Downstream < 200	-
chr3	49470371	49470371	+	2.54757e-15	5.0368e-12	TRUE	-0.102459	1	1	1	1	0	19	ENST00000496474	DAG1	dystroglycan 1 [Source:HGNC Symbol;Acc:HGNC:2666]	protein_coding	Gene_body	-
chr2	62196974	62196974	-	2.54757e-15	4.61896e-12	TRUE	-0.119617	1	0	1	0	1	863	ENST00000301998	B3GNT2	UDP-GlcNAc:betaGal beta-1,3-N-acetylglucosaminyltransferase 2 [Source:HGNC Symbol;Acc:HGNC:15629]	protein_coding	Gene_body	-
chr4	99950970	99950970	-	2.54757e-15	5.0368e-12	TRUE	-0.0982318	1	0	1	0	1	449	ENST00000501976	H2AZ1-DT	H2AZ1 divergent transcript [Source:HGNC Symbol;Acc:HGNC:40271]	lncRNA	Gene_body	-
chr1	6393123	6393123	+	2.54757e-15	4.61896e-12	TRUE	-0.0958773	1	0	1	1	0	239	ENST00000608083	ACOT7	acyl-CoA thioesterase 7 [Source:HGNC Symbol;Acc:HGNC:24157]	protein_coding	Gene_body	-
chr5	612648	612648	+	2.54757e-15	5.0368e-12	TRUE	-0.0792393	1	0	1	1	0	378	ENST00000264935	CEP72	centrosomal protein 72 [Source:HGNC Symbol;Acc:HGNC:25547]	protein_coding	Gene_body	-
chr11	47579202	47579202	+	2.54757e-15	4.61896e-12	TRUE	-0.0933707	1	1	1	1	0	-66	ENST00000531351	NDUFS3	NADH:ubiquinone oxidoreductase core subunit S3 [Source:HGNC Symbol;Acc:HGNC:7710]	protein_coding	Gene_body	-
chr18	67516678	67516678	-	2.54757e-15	4.61896e-12	TRUE	-0.0838223	1	1	0	1	0	134	ENST00000583687		novel transcript	lncRNA	NA	-
chr2	131425463	131425463	-	2.54757e-15	4.61896e-12	TRUE	-0.0977517	1	0	0	1	0	-597	ENST00000444815	GNAQP1	G protein subunit alpha q pseudogene 1 [Source:HGNC Symbol;Acc:HGNC:4391]	processed_pseudogene	Upstream 200 < x < 1500	-
chr10	130110674	130110674	-	2.54757e-15	4.61896e-12	TRUE	-0.0886525	1	0	1	1	0	144	ENST00000456581	C10orf143	chromosome 10 open reading frame 143 [Source:HGNC Symbol;Acc:HGNC:48677]	protein_coding	Gene_body	-
chr2	8679169	8679169	+	2.54757e-15	4.61896e-12	TRUE	-0.0922509	1	1	1	1	0	-114	ENST00000421298	ID2-AS1	ID2 antisense RNA 1 [Source:HGNC Symbol;Acc:HGNC:51103]	lncRNA	Gene_body	-
chr4	56976993	56976993	+	2.54757e-15	5.0368e-12	TRUE	-0.085034	1	1	0	1	0	-729	ENST00000450656	POLR2B	RNA polymerase II subunit B [Source:HGNC Symbol;Acc:HGNC:9188]	protein_coding	NA	-
chr19	3786027	3786027	-	2.54757e-15	4.61896e-12	TRUE	-0.085034	1	1	1	1	0	-12	ENST00000591059	MATK	megakaryocyte-associated tyrosine kinase [Source:HGNC Symbol;Acc:HGNC:6906]	protein_coding	Gene_body	-
chr7	73522586	73522586	-	2.54757e-15	5.0368e-12	TRUE	-0.105374	1	0	0	1	0	-309	ENST00000404251	BAZ1B	bromodomain adjacent to zinc finger domain 1B [Source:HGNC Symbol;Acc:HGNC:961]	protein_coding	Upstream 200 < x < 1500	-
chr1	204685234	204685234	-	2.54757e-15	4.61896e-12	TRUE	-0.107759	1	0	1	1	0	120	ENST00000367176	LRRN2	leucine rich repeat neuronal 2 [Source:HGNC Symbol;Acc:HGNC:16914]	protein_coding	Gene_body	-
chr12	49234644	49234644	+	2.54757e-15	4.61896e-12	TRUE	-0.0938967	0	0	1	0	0	6603	ENST00000552125	TUBA1C	tubulin alpha 1c [Source:HGNC Symbol;Acc:HGNC:20768]	protein_coding	Gene_body	-
chr18	7568265	7568265	-	2.54757e-15	4.61896e-12	TRUE	-0.102041	0	0	1	1	0	1485	ENST00000332175	PTPRM	protein tyrosine phosphatase receptor type M [Source:HGNC Symbol;Acc:HGNC:9675]	protein_coding	Gene_body	-
chr14	99971881	99971881	+	2.54758e-15	4.61896e-12	TRUE	-0.114286	1	1	0	1	0	434	ENST00000402714	EVL	Enah/Vasp-like [Source:HGNC Symbol;Acc:HGNC:20234]	protein_coding	Gene_body	-
chr1	9183136	9183136	-	2.54758e-15	4.61896e-12	TRUE	-0.0899281	1	0	1	1	0	615	ENST00000437157	MIR34AHG	MIR34A host gene [Source:HGNC Symbol;Acc:HGNC:51913]	lncRNA	Gene_body	-
chr11	10294088	10294088	+	2.54758e-15	4.61896e-12	TRUE	-0.0918274	1	1	0	1	0	120	ENST00000256190	SBF2	SET binding factor 2 [Source:HGNC Symbol;Acc:HGNC:2135]	protein_coding	Gene_body	-
chr4	99946382	99946382	+	2.54759e-15	5.0368e-12	TRUE	-0.113766	1	0	1	1	0	177	ENST00000426476	DNAJB14	DnaJ heat shock protein family (Hsp40) member B14 [Source:HGNC Symbol;Acc:HGNC:25881]	protein_coding	Gene_body	-
chr1	148402411	148402411	+	2.5476e-15	4.61896e-12	TRUE	-0.0865052	1	0	1	1	0	-105	ENST00000634549		phosphodiesterase 4D interacting protein (PDE4DIP) pseudogene	transcribed_unprocessed_pseudogene	NA	-
chr3	160225545	160225545	-	2.5476e-15	5.0368e-12	TRUE	-0.105932	1	0	0	1	0	-91	ENST00000326474	C3orf80	chromosome 3 open reading frame 80 [Source:HGNC Symbol;Acc:HGNC:40048]	protein_coding	Gene_body	-
chr16	728244	728244	-	2.54761e-15	4.61896e-12	TRUE	-0.0810373	1	1	1	1	0	-108	ENST00000561561	HAGHL	hydroxyacylglutathione hydrolase like [Source:HGNC Symbol;Acc:HGNC:14177]	protein_coding	Gene_body	-
chr17	75154400	75154400	+	2.54761e-15	4.61896e-12	TRUE	-0.0845309	1	1	1	1	0	113	ENST00000581874	JPT1	Jupiter microtubule associated homolog 1 [Source:HGNC Symbol;Acc:HGNC:14569]	protein_coding	Gene_body	-
chr11	79438936	79438936	+	2.54765e-15	4.61896e-12	TRUE	-0.0835422	1	0	1	1	0	265	ENST00000528688	TENM4	teneurin transmembrane protein 4 [Source:HGNC Symbol;Acc:HGNC:29945]	protein_coding	Gene_body	-
chr4	98928907	98928907	-	2.5477e-15	5.0368e-12	TRUE	-0.1002	1	1	1	1	0	12	ENST00000583654		novel transcript, antisense to EIF4E	lncRNA	NA	-
chr17	4997916	4997916	+	2.5477e-15	4.61896e-12	TRUE	-0.0928505	1	0	0	1	0	-32	ENST00000320785	KIF1C	kinesin family member 1C [Source:HGNC Symbol;Acc:HGNC:6317]	protein_coding	Downstream < 200	-
chr4	56435298	56435298	-	2.54777e-15	5.0368e-12	TRUE	-0.0811688	1	0	1	1	0	199	ENST00000507724	PPAT	phosphoribosyl pyrophosphate amidotransferase [Source:HGNC Symbol;Acc:HGNC:9238]	protein_coding	Gene_body	-
chr14	104800501	104800501	+	2.54777e-15	4.61896e-12	TRUE	-0.0783085	1	0	0	1	0	-95	ENST00000555360	ZBTB42	zinc finger and BTB domain containing 42 [Source:HGNC Symbol;Acc:HGNC:32550]	protein_coding	Downstream < 200	-
chr11	14643650	14643650	+	2.60845e-15	4.61896e-12	TRUE	0.166667	1	0	0	1	0	-16	ENST00000528018	PSMA1	proteasome 20S subunit alpha 1 [Source:HGNC Symbol;Acc:HGNC:9530]	protein_coding	Upstream < 200	-
chr14	105314602	105314602	-	2.60846e-15	4.61896e-12	TRUE	-0.115207	1	1	1	1	0	-142	ENST00000447393	PACS2	phosphofurin acidic cluster sorting protein 2 [Source:HGNC Symbol;Acc:HGNC:23794]	protein_coding	Gene_body	-
chr17	19977523	19977523	-	2.60846e-15	4.61896e-12	TRUE	-0.0886525	1	0	1	1	0	157	ENST00000395536	AKAP10	A-kinase anchoring protein 10 [Source:HGNC Symbol;Acc:HGNC:368]	protein_coding	Gene_body	-
chr1	113905089	113905089	-	2.60846e-15	4.61896e-12	TRUE	-0.0801925	1	1	0	1	0	-20	ENST00000256658	AP4B1	adaptor related protein complex 4 subunit beta 1 [Source:HGNC Symbol;Acc:HGNC:572]	protein_coding	Gene_body	-
chr5	168529409	168529409	+	2.60846e-15	5.04178e-12	TRUE	-0.0884173	1	1	0	1	0	295	ENST00000338333	FBLL1	fibrillarin like 1 [Source:HGNC Symbol;Acc:HGNC:35458]	protein_coding	Gene_body	-
chr22	39244699	39244699	-	2.60846e-15	5.04178e-12	TRUE	-0.0725689	1	1	0	1	0	53	ENST00000331163	PDGFB	platelet derived growth factor subunit B [Source:HGNC Symbol;Acc:HGNC:8800]	protein_coding	Gene_body	-
chr11	207251	207251	+	2.60846e-15	4.61896e-12	TRUE	-0.0750751	1	0	1	1	0	-31	ENST00000486280	BET1L	Bet1 golgi vesicular membrane trafficking protein like [Source:HGNC Symbol;Acc:HGNC:19348]	protein_coding	Gene_body	-
chr1	40161423	40161423	+	2.60846e-15	4.61896e-12	TRUE	-0.0768049	1	1	0	1	0	52	ENST00000372771	RLF	rearranged L-myc fusion [Source:HGNC Symbol;Acc:HGNC:10025]	protein_coding	Gene_body	-
chr1	69567609	69567609	-	2.60846e-15	4.61896e-12	TRUE	-0.0719942	1	0	0	1	0	-789	ENST00000310961	LRRC7	leucine rich repeat containing 7 [Source:HGNC Symbol;Acc:HGNC:18531]	protein_coding	Downstream 200>x>1500	-
chr1	18108158	18108158	+	2.60846e-15	4.61896e-12	TRUE	-0.0840336	1	1	0	1	0	414	ENST00000251296	IGSF21	immunoglobin superfamily member 21 [Source:HGNC Symbol;Acc:HGNC:28246]	protein_coding	Gene_body	-
chr15	85795053	85795053	-	2.60846e-15	4.61896e-12	TRUE	-0.0915751	1	0	0	1	0	-24	ENST00000337975	KLHL25	kelch like family member 25 [Source:HGNC Symbol;Acc:HGNC:25732]	protein_coding	Upstream < 200	-
chr6	166382177	166382177	+	2.60848e-15	5.04178e-12	TRUE	-0.103627	1	0	1	1	0	695	ENST00000475708	MPC1	mitochondrial pyruvate carrier 1 [Source:HGNC Symbol;Acc:HGNC:21606]	protein_coding	Gene_body	-
chr12	56224400	56224400	+	2.6085e-15	4.61896e-12	TRUE	-0.100604	1	1	1	1	0	0	ENST00000341463	NABP2	nucleic acid binding protein 2 [Source:HGNC Symbol;Acc:HGNC:28412]	protein_coding	Gene_body	-
chr20	37179045	37179045	+	2.60856e-15	5.04178e-12	TRUE	-0.0825083	1	0	1	1	0	0	ENST00000237530	RPN2	ribophorin II [Source:HGNC Symbol;Acc:HGNC:10382]	protein_coding	Gene_body	-
chr17	46771531	46771531	+	2.6086e-15	4.61896e-12	TRUE	-0.0891266	0	0	1	1	0	44977	ENST00000465370	NSF	N-ethylmaleimide sensitive factor, vesicle fusing ATPase [Source:HGNC Symbol;Acc:HGNC:8016]	protein_coding	NA	-
chr16	30407413	30407413	-	2.60868e-15	4.61896e-12	TRUE	-0.0823723	1	1	0	1	0	0	ENST00000434417	ZNF771	zinc finger protein 771 [Source:HGNC Symbol;Acc:HGNC:29653]	protein_coding	Downstream < 200	-
chr2	149330311	149330311	+	2.66936e-15	4.61896e-12	TRUE	-0.110375	1	0	1	1	0	-226	ENST00000334166	LYPD6	LY6/PLAUR domain containing 6 [Source:HGNC Symbol;Acc:HGNC:28751]	protein_coding	Gene_body	-
chr3	157160030	157160030	-	2.66936e-15	5.04178e-12	TRUE	-0.0913242	1	1	0	1	0	65	ENST00000470121	CCNL1	cyclin L1 [Source:HGNC Symbol;Acc:HGNC:20569]	protein_coding	Gene_body	-
chr4	143185211	143185211	+	2.66936e-15	5.04178e-12	TRUE	-0.0838223	1	1	0	1	0	268	ENST00000307017	USP38	ubiquitin specific peptidase 38 [Source:HGNC Symbol;Acc:HGNC:20067]	protein_coding	Gene_body	-
chr8	143247091	143247091	+	2.66936e-15	5.04178e-12	TRUE	-0.0922509	1	1	0	1	0	-19	ENST00000522452		novel protein	protein_coding	NA	-
chr3	31532820	31532820	+	2.66936e-15	5.04178e-12	TRUE	-0.0830565	1	1	0	1	0	32	ENST00000295770	STT3B	STT3 oligosaccharyltransferase complex catalytic subunit B [Source:HGNC Symbol;Acc:HGNC:30611]	protein_coding	Gene_body	-
chr11	108593434	108593434	+	2.66936e-15	4.61896e-12	TRUE	-0.0847458	1	1	0	0	1	214	ENST00000265843	EXPH5	exophilin 5 [Source:HGNC Symbol;Acc:HGNC:30578]	protein_coding	Gene_body	-
chr14	92748552	92748552	-	2.66936e-15	4.61896e-12	TRUE	-0.098912	1	1	0	0	0	19	ENST00000553918	LGMN	legumain [Source:HGNC Symbol;Acc:HGNC:9472]	protein_coding	Gene_body	-
chr11	120240125	120240125	+	2.66937e-15	4.61896e-12	TRUE	-0.0859845	1	0	1	1	0	-69	ENST00000543440	POU2F3	POU class 2 homeobox 3 [Source:HGNC Symbol;Acc:HGNC:19864]	protein_coding	Gene_body	-
chr9	97502195	97502195	-	2.66937e-15	5.04178e-12	TRUE	-0.0749625	1	0	1	1	0	558	ENST00000259365	TMOD1	tropomodulin 1 [Source:HGNC Symbol;Acc:HGNC:11871]	protein_coding	Gene_body	-
chr15	40764081	40764081	+	2.66937e-15	4.61896e-12	TRUE	-0.082713	1	1	0	1	0	-23	ENST00000561160	GCHFR	GTP cyclohydrolase I feedback regulator [Source:HGNC Symbol;Acc:HGNC:4194]	protein_coding	Gene_body	-
chr11	67372935	67372935	+	2.66937e-15	4.61896e-12	TRUE	-0.0958773	1	0	1	1	0	650	ENST00000543494		novel protein	protein_coding	NA	-
chr7	73739246	73739246	+	2.66937e-15	5.04178e-12	TRUE	-0.0820345	1	0	0	1	0	-380	ENST00000222800	ABHD11	abhydrolase domain containing 11 [Source:HGNC Symbol;Acc:HGNC:16407]	protein_coding	Upstream 200 < x < 1500	-
chr2	219061138	219061138	+	2.66937e-15	4.61896e-12	TRUE	-0.102459	1	0	0	1	0	-672	ENST00000295731	IHH	Indian hedgehog signaling molecule [Source:HGNC Symbol;Acc:HGNC:5956]	protein_coding	Upstream 200 < x < 1500	-
chr14	89417083	89417083	-	2.66937e-15	4.61896e-12	TRUE	-0.0881057	1	1	1	1	0	30	ENST00000557258	FOXN3	forkhead box N3 [Source:HGNC Symbol;Acc:HGNC:1928]	protein_coding	Gene_body	-
chr9	78032532	78032532	-	2.66937e-15	5.04178e-12	TRUE	-0.0685871	0	0	0	1	0	-1075	ENST00000286548	GNAQ	G protein subunit alpha q [Source:HGNC Symbol;Acc:HGNC:4390]	protein_coding	Upstream 200 < x < 1500	-
chr22	17628871	17628871	+	2.66937e-15	5.04178e-12	TRUE	-0.112867	1	1	0	1	0	18	ENST00000399781	BCL2L13	BCL2 like 13 [Source:HGNC Symbol;Acc:HGNC:17164]	protein_coding	Gene_body	-
chr16	2135344	2135344	-	2.66938e-15	4.61896e-12	TRUE	-0.0993049	1	0	1	1	0	555	ENST00000262304	PKD1	polycystin 1, transient receptor potential channel interacting [Source:HGNC Symbol;Acc:HGNC:9008]	protein_coding	Gene_body	-
chr20	63216116	63216116	+	2.66938e-15	5.04178e-12	TRUE	-0.0694444	1	1	0	0	1	24	ENST00000370334	YTHDF1	YTH N6-methyladenosine RNA binding protein 1 [Source:HGNC Symbol;Acc:HGNC:15867]	protein_coding	Gene_body	-
chr20	58981363	58981363	+	2.6694e-15	5.04178e-12	TRUE	-0.0858369	1	1	0	1	0	89	ENST00000344018	NA	NA	NA	NA	-
chr16	30011163	30011163	+	2.66942e-15	4.61896e-12	TRUE	-0.0988142	1	0	1	1	0	-84	ENST00000350119	DOC2A	double C2 domain alpha [Source:HGNC Symbol;Acc:HGNC:2985]	protein_coding	Gene_body	-
chr17	56593525	56593525	-	2.66944e-15	4.61896e-12	TRUE	-0.0938086	1	0	0	1	0	-174	ENST00000332822	NOG	noggin [Source:HGNC Symbol;Acc:HGNC:7866]	protein_coding	Downstream < 200	-
chr6	36839915	36839915	+	2.66946e-15	5.04178e-12	TRUE	-0.102564	1	1	0	1	0	88	ENST00000244751	CPNE5	copine 5 [Source:HGNC Symbol;Acc:HGNC:2318]	protein_coding	Upstream 200 < x < 1500	-
chr1	228406751	228406751	-	2.66953e-15	4.61896e-12	TRUE	-0.0928505	1	1	0	1	0	50	ENST00000366699	TRIM11	tripartite motif containing 11 [Source:HGNC Symbol;Acc:HGNC:16281]	protein_coding	Gene_body	-
chr19	17948246	17948246	-	2.66957e-15	4.61896e-12	TRUE	-0.109769	0	0	0	1	0	-3047	ENST00000222249	KCNN1	potassium calcium-activated channel subfamily N member 1 [Source:HGNC Symbol;Acc:HGNC:6290]	protein_coding	NA	-
chr15	91853591	91853591	+	2.66957e-15	4.61896e-12	TRUE	-0.0768049	1	0	0	1	0	-104	ENST00000318445	SLCO3A1	solute carrier organic anion transporter family member 3A1 [Source:HGNC Symbol;Acc:HGNC:10952]	protein_coding	Downstream < 200	-
chr17	41734583	41734583	+	2.66958e-15	4.61896e-12	TRUE	-0.113122	1	1	0	1	0	62	ENST00000393939	HAP1	huntingtin associated protein 1 [Source:HGNC Symbol;Acc:HGNC:4812]	protein_coding	Gene_body	-
chr16	4802941	4802941	-	2.7303e-15	4.61896e-12	TRUE	-0.113379	1	1	0	1	0	10	ENST00000322048	ROGDI	rogdi atypical leucine zipper [Source:HGNC Symbol;Acc:HGNC:29478]	protein_coding	Upstream < 200	-
chr10	5813964	5813964	-	2.7303e-15	4.61896e-12	TRUE	-0.0857633	1	0	1	1	0	-21	ENST00000608273		novel transcript	lncRNA	NA	-
chr1	85276761	85276761	+	2.7303e-15	4.61896e-12	TRUE	-0.0826446	1	1	0	1	0	48	ENST00000427819		novel transcript	lncRNA	NA	-
chr19	42076365	42076365	-	2.7303e-15	4.61896e-12	TRUE	-0.08726	1	0	1	1	0	173	ENST00000613064	NA	NA	NA	NA	-
chr17	68512798	68512798	+	2.7303e-15	4.61896e-12	TRUE	-0.0993049	1	0	1	1	0	-84	ENST00000585981	PRKAR1A	protein kinase cAMP-dependent type I regulatory subunit alpha [Source:HGNC Symbol;Acc:HGNC:9388]	protein_coding	Gene_body	-
chr12	121537783	121537783	+	2.7303e-15	4.61896e-12	TRUE	-0.100301	1	0	1	1	0	-168	ENST00000543852	KDM2B	lysine demethylase 2B [Source:HGNC Symbol;Acc:HGNC:13610]	protein_coding	Gene_body	-
chr12	49707696	49707696	+	2.7303e-15	4.61896e-12	TRUE	-0.0837521	1	0	1	1	0	-29	ENST00000548809	TMBIM6	transmembrane BAX inhibitor motif containing 6 [Source:HGNC Symbol;Acc:HGNC:11723]	protein_coding	NA	-
chr11	66371571	66371571	+	2.7303e-15	4.61896e-12	TRUE	-0.087184	1	1	0	1	0	77	ENST00000541567	SLC29A2	solute carrier family 29 member 2 [Source:HGNC Symbol;Acc:HGNC:11004]	protein_coding	Gene_body	-
chr15	49046378	49046378	-	2.7303e-15	4.61896e-12	TRUE	-0.0808407	1	1	0	1	0	56	ENST00000261847	SECISBP2L	SECIS binding protein 2 like [Source:HGNC Symbol;Acc:HGNC:28997]	protein_coding	Gene_body	-
chr8	68331227	68331227	+	2.7303e-15	5.09631e-12	TRUE	-0.0795545	1	1	1	1	0	4	ENST00000348340	C8orf34	chromosome 8 open reading frame 34 [Source:HGNC Symbol;Acc:HGNC:30905]	protein_coding	Gene_body	-
chr2	64654072	64654072	+	2.7303e-15	4.61896e-12	TRUE	-0.0772201	1	0	1	1	0	-160	ENST00000313349	SERTAD2	SERTA domain containing 2 [Source:HGNC Symbol;Acc:HGNC:30784]	protein_coding	Gene_body	-
chr10	103855534	103855534	-	2.7303e-15	4.61896e-12	TRUE	-0.0793021	1	1	0	1	0	10	ENST00000369774	SH3PXD2A	SH3 and PX domains 2A [Source:HGNC Symbol;Acc:HGNC:23664]	protein_coding	Gene_body	-
chr7	5428237	5428237	-	2.73031e-15	5.09631e-12	TRUE	-0.0926784	1	1	0	1	0	-494	ENST00000608012		novel transcript	lncRNA	NA	-
chr1	150268718	150268718	-	2.73031e-15	4.61896e-12	TRUE	-0.0798722	1	1	0	1	0	-153	ENST00000476538	APH1A	aph-1 homolog A, gamma-secretase subunit [Source:HGNC Symbol;Acc:HGNC:29509]	protein_coding	Gene_body	-
chr15	40108679	40108679	+	2.73036e-15	4.61896e-12	TRUE	-0.102775	1	1	1	1	0	26	ENST00000560430	BMF	Bcl2 modifying factor [Source:HGNC Symbol;Acc:HGNC:24132]	protein_coding	Gene_body	-
chr7	106285069	106285069	-	2.73039e-15	5.09631e-12	TRUE	-0.0782473	1	1	1	1	0	-119	ENST00000441045	NAMPT	nicotinamide phosphoribosyltransferase [Source:HGNC Symbol;Acc:HGNC:30092]	protein_coding	Gene_body	-
chr8	98427277	98427277	-	2.73045e-15	5.09631e-12	TRUE	-0.0830565	1	1	1	1	0	-254	ENST00000521839	KCNS2	potassium voltage-gated channel modifier subfamily S member 2 [Source:HGNC Symbol;Acc:HGNC:6301]	protein_coding	Gene_body	-
chr1	2019379	2019379	+	2.79125e-15	4.65585e-12	TRUE	-0.104932	1	1	0	1	0	57	ENST00000378585	GABRD	gamma-aminobutyric acid type A receptor subunit delta [Source:HGNC Symbol;Acc:HGNC:4084]	protein_coding	Gene_body	-
chr1	209938642	209938642	+	2.79125e-15	4.65585e-12	TRUE	-0.0898473	1	0	1	1	0	384	ENST00000399639	SYT14	synaptotagmin 14 [Source:HGNC Symbol;Acc:HGNC:23143]	protein_coding	Gene_body	-
chr8	134712565	134712565	+	2.79125e-15	5.1196e-12	TRUE	-0.0854701	1	0	1	1	0	398	ENST00000523399	ZFAT	zinc finger and AT-hook domain containing [Source:HGNC Symbol;Acc:HGNC:19899]	protein_coding	Gene_body	-
chr19	48619473	48619473	-	2.79125e-15	4.65585e-12	TRUE	-0.0789889	1	1	0	1	0	23	ENST00000600537	SPHK2	sphingosine kinase 2 [Source:HGNC Symbol;Acc:HGNC:18859]	protein_coding	Gene_body	-
chr15	40941816	40941816	+	2.79125e-15	4.65585e-12	TRUE	-0.0814332	0	0	0	1	0	7054	ENST00000560114	ISCA1P4	iron-sulfur cluster assembly 1 pseudogene 4 [Source:HGNC Symbol;Acc:HGNC:38025]	processed_pseudogene	NA	-
chr7	149497692	149497692	-	2.79125e-15	5.1196e-12	TRUE	-0.0740741	1	1	0	1	0	42	ENST00000461958	ZNF746	zinc finger protein 746 [Source:HGNC Symbol;Acc:HGNC:21948]	protein_coding	Gene_body	-
chr2	223602339	223602339	-	2.79125e-15	4.65585e-12	TRUE	-0.071736	1	1	0	0	0	23	ENST00000433889	SCG2	secretogranin II [Source:HGNC Symbol;Acc:HGNC:10575]	protein_coding	Gene_body	-
chr9	71910726	71910726	-	2.79125e-15	5.1196e-12	TRUE	-0.0877193	1	1	0	1	0	17	ENST00000333421	ABHD17B	abhydrolase domain containing 17B [Source:HGNC Symbol;Acc:HGNC:24278]	protein_coding	Gene_body	-
chr20	62387086	62387086	+	2.79125e-15	5.1196e-12	TRUE	-0.0689655	1	0	0	1	0	-30	ENST00000343986	RPS21	ribosomal protein S21 [Source:HGNC Symbol;Acc:HGNC:10409]	protein_coding	Downstream < 200	-
chr2	24920666	24920666	+	2.79125e-15	4.65585e-12	TRUE	-0.0896861	1	0	0	1	0	-828	ENST00000435135	ADCY3	adenylate cyclase 3 [Source:HGNC Symbol;Acc:HGNC:234]	protein_coding	Upstream 200 < x < 1500	-
chr11	62880954	62880954	-	2.79127e-15	4.65585e-12	TRUE	-0.0943396	1	1	1	1	0	60	ENST00000539458	SLC3A2	solute carrier family 3 member 2 [Source:HGNC Symbol;Acc:HGNC:11026]	protein_coding	Gene_body	-
chr6	130019343	130019343	+	2.79128e-15	5.1196e-12	TRUE	-0.086881	1	0	1	1	0	-24	ENST00000528385	L3MBTL3	L3MBTL histone methyl-lysine binding protein 3 [Source:HGNC Symbol;Acc:HGNC:23035]	protein_coding	Gene_body	-
chr21	33403481	33403481	-	2.79134e-15	5.1196e-12	TRUE	-0.0948767	1	1	0	1	0	17	ENST00000405436	IFNGR2	interferon gamma receptor 2 [Source:HGNC Symbol;Acc:HGNC:5440]	protein_coding	Gene_body	-
chr11	73598034	73598034	-	2.85222e-15	4.65585e-12	TRUE	-0.0961538	1	1	0	1	0	64	ENST00000632101	FAM168A	family with sequence similarity 168 member A [Source:HGNC Symbol;Acc:HGNC:28999]	protein_coding	Gene_body	-
chr2	68643630	68643630	+	2.85222e-15	4.65585e-12	TRUE	-0.0829187	1	1	1	1	0	43	ENST00000303786	PROKR1	prokineticin receptor 1 [Source:HGNC Symbol;Acc:HGNC:4524]	protein_coding	Gene_body	-
chr4	1871443	1871443	-	2.85222e-15	5.16423e-12	TRUE	-0.0992063	1	1	0	1	0	11	ENST00000507820	NSD2	nuclear receptor binding SET domain protein 2 [Source:HGNC Symbol;Acc:HGNC:12766]	protein_coding	Gene_body	-
chr7	90211904	90211904	-	2.85222e-15	5.16423e-12	TRUE	-0.0983284	1	1	1	1	0	-27	ENST00000402625	STEAP2	STEAP2 metalloreductase [Source:HGNC Symbol;Acc:HGNC:17885]	protein_coding	Gene_body	-
chr5	65722342	65722342	-	2.85222e-15	5.16423e-12	TRUE	-0.075815	1	1	1	1	0	86	ENST00000506539	NLN	neurolysin [Source:HGNC Symbol;Acc:HGNC:16058]	protein_coding	Gene_body	-
chr6	169723702	169723702	-	2.85222e-15	5.16423e-12	TRUE	-0.0783085	1	0	1	1	0	230	ENST00000366780	PHF10	PHD finger protein 10 [Source:HGNC Symbol;Acc:HGNC:18250]	protein_coding	Gene_body	-
chr11	810080	810080	+	2.85222e-15	4.65585e-12	TRUE	-0.0796813	1	1	1	1	0	79	ENST00000524867	RPLP2	ribosomal protein lateral stalk subunit P2 [Source:HGNC Symbol;Acc:HGNC:10377]	protein_coding	Gene_body	-
chr2	130391651	130391651	+	2.85222e-15	4.65585e-12	TRUE	-0.0809717	0	0	0	1	0	19045	ENST00000462321	PTPN18	protein tyrosine phosphatase non-receptor type 18 [Source:HGNC Symbol;Acc:HGNC:9649]	protein_coding	NA	-
chr18	79952175	79952175	+	2.85222e-15	4.65585e-12	TRUE	-0.0739645	1	0	0	1	0	-512	ENST00000397778	SLC66A2	solute carrier family 66 member 2 [Source:HGNC Symbol;Acc:HGNC:26188]	protein_coding	Upstream 200 < x < 1500	-
chr18	80247212	80247212	+	2.85222e-15	4.65585e-12	TRUE	-0.0906618	1	0	1	1	0	137	ENST00000470488	PARD6G	par-6 family cell polarity regulator gamma [Source:HGNC Symbol;Acc:HGNC:16076]	protein_coding	Gene_body	-
chr18	7117520	7117520	-	2.85222e-15	4.65585e-12	TRUE	-0.091659	1	0	1	1	0	240	ENST00000579014	LAMA1	laminin subunit alpha 1 [Source:HGNC Symbol;Acc:HGNC:6481]	protein_coding	Gene_body	-
chr14	75176551	75176551	+	2.85222e-15	4.65585e-12	TRUE	-0.0882613	1	1	0	1	0	-20	ENST00000622441	TMED10	transmembrane p24 trafficking protein 10 [Source:HGNC Symbol;Acc:HGNC:16998]	protein_coding	Gene_body	-
chr16	12902116	12902116	-	2.85223e-15	4.65585e-12	TRUE	-0.0777001	1	1	0	1	0	361	ENST00000423335	SHISA9	shisa family member 9 [Source:HGNC Symbol;Acc:HGNC:37231]	protein_coding	Gene_body	-
chr17	32444443	32444443	-	2.85228e-15	4.65585e-12	TRUE	-0.0914077	1	1	0	1	0	-31	ENST00000457654	PSMD11	proteasome 26S subunit, non-ATPase 11 [Source:HGNC Symbol;Acc:HGNC:9556]	protein_coding	Gene_body	-
chr2	33599578	33599578	-	2.85229e-15	4.65585e-12	TRUE	-0.0823045	1	0	0	1	0	-197	ENST00000464415	FAM98A	family with sequence similarity 98 member A [Source:HGNC Symbol;Acc:HGNC:24520]	protein_coding	NA	-
chr10	73772872	73772872	+	2.85244e-15	4.65585e-12	TRUE	-0.0921659	1	1	0	1	0	-11	ENST00000623453		TEC	TEC	NA	-
chr1	168179210	168179210	-	2.85247e-15	4.65585e-12	TRUE	-0.0835422	1	0	1	1	0	157	ENST00000367830	TIPRL	TOR signaling pathway regulator [Source:HGNC Symbol;Acc:HGNC:30231]	protein_coding	Gene_body	-
chr16	70686262	70686262	+	2.8525e-15	4.65585e-12	TRUE	-0.0869565	1	0	0	1	0	-197	ENST00000338779	MTSS2	MTSS I-BAR domain containing 2 [Source:HGNC Symbol;Acc:HGNC:25094]	protein_coding	Upstream 200 < x < 1500	-
chr3	24829185	24829185	-	2.91321e-15	5.16423e-12	TRUE	-0.0919963	0	0	1	1	0	141268	ENST00000455576		novel transcript	lncRNA	NA	-
chr1	28232829	28232829	-	2.91321e-15	4.68482e-12	TRUE	-0.08726	1	0	1	1	0	176	ENST00000482674	DNAJC8	DnaJ heat shock protein family (Hsp40) member C8 [Source:HGNC Symbol;Acc:HGNC:15470]	protein_coding	Gene_body	-
chr3	155744462	155744462	+	2.91321e-15	5.16423e-12	TRUE	-0.0835422	1	0	1	1	0	606	ENST00000460012	PLCH1	phospholipase C eta 1 [Source:HGNC Symbol;Acc:HGNC:29185]	protein_coding	Gene_body	-
chr13	97977030	97977030	+	2.91321e-15	4.68482e-12	TRUE	-0.0802568	1	1	1	1	0	69	ENST00000469360	IPO5	importin 5 [Source:HGNC Symbol;Acc:HGNC:6402]	protein_coding	Gene_body	-
chr9	125706832	125706832	-	2.91321e-15	5.16423e-12	TRUE	-0.0763942	1	0	1	1	0	346	ENST00000427078	MAPKAP1	MAPK associated protein 1 [Source:HGNC Symbol;Acc:HGNC:18752]	protein_coding	Gene_body	-
chr20	50191308	50191308	+	2.91321e-15	5.16423e-12	TRUE	-0.0887311	1	1	0	1	0	191	ENST00000613921	CEBPB-AS1	CEBPB antisense RNA 1 [Source:HGNC Symbol;Acc:HGNC:51226]	lncRNA	Gene_body	-
chr8	55102250	55102250	+	2.91321e-15	5.16423e-12	TRUE	-0.0721501	1	0	0	1	0	-139	ENST00000327381	XKR4	XK related 4 [Source:HGNC Symbol;Acc:HGNC:29394]	protein_coding	Gene_body	-
chr2	197500093	197500093	+	2.91321e-15	4.68482e-12	TRUE	-0.0853971	1	1	1	1	0	-47	ENST00000388968	HSPD1	heat shock protein family D (Hsp60) member 1 [Source:HGNC Symbol;Acc:HGNC:5261]	protein_coding	Gene_body	-
chr1	18956025	18956025	+	2.91321e-15	4.68482e-12	TRUE	-0.069979	1	1	0	1	0	-328	ENST00000416166	IFFO2	intermediate filament family orphan 2 [Source:HGNC Symbol;Acc:HGNC:27006]	protein_coding	Gene_body	-
chr17	28897805	28897805	+	2.91322e-15	4.68482e-12	TRUE	-0.0736377	1	1	0	1	0	26	ENST00000579187		novel transcript, antisense to DHRS13	lncRNA	NA	-
chr15	83447145	83447145	+	2.91322e-15	4.68482e-12	TRUE	-0.0849618	1	0	0	1	0	-83	ENST00000492099	SH3GL3	SH3 domain containing GRB2 like 3, endophilin A3 [Source:HGNC Symbol;Acc:HGNC:10832]	protein_coding	Downstream < 200	-
chr17	7573146	7573146	-	2.91324e-15	4.68482e-12	TRUE	-0.0924214	1	0	1	1	0	-89	ENST00000584860	EIF4A1	eukaryotic translation initiation factor 4A1 [Source:HGNC Symbol;Acc:HGNC:3282]	protein_coding	Gene_body	-
chr17	7573151	7573151	-	2.91325e-15	4.68482e-12	TRUE	-0.0922509	1	0	1	1	0	-84	ENST00000584860	EIF4A1	eukaryotic translation initiation factor 4A1 [Source:HGNC Symbol;Acc:HGNC:3282]	protein_coding	Gene_body	-
chr8	9906259	9906259	-	2.91325e-15	5.16423e-12	TRUE	-0.0931099	1	0	0	1	0	-894	ENST00000521242	LINC00599	long intergenic non-protein coding RNA 599 [Source:HGNC Symbol;Acc:HGNC:27231]	lncRNA	NA	-
chr22	20418406	20418406	-	2.91325e-15	5.16423e-12	TRUE	-0.101729	0	0	0	0	0	-1508	ENST00000384613	RNU6-225P	RNA, U6 small nuclear 225, pseudogene [Source:HGNC Symbol;Acc:HGNC:47188]	snRNA	NA	-
chr7	100633386	100633386	+	2.91333e-15	5.16423e-12	TRUE	-0.0857633	1	1	1	1	0	19	ENST00000473374	TFR2	transferrin receptor 2 [Source:HGNC Symbol;Acc:HGNC:11762]	protein_coding	Gene_body	-
chr15	40807519	40807519	-	2.91352e-15	4.68482e-12	TRUE	-0.0780031	1	1	1	1	0	-42	ENST00000627802	DNAJC17	DnaJ heat shock protein family (Hsp40) member C17 [Source:HGNC Symbol;Acc:HGNC:25556]	protein_coding	NA	-
chr4	107931481	107931481	-	2.97423e-15	5.18555e-12	TRUE	-0.0837521	1	1	1	1	0	-104	ENST00000513302	CYP2U1	cytochrome P450 family 2 subfamily U member 1 [Source:HGNC Symbol;Acc:HGNC:20582]	protein_coding	CYP2U1-AS1	-
chr1	243851137	243851137	+	2.97423e-15	4.7512e-12	TRUE	-0.0968054	1	0	0	1	0	-59	ENST00000552631	AKT3	AKT serine/threonine kinase 3 [Source:HGNC Symbol;Acc:HGNC:393]	protein_coding	Upstream < 200	-
chr2	23387198	23387198	-	2.97423e-15	4.7512e-12	TRUE	-0.0848176	0	0	1	1	0	1983	ENST00000486442	KLHL29	kelch like family member 29 [Source:HGNC Symbol;Acc:HGNC:29404]	protein_coding	Gene_body	-
chr9	105244477	105244477	-	2.97423e-15	5.18555e-12	TRUE	-0.0792393	1	0	0	1	0	-145	ENST00000374723	SLC44A1	solute carrier family 44 member 1 [Source:HGNC Symbol;Acc:HGNC:18798]	protein_coding	Downstream < 200	-
chr7	43906157	43906157	+	2.97423e-15	5.18555e-12	TRUE	-0.0629327	1	1	1	1	0	155	ENST00000497914	URGCP	upregulator of cell proliferation [Source:HGNC Symbol;Acc:HGNC:30890]	protein_coding	Gene_body	-
chr5	66144574	66144574	+	2.97423e-15	5.18555e-12	TRUE	-0.0640615	1	0	1	1	0	222	ENST00000521596		novel transcript	lncRNA	NA	-
chr16	3135314	3135314	+	2.97426e-15	4.7512e-12	TRUE	-0.0881834	1	1	1	0	1	157	ENST00000576863	ZNF213	zinc finger protein 213 [Source:HGNC Symbol;Acc:HGNC:13005]	protein_coding	Gene_body	-
chr1	168136770	168136770	+	2.97431e-15	4.7512e-12	TRUE	-0.0841751	1	0	1	1	0	-64	ENST00000539777	GPR161	G protein-coupled receptor 161 [Source:HGNC Symbol;Acc:HGNC:23694]	protein_coding	Gene_body	-
chr9	134067374	134067374	-	2.97436e-15	5.18555e-12	TRUE	-0.107527	1	0	1	1	0	644	ENST00000303407	BRD3	bromodomain containing 3 [Source:HGNC Symbol;Acc:HGNC:1104]	protein_coding	Gene_body	-
chr7	24980776	24980776	-	2.97438e-15	5.18555e-12	TRUE	-0.11976	1	0	1	0	1	-589	ENST00000313367	OSBPL3	oxysterol binding protein like 3 [Source:HGNC Symbol;Acc:HGNC:16370]	protein_coding	Gene_body	-
chr19	32971835	32971835	+	3.03526e-15	4.79373e-12	TRUE	-0.0788022	1	0	1	1	0	82	ENST00000592401	CEP89	centrosomal protein 89 [Source:HGNC Symbol;Acc:HGNC:25907]	protein_coding	Gene_body	-
chr1	197201432	197201432	+	3.03526e-15	4.79373e-12	TRUE	-0.0810373	1	0	0	1	0	-891	ENST00000367405	ZBTB41	zinc finger and BTB domain containing 41 [Source:HGNC Symbol;Acc:HGNC:24819]	protein_coding	Upstream < 200	-
chr1	58784601	58784601	-	3.03526e-15	4.79373e-12	TRUE	-0.0841043	1	0	0	1	0	-275	ENST00000371222	JUN	Jun proto-oncogene, AP-1 transcription factor subunit [Source:HGNC Symbol;Acc:HGNC:6204]	protein_coding	NA	-
chr4	112706299	112706299	-	3.03526e-15	5.27719e-12	TRUE	-0.0800641	1	0	1	1	0	512	ENST00000505632		novel transcript	lncRNA	NA	-
chr17	72121362	72121362	-	3.0353e-15	4.79373e-12	TRUE	-0.0963391	1	1	1	1	0	344	ENST00000245479	SOX9	SRY-box transcription factor 9 [Source:HGNC Symbol;Acc:HGNC:11204]	protein_coding	Gene_body	-
chr15	56919018	56919018	-	3.03531e-15	4.79373e-12	TRUE	-0.0931099	1	0	1	1	0	-130	ENST00000557947	TCF12	transcription factor 12 [Source:HGNC Symbol;Acc:HGNC:11623]	protein_coding	Gene_body	-
chr19	58387321	58387321	-	3.03534e-15	4.79373e-12	TRUE	-0.0832639	1	1	1	1	0	34	ENST00000596046	RPS5	ribosomal protein S5 [Source:HGNC Symbol;Acc:HGNC:10426]	protein_coding	Gene_body	-
chr17	16589481	16589481	-	3.03537e-15	4.79373e-12	TRUE	-0.0856898	0	0	0	1	0	-20276	ENST00000395825	ZNF287	zinc finger protein 287 [Source:HGNC Symbol;Acc:HGNC:13502]	protein_coding	NA	-
chr7	30594826	30594826	+	3.09631e-15	5.31077e-12	TRUE	-0.0781861	1	1	0	1	0	-12	ENST00000627489	GARS1	glycyl-tRNA synthetase 1 [Source:HGNC Symbol;Acc:HGNC:4162]	protein_coding	Gene_body	-
chr9	36191225	36191225	-	3.09631e-15	5.31077e-12	TRUE	-0.0901713	1	1	0	1	0	62	ENST00000493185	CLTA	clathrin light chain A [Source:HGNC Symbol;Acc:HGNC:2090]	protein_coding	Gene_body	-
chr5	147453661	147453661	+	3.09631e-15	5.31077e-12	TRUE	-0.0772798	1	1	1	1	0	5	ENST00000519672	DPYSL3	dihydropyrimidinase like 3 [Source:HGNC Symbol;Acc:HGNC:3015]	protein_coding	Gene_body	-
chr17	5468381	5468381	-	3.09631e-15	4.85858e-12	TRUE	-0.070028	1	0	1	0	1	368	ENST00000572490	DHX33	DEAH-box helicase 33 [Source:HGNC Symbol;Acc:HGNC:16718]	protein_coding	Gene_body	-
chr7	43926395	43926395	-	3.09631e-15	5.31077e-12	TRUE	-0.0775194	1	1	0	1	0	17	ENST00000426198	URGCP	upregulator of cell proliferation [Source:HGNC Symbol;Acc:HGNC:30890]	protein_coding	Gene_body	-
chr14	77377372	77377372	-	3.09631e-15	4.85858e-12	TRUE	-0.0890472	1	1	1	1	0	241	ENST00000216471	SAMD15	sterile alpha motif domain containing 15 [Source:HGNC Symbol;Acc:HGNC:18631]	protein_coding	Gene_body	-
chr16	4538260	4538260	+	3.09633e-15	4.85858e-12	TRUE	-0.0905797	1	0	1	1	0	145	ENST00000586728	CDIP1	cell death inducing p53 target 1 [Source:HGNC Symbol;Acc:HGNC:13234]	protein_coding	Gene_body	-
chr17	68291575	68291575	-	3.09638e-15	4.85858e-12	TRUE	-0.0903342	1	0	1	1	0	59	ENST00000452479	ARSG	arylsulfatase G [Source:HGNC Symbol;Acc:HGNC:24102]	protein_coding	Gene_body	-
chr21	34073320	34073320	+	3.09642e-15	5.31077e-12	TRUE	-0.0737463	1	0	1	1	0	98	ENST00000488492	MRPS6	mitochondrial ribosomal protein S6 [Source:HGNC Symbol;Acc:HGNC:14051]	protein_coding	Gene_body	-
chr22	21630153	21630153	+	3.15738e-15	5.34332e-12	TRUE	-0.0922509	1	0	0	1	0	-90	ENST00000415762	YDJC	YdjC chitooligosaccharide deacetylase homolog [Source:HGNC Symbol;Acc:HGNC:27158]	protein_coding	Upstream < 200	-
chr6	108074976	108074976	-	3.15738e-15	5.34332e-12	TRUE	-0.0755287	1	0	1	1	0	-236	ENST00000467960	OSTM1	osteoclastogenesis associated transmembrane protein 1 [Source:HGNC Symbol;Acc:HGNC:21652]	protein_coding	Gene_body	-
chr17	80147545	80147545	+	3.15738e-15	4.90723e-12	TRUE	-0.0803213	1	1	0	1	0	297	ENST00000624270		TEC	TEC	NA	-
chr17	45222139	45222139	+	3.15738e-15	4.90723e-12	TRUE	-0.0710732	1	1	0	1	0	64	ENST00000328118	FMNL1	formin like 1 [Source:HGNC Symbol;Acc:HGNC:1212]	protein_coding	Gene_body	-
chr14	60091972	60091972	-	3.15738e-15	4.90723e-12	TRUE	-0.0833333	1	1	0	1	0	-5	ENST00000556907	PCNX4	pecanex 4 [Source:HGNC Symbol;Acc:HGNC:20349]	protein_coding	Gene_body	-
chr8	140464826	140464826	+	3.15739e-15	5.34332e-12	TRUE	-0.0777605	0	0	0	1	0	-6248	ENST00000389328	TRAPPC9	trafficking protein particle complex 9 [Source:HGNC Symbol;Acc:HGNC:30832]	protein_coding	NA	-
chr2	68252644	68252644	+	3.15739e-15	4.90723e-12	TRUE	-0.070028	1	0	1	1	0	-114	ENST00000234310	PPP3R1	protein phosphatase 3 regulatory subunit B, alpha [Source:HGNC Symbol;Acc:HGNC:9317]	protein_coding	Gene_body	-
chr2	216694725	216694725	+	3.15739e-15	4.90723e-12	TRUE	-0.0968054	1	1	0	1	0	-59	ENST00000486341	IGFBP5	insulin like growth factor binding protein 5 [Source:HGNC Symbol;Acc:HGNC:5474]	protein_coding	Gene_body	-
chr4	98260697	98260697	-	3.15745e-15	5.34332e-12	TRUE	-0.106838	1	0	1	1	0	-687	ENST00000509011	RAP1GDS1	Rap1 GTPase-GDP dissociation stimulator 1 [Source:HGNC Symbol;Acc:HGNC:9859]	protein_coding	NA	-
chr9	36191179	36191179	+	3.1575e-15	5.34332e-12	TRUE	-0.0818331	1	1	0	1	0	16	ENST00000493185	CLTA	clathrin light chain A [Source:HGNC Symbol;Acc:HGNC:2090]	protein_coding	Gene_body	-
chr17	28576932	28576932	-	3.1576e-15	4.90723e-12	TRUE	-0.0668003	1	1	1	0	0	17	ENST00000395321	ALDOC	aldolase, fructose-bisphosphate C [Source:HGNC Symbol;Acc:HGNC:418]	protein_coding	Gene_body	-
chr6	79077664	79077664	+	3.21847e-15	5.41763e-12	TRUE	-0.0999001	1	0	1	1	0	573	ENST00000275034	PHIP	pleckstrin homology domain interacting protein [Source:HGNC Symbol;Acc:HGNC:15673]	protein_coding	Gene_body	-
chr17	1643730	1643730	-	3.21847e-15	4.9814e-12	TRUE	-0.0692521	1	1	0	1	0	790	ENST00000574545	SCARF1	scavenger receptor class F member 1 [Source:HGNC Symbol;Acc:HGNC:16820]	protein_coding	Gene_body	-
chr10	62817173	62817173	-	3.21848e-15	4.9814e-12	TRUE	-0.0852515	1	0	1	1	0	-808	ENST00000411732	EGR2	early growth response 2 [Source:HGNC Symbol;Acc:HGNC:3239]	protein_coding	Gene_body	-
chr7	50792940	50792940	-	3.21848e-15	5.41763e-12	TRUE	-0.0788022	1	1	1	1	0	30	ENST00000403097	GRB10	growth factor receptor bound protein 10 [Source:HGNC Symbol;Acc:HGNC:4564]	protein_coding	Gene_body	-
chr1	99850159	99850159	+	3.22066e-15	4.9814e-12	TRUE	-0.0979432	1	1	0	1	0	77	ENST00000361915	AGL	amylo-alpha-1, 6-glucosidase, 4-alpha-glucanotransferase [Source:HGNC Symbol;Acc:HGNC:321]	protein_coding	Downstream 200>x>1500	-
chr7	72924958	72924958	-	3.2796e-15	5.46276e-12	TRUE	-0.0781861	1	1	1	1	0	-164	ENST00000434423	POM121	POM121 transmembrane nucleoporin [Source:HGNC Symbol;Acc:HGNC:19702]	protein_coding	Gene_body	-
chr2	37084537	37084537	+	3.27963e-15	5.05663e-12	TRUE	-0.085034	1	1	0	1	0	21	ENST00000281932	GPATCH11	G-patch domain containing 11 [Source:HGNC Symbol;Acc:HGNC:26768]	protein_coding	Gene_body	-
chr7	26376496	26376496	+	3.27968e-15	5.46276e-12	TRUE	-0.0718391	1	1	0	1	0	206	ENST00000451264		novel transcript	lncRNA	NA	-
chr2	152335018	152335018	+	3.27968e-15	5.05663e-12	TRUE	-0.0868056	1	0	0	1	0	-219	ENST00000288670	FMNL2	formin like 2 [Source:HGNC Symbol;Acc:HGNC:18267]	protein_coding	Downstream < 200	-
chr9	111483335	111483335	+	3.27971e-15	5.46276e-12	TRUE	-0.0788644	1	0	1	1	0	345	ENST00000602447	ECPAS	Ecm29 proteasome adaptor and scaffold [Source:HGNC Symbol;Acc:HGNC:29020]	protein_coding	Gene_body	-
chr4	98658365	98658365	-	3.27973e-15	5.46276e-12	TRUE	-0.0825083	1	1	0	1	0	-72	ENST00000507167	TSPAN5	tetraspanin 5 [Source:HGNC Symbol;Acc:HGNC:17753]	protein_coding	Gene_body	-
chr4	99088859	99088859	+	3.34071e-15	5.47817e-12	TRUE	-0.0821693	1	1	0	1	0	4	ENST00000500358		novel transcript, antisense to ADH4, ADH6 & ADH1A	lncRNA	NA	-
chr22	30695166	30695166	+	3.34071e-15	5.47817e-12	TRUE	-0.0703235	1	1	1	1	0	279	ENST00000446658	OSBP2	oxysterol binding protein 2 [Source:HGNC Symbol;Acc:HGNC:8504]	protein_coding	Gene_body	-
chr7	101363821	101363821	+	3.34071e-15	5.47817e-12	TRUE	-0.088574	1	0	1	1	0	946	ENST00000613501	COL26A1	collagen type XXVI alpha 1 chain [Source:HGNC Symbol;Acc:HGNC:18038]	protein_coding	Gene_body	-
chr5	129904759	129904759	-	3.34072e-15	5.47817e-12	TRUE	-0.11236	1	1	1	1	0	289	ENST00000305031	CHSY3	chondroitin sulfate synthase 3 [Source:HGNC Symbol;Acc:HGNC:24293]	protein_coding	Gene_body	-
chr1	1059497	1059497	-	3.34074e-15	5.13476e-12	TRUE	-0.088968	1	0	0	1	0	-237	ENST00000427998		protein tyrosine phosphatase family pseudogene	transcribed_unprocessed_pseudogene	NA	-
chr6	26199111	26199111	+	3.34075e-15	5.47817e-12	TRUE	-0.0763359	1	1	0	1	0	133	ENST00000341023	H2AC7	H2A clustered histone 7 [Source:HGNC Symbol;Acc:HGNC:4729]	protein_coding	Gene_body	-
chr6	7910684	7910684	-	3.34077e-15	5.47817e-12	TRUE	-0.0972763	1	1	1	1	0	131	ENST00000379757	TXNDC5	thioredoxin domain containing 5 [Source:HGNC Symbol;Acc:HGNC:21073]	protein_coding	Gene_body	-
chr10	7818519	7818519	+	3.34089e-15	5.13476e-12	TRUE	-0.0671592	1	1	0	1	0	17	ENST00000344293	TAF3	TATA-box binding protein associated factor 3 [Source:HGNC Symbol;Acc:HGNC:17303]	protein_coding	Gene_body	-
chr1	167553647	167553647	+	3.40188e-15	5.22026e-12	TRUE	-0.0751315	1	1	0	1	0	121	ENST00000370509	CREG1	cellular repressor of E1A stimulated genes 1 [Source:HGNC Symbol;Acc:HGNC:2351]	protein_coding	Gene_body	-
chr5	128084153	128084153	-	3.40193e-15	5.56408e-12	TRUE	-0.0858369	1	1	0	1	0	307	ENST00000343225	SLC12A2	solute carrier family 12 member 2 [Source:HGNC Symbol;Acc:HGNC:10911]	protein_coding	Gene_body	-
chr6	149863661	149863661	+	3.46302e-15	5.6211e-12	TRUE	-0.0702741	1	1	0	1	0	169	ENST00000606915		novel transcript, antisense to LRP11, RAET1E and RAET1G	lncRNA	NA	-
chr13	48001202	48001202	-	3.46303e-15	5.30574e-12	TRUE	-0.0648929	1	1	0	1	0	39	ENST00000434484	SUCLA2	succinate-CoA ligase ADP-forming subunit beta [Source:HGNC Symbol;Acc:HGNC:11448]	protein_coding	Gene_body	-
chr7	33129171	33129171	+	3.46335e-15	5.6211e-12	TRUE	-0.0867303	1	0	0	1	0	-29	ENST00000416825		pseudogene similar to part of 5'-nucleotidase, cytosolic III (NT5C3)	processed_pseudogene	NA	-
chr7	33129169	33129169	+	3.46336e-15	5.6211e-12	TRUE	-0.086881	1	0	0	1	0	-27	ENST00000416825		pseudogene similar to part of 5'-nucleotidase, cytosolic III (NT5C3)	processed_pseudogene	NA	-
chr1	40040327	40040327	+	3.5242e-15	5.38301e-12	TRUE	-0.0781861	1	1	0	1	0	6	ENST00000449311	CAP1	cyclase associated actin cytoskeleton regulatory protein 1 [Source:HGNC Symbol;Acc:HGNC:20040]	protein_coding	Gene_body	-
chr11	45847237	45847237	-	3.52451e-15	5.38301e-12	TRUE	-0.0798085	1	1	0	1	0	121	ENST00000417225	CRY2	cryptochrome circadian regulator 2 [Source:HGNC Symbol;Acc:HGNC:2385]	protein_coding	Gene_body	-
chr6	39792413	39792413	+	3.58539e-15	5.8043e-12	TRUE	-0.0788022	1	1	0	1	0	19	ENST00000475489	DAAM2	dishevelled associated activator of morphogenesis 2 [Source:HGNC Symbol;Acc:HGNC:18143]	protein_coding	Gene_body	-
chr19	41264864	41264864	+	3.58539e-15	5.45896e-12	TRUE	-0.070373	1	1	1	1	0	19	ENST00000601336	HNRNPUL1	heterogeneous nuclear ribonucleoprotein U like 1 [Source:HGNC Symbol;Acc:HGNC:17011]	protein_coding	Gene_body	-
chr20	16729958	16729958	-	3.58544e-15	5.45896e-12	TRUE	-0.0713776	1	0	1	1	0	-3	ENST00000377943	SNRPB2	small nuclear ribonucleoprotein polypeptide B2 [Source:HGNC Symbol;Acc:HGNC:11155]	protein_coding	NA	-
chr6	87473204	87473204	+	3.64665e-15	5.87355e-12	TRUE	-0.0766871	1	0	1	1	0	202	ENST00000544441	NA	NA	NA	NA	-
chr5	6712491	6712491	+	3.64668e-15	5.87355e-12	TRUE	-0.0719942	1	0	0	1	0	-516	ENST00000230859	TENT4A	terminal nucleotidyltransferase 4A [Source:HGNC Symbol;Acc:HGNC:16705]	protein_coding	Downstream 200>x>1500	-
chr10	99330437	99330437	+	3.76908e-15	5.7296e-12	TRUE	-0.0764526	0	1	0	1	0	1340	ENST00000356713	CNNM1	cyclin and CBS domain divalent metal cation transport mediator 1 [Source:HGNC Symbol;Acc:HGNC:102]	protein_coding	Gene_body	-
chr3	155853898	155853898	+	3.95292e-15	6.35068e-12	TRUE	-0.0701754	1	1	0	0	1	-408	ENST00000475842	SLC33A1	solute carrier family 33 member 1 [Source:HGNC Symbol;Acc:HGNC:95]	protein_coding	Gene_body	-
chr17	38825364	38825364	+	4.3824e-15	6.65157e-12	TRUE	-0.0713267	1	1	0	1	0	-10	ENST00000619818	CWC25	CWC25 spliceosome associated protein homolog [Source:HGNC Symbol;Acc:HGNC:25989]	protein_coding	Upstream < 200	-
chr1	37807671	37807671	-	4.44377e-15	6.72378e-12	TRUE	-0.0633714	1	1	1	0	1	13	ENST00000419397	C1orf122	chromosome 1 open reading frame 122 [Source:HGNC Symbol;Acc:HGNC:24789]	protein_coding	Gene_body	-
chr14	22598182	22598182	+	4.44378e-15	6.72378e-12	TRUE	-0.0453515	1	1	0	0	1	-55	ENST00000428304	NA	NA	NA	NA	-
chr5	65721448	65721448	+	6.18926e-10	9.91844e-07	TRUE	0.552486	1	0	1	0	1	683	ENST00000381007	SGTB	small glutamine rich tetratricopeptide repeat containing beta [Source:HGNC Symbol;Acc:HGNC:23567]	protein_coding	Gene_body	-
chr22	38505151	38505151	+	2.85161e-09	4.55825e-06	TRUE	-1.55383	1	0	1	0	1	751	ENST00000467279	DDX17	DEAD-box helicase 17 [Source:HGNC Symbol;Acc:HGNC:2740]	protein_coding	Gene_body	-
chr9	33524268	33524268	-	1.14945e-08	1.83277e-05	TRUE	-0.699301	1	0	0	1	0	-126	ENST00000290943	ANKRD18B	ankyrin repeat domain 18B [Source:HGNC Symbol;Acc:HGNC:23644]	protein_coding	Gene_body	-
chr19	14886683	14886683	-	1.1766e-08	1.77752e-05	TRUE	5.00243	1	0	0	0	0	433	ENST00000600416	OR7A18P	olfactory receptor family 7 subfamily A member 18 pseudogene [Source:HGNC Symbol;Acc:HGNC:15399]	unprocessed_pseudogene	Downstream < 200	-
chr1	15603361	15603361	+	1.30445e-08	1.96762e-05	TRUE	-0.592217	1	1	0	1	0	266	ENST00000428945		novel transcript	lncRNA	NA	-
chr8	119673371	119673371	-	3.04713e-08	4.84638e-05	FALSE	-6.64518	1	1	0	0	0	83	ENST00000427067	ENPP2	ectonucleotide pyrophosphatase/phosphodiesterase 2 [Source:HGNC Symbol;Acc:HGNC:3357]	protein_coding	Gene_body	-
chr1	65254795	65254795	-	4.50429e-08	6.78373e-05	FALSE	-0.676983	1	0	1	1	0	335	ENST00000494710	DNAJC6	DnaJ heat shock protein family (Hsp40) member C6 [Source:HGNC Symbol;Acc:HGNC:15469]	protein_coding	Gene_body	-
chr13	110473172	110473172	+	4.70355e-08	7.0729e-05	FALSE	5.19387	0	0	1	0	0	3957	ENST00000494852	COL4A2	collagen type IV alpha 2 chain [Source:HGNC Symbol;Acc:HGNC:2203]	protein_coding	Gene_body	-
chr6	44276198	44276198	+	5.97738e-08	9.48311e-05	FALSE	-2.7916	0	1	1	1	0	3006	ENST00000505802		novel protein, TMEM151B-SPATS1 readtrough	protein_coding	NA	-
chr5	170862303	170862303	-	7.11658e-08	0.000112623	FALSE	-0.299022	1	0	1	1	0	270	ENST00000520864	RANBP17	RAN binding protein 17 [Source:HGNC Symbol;Acc:HGNC:14428]	protein_coding	Gene_body	-
chr5	172454797	172454797	-	1.31886e-07	0.000208196	FALSE	0.436808	1	0	0	1	0	-275	ENST00000311601	SH3PXD2B	SH3 and PX domains 2B [Source:HGNC Symbol;Acc:HGNC:29242]	protein_coding	Upstream 200 < x < 1500	-
chr5	180292288	180292288	+	1.36936e-07	0.000215631	FALSE	-0.716162	1	0	0	1	0	-190	ENST00000343111	MAPK9	mitogen-activated protein kinase 9 [Source:HGNC Symbol;Acc:HGNC:6886]	protein_coding	NA	-
chr2	173076169	173076169	-	1.5001e-07	0.000225228	FALSE	-1.05758	1	0	1	1	0	212	ENST00000375213	MAP3K20	mitogen-activated protein kinase kinase kinase 20 [Source:HGNC Symbol;Acc:HGNC:17797]	protein_coding	Gene_body	-
chr3	156675793	156675793	-	1.81961e-07	0.000285823	FALSE	-0.826446	1	0	1	1	0	226	ENST00000473702	TIPARP	TCDD inducible poly(ADP-ribose) polymerase [Source:HGNC Symbol;Acc:HGNC:23696]	protein_coding	Gene_body	-
chr17	44564295	44564295	-	2.22949e-07	0.000334225	FALSE	-9.82047	0	0	0	0	0	6838	ENST00000315323	FZD2	frizzled class receptor 2 [Source:HGNC Symbol;Acc:HGNC:4040]	protein_coding	NA	-
chr17	37406871	37406871	+	2.28513e-07	0.000342041	FALSE	-0.296451	1	0	0	1	0	-3	ENST00000615182	TADA2A	transcriptional adaptor 2A [Source:HGNC Symbol;Acc:HGNC:11531]	protein_coding	Downstream < 200	-
chr12	123365103	123365103	+	2.34042e-07	0.000349779	FALSE	0.423956	1	1	0	1	0	152	ENST00000543072	SBNO1-AS1	SBNO1 antisense RNA 1 [Source:HGNC Symbol;Acc:HGNC:54355]	lncRNA	Gene_body	-
chr6	108157947	108157947	+	2.49688e-07	0.000391239	FALSE	-0.927317	0	1	1	1	0	7894	ENST00000440575	OSTM1	osteoclastogenesis associated transmembrane protein 1 [Source:HGNC Symbol;Acc:HGNC:21652]	protein_coding	Gene_body	-
chr3	148991577	148991577	-	2.8666e-07	0.000448064	FALSE	-0.119203	1	1	0	1	0	7	ENST00000461191	GYG1	glycogenin 1 [Source:HGNC Symbol;Acc:HGNC:4699]	protein_coding	Gene_body	-
chr13	30674295	30674295	+	4.00995e-07	0.000598374	FALSE	-0.570885	0	0	0	1	0	9984	ENST00000612609			misc_RNA	NA	-
chr10	102644875	102644875	-	4.11239e-07	0.000612722	FALSE	-0.249898	1	1	0	1	0	-12	ENST00000462202	TRIM8	tripartite motif containing 8 [Source:HGNC Symbol;Acc:HGNC:15579]	protein_coding	Gene_body	-
chr8	144358942	144358942	+	4.29441e-07	0.00066959	FALSE	-0.577082	1	1	1	1	0	-48	ENST00000526891	SLC52A2	solute carrier family 52 member 2 [Source:HGNC Symbol;Acc:HGNC:30224]	protein_coding	Gene_body	-
chr2	95121643	95121643	-	4.3846e-07	0.000651308	FALSE	0.632101	1	0	1	1	0	157	ENST00000345084	MRPS5	mitochondrial ribosomal protein S5 [Source:HGNC Symbol;Acc:HGNC:14498]	protein_coding	Gene_body	-
chr2	287599	287599	+	4.38473e-07	0.000651308	FALSE	1.53474	1	1	1	1	0	89	ENST00000401489	ALKAL2	ALK and LTK ligand 2 [Source:HGNC Symbol;Acc:HGNC:27683]	protein_coding	Gene_body	-
chr4	145180143	145180143	+	4.54809e-07	0.000707406	FALSE	0.60705	1	1	0	1	0	19	ENST00000447906	OTUD4	OTU deubiquitinase 4 [Source:HGNC Symbol;Acc:HGNC:24949]	protein_coding	Gene_body	-
chr6	44127019	44127019	+	4.67552e-07	0.000725448	FALSE	-0.519211	1	1	1	1	0	107	ENST00000259746	TMEM63B	transmembrane protein 63B [Source:HGNC Symbol;Acc:HGNC:17735]	protein_coding	Gene_body	-
chr19	42352983	42352983	-	4.88993e-07	0.000725245	FALSE	2.36439	1	1	0	0	0	189	ENST00000593840	MEGF8	multiple EGF like domains 8 [Source:HGNC Symbol;Acc:HGNC:3233]	protein_coding	Gene_body	-
chr19	18868687	18868687	+	5.1498e-07	0.000762626	FALSE	-5.0762	0	1	0	1	0	5756	ENST00000600689	UPF1	UPF1 RNA helicase and ATPase [Source:HGNC Symbol;Acc:HGNC:9962]	protein_coding	NA	-
chr20	43514734	43514734	-	5.28308e-07	0.000817717	FALSE	-12.6932	1	1	0	1	0	28	ENST00000473981	L3MBTL1	L3MBTL histone methyl-lysine binding protein 1 [Source:HGNC Symbol;Acc:HGNC:15905]	protein_coding	Gene_body	-
chr7	101038541	101038541	+	5.55514e-07	0.000857734	FALSE	-9.47492	0	1	0	0	0	-5170	ENST00000470303	MUC17	mucin 17, cell surface associated [Source:HGNC Symbol;Acc:HGNC:16800]	protein_coding	Gene_body	-
chr10	117545096	117545096	+	5.85741e-07	0.000866098	FALSE	-0.95511	1	1	1	1	0	-29	ENST00000551288	EMX2OS	EMX2 opposite strand/antisense RNA [Source:HGNC Symbol;Acc:HGNC:18511]	lncRNA	EMX2	-
chr6	88166793	88166793	-	6.00064e-07	0.000924272	FALSE	-0.604491	1	0	0	1	0	-435	ENST00000369501	CNR1	cannabinoid receptor 1 [Source:HGNC Symbol;Acc:HGNC:2159]	protein_coding	Upstream 200 < x < 1500	-
chr20	2801438	2801438	+	6.41421e-07	0.000946992	FALSE	-5.51011	1	0	0	0	1	-802	ENST00000380605	CPXM1	carboxypeptidase X, M14 family member 1 [Source:HGNC Symbol;Acc:HGNC:15771]	protein_coding	Upstream 200 < x < 1500	-
chr1	150067027	150067027	+	6.49314e-07	0.000957195	FALSE	-0.559131	1	0	0	0	1	-266	ENST00000535106	VPS45	vacuolar protein sorting 45 homolog [Source:HGNC Symbol;Acc:HGNC:14579]	protein_coding	NA	-
chr5	7869429	7869429	+	6.52166e-07	0.00100209	FALSE	0.389582	1	1	1	1	0	192	ENST00000506877	MTRR	5-methyltetrahydrofolate-homocysteine methyltransferase reductase [Source:HGNC Symbol;Acc:HGNC:7473]	protein_coding	Gene_body	-
chr2	231038070	231038070	-	6.72739e-07	0.00099023	FALSE	-0.478927	1	1	1	1	0	510	ENST00000477463	C2orf72	chromosome 2 open reading frame 72 [Source:HGNC Symbol;Acc:HGNC:27418]	protein_coding	Gene_body	-
chr18	111838	111838	-	7.23575e-07	0.00106345	FALSE	0.0304719	1	0	1	0	1	502	ENST00000619811	MIR8078	microRNA 8078 [Source:HGNC Symbol;Acc:HGNC:50102]	miRNA	NA	-
chr9	136395580	136395580	+	7.50634e-07	0.00115061	FALSE	-1.01852	0	0	1	0	0	3218	ENST00000298532	SNAPC4	small nuclear RNA activating complex polypeptide 4 [Source:HGNC Symbol;Acc:HGNC:11137]	protein_coding	Gene_body	-
chr8	8892466	8892466	+	7.81912e-07	0.00119566	FALSE	-0.661001	0	1	0	1	0	1180	ENST00000276282	MFHAS1	malignant fibrous histiocytoma amplified sequence 1 [Source:HGNC Symbol;Acc:HGNC:16982]	protein_coding	Gene_body	-
chr17	2563173	2563173	+	8.2688e-07	0.00121345	FALSE	-8.61295	0	0	0	0	0	-5080	ENST00000462543	RN7SL33P	RNA, 7SL, cytoplasmic 33, pseudogene [Source:HGNC Symbol;Acc:HGNC:46049]	misc_RNA	NA	-
chr1	1399663	1399663	+	8.285e-07	0.001214	FALSE	-0.357462	1	1	0	1	0	93	ENST00000447725	MRPL20-AS1	MRPL20 antisense RNA 1 [Source:HGNC Symbol;Acc:HGNC:27125]	lncRNA	Gene_body	-
chr3	126540996	126540996	-	8.54797e-07	0.00130398	FALSE	-2.81101	0	0	1	0	1	16665	ENST00000615522	CHST13	carbohydrate sulfotransferase 13 [Source:HGNC Symbol;Acc:HGNC:21755]	protein_coding	Gene_body	-
chr8	73293944	73293944	-	8.59713e-07	0.00130833	FALSE	-0.307692	1	1	1	0	1	-47	ENST00000352983	RPL7	ribosomal protein L7 [Source:HGNC Symbol;Acc:HGNC:10363]	protein_coding	Gene_body	-
chr17	57256550	57256550	+	9.81442e-07	0.00143594	FALSE	-1.01351	1	1	1	1	0	18	ENST00000284073	MSI2	musashi RNA binding protein 2 [Source:HGNC Symbol;Acc:HGNC:18585]	protein_coding	Gene_body	-
chr2	71466634	71466634	-	1.08095e-06	0.00157917	FALSE	-1.24127	1	0	1	1	0	-68	ENST00000409651	DYSF	dysferlin [Source:HGNC Symbol;Acc:HGNC:3097]	protein_coding	Gene_body	-
chr10	129960303	129960303	-	1.10851e-06	0.00161701	FALSE	-4.11363	0	0	1	1	0	3539	ENST00000368648	EBF3	EBF transcription factor 3 [Source:HGNC Symbol;Acc:HGNC:19087]	protein_coding	Gene_body	-
chr9	69673030	69673030	-	1.18879e-06	0.0018048	FALSE	0.00781391	1	1	0	1	0	283	ENST00000567129		novel transcript	lncRNA	NA	-
chr19	10871262	10871262	+	1.21629e-06	0.00177156	FALSE	-0.943425	1	0	0	1	0	-251	ENST00000327064	CARM1	coactivator associated arginine methyltransferase 1 [Source:HGNC Symbol;Acc:HGNC:23393]	protein_coding	Downstream 200>x>1500	-
chr5	171388117	171388117	+	1.22576e-06	0.00185648	FALSE	-0.338066	1	0	1	1	0	234	ENST00000518587	NPM1	nucleophosmin 1 [Source:HGNC Symbol;Acc:HGNC:7910]	protein_coding	Gene_body	-
chr2	43227658	43227658	+	1.22746e-06	0.00178518	FALSE	1.50332	1	1	0	1	0	450	ENST00000623515	LINC01126	long intergenic non-protein coding RNA 1126 [Source:HGNC Symbol;Acc:HGNC:49275]	lncRNA	Gene_body	-
chr19	33081052	33081052	+	1.23192e-06	0.00178898	FALSE	-0.654308	1	1	0	1	0	155	ENST00000592165	GPATCH1	G-patch domain containing 1 [Source:HGNC Symbol;Acc:HGNC:24658]	protein_coding	Gene_body	-
chr16	982435	982435	+	1.24491e-06	0.00180516	FALSE	0.591581	1	1	1	1	0	351	ENST00000566034	SOX8	SRY-box transcription factor 8 [Source:HGNC Symbol;Acc:HGNC:11203]	protein_coding	Gene_body	-
chr3	192409436	192409436	-	1.25912e-06	0.00190247	FALSE	-1.12219	1	0	1	1	0	-388	ENST00000454309	FGF12	fibroblast growth factor 12 [Source:HGNC Symbol;Acc:HGNC:3668]	protein_coding	Gene_body	-
chr18	79788730	79788730	-	1.26024e-06	0.00182467	FALSE	-0.229199	0	0	1	1	0	1611	ENST00000587174		novel transcript	lncRNA	NA	-
chr19	29811867	29811867	+	1.29996e-06	0.0018794	FALSE	-0.4158	1	0	0	1	0	-31	ENST00000262643	CCNE1	cyclin E1 [Source:HGNC Symbol;Acc:HGNC:1589]	protein_coding	Downstream < 200	-
chr14	39267080	39267080	-	1.36152e-06	0.00196547	FALSE	-0.271317	1	0	1	1	0	-6	ENST00000556990	MIA2	MIA SH3 domain ER export factor 2 [Source:HGNC Symbol;Acc:HGNC:18432]	protein_coding	Gene_body	-
chr5	87267515	87267515	-	1.36893e-06	0.00206348	FALSE	-0.620636	1	0	0	0	1	-373	ENST00000274376	RASA1	RAS p21 protein activator 1 [Source:HGNC Symbol;Acc:HGNC:9871]	protein_coding	Downstream 200>x>1500	-
chr17	1998325	1998325	+	1.38955e-06	0.00200297	FALSE	-2.85689	0	0	1	1	0	2713	ENST00000574520		novel transcript, antisense to RTN4RL1	lncRNA	NA	-
chr17	28251211	28251211	+	1.41374e-06	0.00203483	FALSE	-1.77919	0	0	0	0	1	-3206	ENST00000579045		novel transcript	lncRNA	NA	-
chr7	100890093	100890093	+	1.47964e-06	0.00222506	FALSE	-0.866218	1	1	0	1	0	-376	ENST00000388761	UFSP1	UFM1 specific peptidase 1 (inactive) [Source:HGNC Symbol;Acc:HGNC:33821]	protein_coding	NA	-
chr13	29428840	29428840	-	1.60767e-06	0.00231054	FALSE	-0.240222	1	1	1	0	0	133	ENST00000542829	MTUS2	microtubule associated scaffold protein 2 [Source:HGNC Symbol;Acc:HGNC:20595]	protein_coding	Gene_body	-
chr11	11622210	11622210	-	1.68278e-06	0.00241493	FALSE	-0.209205	1	0	0	1	0	-206	ENST00000227756	GALNT18	polypeptide N-acetylgalactosaminyltransferase 18 [Source:HGNC Symbol;Acc:HGNC:30488]	protein_coding	Upstream 200 < x < 1500	-
chr6	57046562	57046562	+	1.68635e-06	0.00252992	FALSE	-0.900901	1	1	0	1	0	15	ENST00000370733	KIAA1586	KIAA1586 [Source:HGNC Symbol;Acc:HGNC:21360]	protein_coding	Gene_body	-
chr6	79077078	79077078	-	1.69594e-06	0.0025383	FALSE	-0.50578	0	0	1	0	1	1159	ENST00000275034	PHIP	pleckstrin homology domain interacting protein [Source:HGNC Symbol;Acc:HGNC:15673]	protein_coding	Gene_body	-
chr1	44820362	44820362	+	1.70799e-06	0.00244751	FALSE	-10.3026	1	1	0	0	0	-366	ENST00000365574	RNU5E-6P	RNA, U5E small nuclear 6, pseudogene [Source:HGNC Symbol;Acc:HGNC:42522]	snRNA	NA	-
chr10	132036584	132036584	+	1.74258e-06	0.0024934	FALSE	-0.592885	0	0	0	1	0	39848	ENST00000623138		TEC	TEC	NA	-
chr19	41331045	41331045	+	1.77238e-06	0.00253232	FALSE	-2.50191	0	1	1	0	1	10986	ENST00000598758	TGFB1	transforming growth factor beta 1 [Source:HGNC Symbol;Acc:HGNC:11766]	protein_coding	Gene_body	-
chr14	36655246	36655246	-	1.84759e-06	0.00263592	FALSE	-0.275623	0	1	1	0	1	-2322	ENST00000553267	PAX9	paired box 9 [Source:HGNC Symbol;Acc:HGNC:8623]	protein_coding	NA	-
chr20	33674365	33674365	+	1.87958e-06	0.00280654	FALSE	-0.25149	1	1	0	1	0	0	ENST00000493590	NECAB3	N-terminal EF-hand calcium binding protein 3 [Source:HGNC Symbol;Acc:HGNC:15851]	protein_coding	Gene_body	-
chr1	32222714	32222714	-	1.94461e-06	0.00277028	FALSE	-0.462963	1	0	1	0	1	171	ENST00000474371	EIF3I	eukaryotic translation initiation factor 3 subunit I [Source:HGNC Symbol;Acc:HGNC:3272]	protein_coding	Gene_body	-
chr11	66268497	66268497	+	1.98101e-06	0.00281802	FALSE	-0.3885	1	0	0	1	0	-36	ENST00000311481	RAB1B	RAB1B, member RAS oncogene family [Source:HGNC Symbol;Acc:HGNC:18370]	protein_coding	Downstream < 200	-
chrX	36985766	36985766	-	1.99658e-06	0.00297424	FALSE	-1.21581	1	1	0	1	0	328	ENST00000418104		novel pseudogene	unprocessed_pseudogene	NA	-
chr2	127105832	127105832	+	2.02672e-06	0.00287884	FALSE	-3.0627	0	0	1	0	1	1170	ENST00000376113	BIN1	bridging integrator 1 [Source:HGNC Symbol;Acc:HGNC:1052]	protein_coding	Gene_body	-
chr2	71466599	71466599	-	2.05017e-06	0.00290791	FALSE	-1.29322	1	0	1	1	0	-103	ENST00000409651	DYSF	dysferlin [Source:HGNC Symbol;Acc:HGNC:3097]	protein_coding	Gene_body	-
chr2	91975035	91975035	+	2.09754e-06	0.00297077	FALSE	1.06892	0	0	0	1	0	17601	ENST00000416118	CHEK2P3	checkpoint kinase 2 pseudogene 3 [Source:HGNC Symbol;Acc:HGNC:43579]	unprocessed_pseudogene	NA	-
chr9	972179	972179	-	2.23129e-06	0.0033161	FALSE	-7.1725	0	0	0	1	0	-4785	ENST00000190165	DMRT3	doublesex and mab-3 related transcription factor 3 [Source:HGNC Symbol;Acc:HGNC:13909]	protein_coding	NA	-
chr10	73744402	73744402	+	2.25346e-06	0.00318697	FALSE	-0.157585	1	1	0	1	0	4	ENST00000635550	SEC24C	SEC24 homolog C, COPII coat complex component [Source:HGNC Symbol;Acc:HGNC:10705]	protein_coding	Gene_body	-
chr18	13137099	13137099	-	2.3175e-06	0.00327278	FALSE	-0.181803	0	0	0	1	0	3391	ENST00000586758		mRNA turnover 4 homolog (S. cerevisiae) (MRTO4) pseudogene	processed_pseudogene	NA	-
chr13	28532535	28532535	-	2.32808e-06	0.00328298	FALSE	1.24731	0	0	0	1	0	36904	ENST00000623899		TEC	TEC	NA	-
chr20	36864088	36864088	-	2.37143e-06	0.00351615	FALSE	-0.30326	1	0	0	1	0	-403	ENST00000237536	SOGA1	suppressor of glucose, autophagy associated 1 [Source:HGNC Symbol;Acc:HGNC:16111]	protein_coding	Upstream 200 < x < 1500	-
chr7	104984150	104984150	+	2.39893e-06	0.00354863	FALSE	-0.275612	0	0	1	1	0	28875	ENST00000445184	LINC01004	long intergenic non-protein coding RNA 1004 [Source:HGNC Symbol;Acc:HGNC:48961]	lncRNA	Gene_body	-
chr1	15525257	15525257	+	2.42295e-06	0.00341182	FALSE	-0.562556	1	0	1	0	1	-369	ENST00000447522	CASP9	caspase 9 [Source:HGNC Symbol;Acc:HGNC:1511]	protein_coding	Gene_body	-
chr12	4910316	4910316	+	2.45043e-06	0.00344553	FALSE	-0.138641	1	1	0	1	0	-52	ENST00000541095		novel transcript, sense overlapping KCNA1	lncRNA	NA	-
chr6	79077070	79077070	-	2.50595e-06	0.00369831	FALSE	-0.294951	0	0	1	0	1	1167	ENST00000275034	PHIP	pleckstrin homology domain interacting protein [Source:HGNC Symbol;Acc:HGNC:15673]	protein_coding	Gene_body	-
chr1	89995417	89995417	-	2.52849e-06	0.00355017	FALSE	-1.09961	1	0	1	1	0	282	ENST00000370447	ZNF326	zinc finger protein 326 [Source:HGNC Symbol;Acc:HGNC:14104]	protein_coding	Gene_body	-
chr1	32766096	32766096	+	2.56265e-06	0.00359295	FALSE	-4.24432	1	0	1	0	0	431	ENST00000373480	KIAA1522	KIAA1522 [Source:HGNC Symbol;Acc:HGNC:29301]	protein_coding	Gene_body	-
chr22	37019232	37019232	-	2.60551e-06	0.00383633	FALSE	-0.63358	1	1	1	1	0	236	ENST00000403892	TST	thiosulfate sulfurtransferase [Source:HGNC Symbol;Acc:HGNC:12388]	protein_coding	Gene_body	-
chr1	118574232	118574232	-	2.66268e-06	0.00372784	FALSE	-6.17302	0	0	0	0	0	41415	ENST00000436509	PSMC1P12	proteasome 26S subunit, ATPase 1 pseudogene 12 [Source:HGNC Symbol;Acc:HGNC:39787]	processed_pseudogene	NA	-
chr18	47531924	47531924	-	2.73121e-06	0.00381829	FALSE	6.20162	0	0	1	0	0	30754	ENST00000625076		TEC	TEC	NA	-
chr1	6497368	6497368	+	2.75593e-06	0.00384733	FALSE	-1.15911	1	1	1	1	0	23	ENST00000400915	PLEKHG5	pleckstrin homology and RhoGEF domain containing G5 [Source:HGNC Symbol;Acc:HGNC:29105]	protein_coding	Gene_body	-
chr2	186694070	186694070	+	2.79639e-06	0.00389824	FALSE	-0.578871	1	1	1	1	0	-10	ENST00000612606	FAM171B	family with sequence similarity 171 member B [Source:HGNC Symbol;Acc:HGNC:29412]	protein_coding	Gene_body	-
chr9	88388526	88388526	+	2.82011e-06	0.00414269	FALSE	-0.497925	1	1	0	1	0	76	ENST00000485565	SPIN1	spindlin 1 [Source:HGNC Symbol;Acc:HGNC:11243]	protein_coding	Gene_body	-
chr7	2519915	2519915	+	2.94683e-06	0.00431883	FALSE	0.781487	1	1	1	1	0	55	ENST00000359574	LFNG	LFNG O-fucosylpeptide 3-beta-N-acetylglucosaminyltransferase [Source:HGNC Symbol;Acc:HGNC:6560]	protein_coding	Gene_body	-
chr3	125958272	125958272	-	3.0035e-06	0.00439174	FALSE	-2.78233	1	0	0	1	0	-284	ENST00000466506		pseudogene similar to part of fibrosin-like 1 (FBRSL1)	processed_pseudogene	NA	-
chr6	42547737	42547737	+	3.04669e-06	0.00444466	FALSE	-0.547196	0	0	0	0	0	-16325	ENST00000372903	UBR2	ubiquitin protein ligase E3 component n-recognin 2 [Source:HGNC Symbol;Acc:HGNC:21289]	protein_coding	NA	-
chr1	234478791	234478791	-	3.05185e-06	0.00424827	FALSE	-0.658617	1	1	0	1	0	313	ENST00000040877	TARBP1	TAR (HIV-1) RNA binding protein 1 [Source:HGNC Symbol;Acc:HGNC:11568]	protein_coding	Gene_body	-
chr4	8861911	8861911	-	3.1972e-06	0.00465353	FALSE	1.51717	0	0	1	1	0	-1085	ENST00000557144		novel transcript, sense intronic to HMX1	lncRNA	NA	-
chr11	47214531	47214531	+	3.28811e-06	0.00457062	FALSE	-0.454449	1	1	0	0	0	-39	ENST00000614825	DDB2	damage specific DNA binding protein 2 [Source:HGNC Symbol;Acc:HGNC:2718]	protein_coding	Gene_body	-
chr17	2392703	2392703	+	3.31324e-06	0.00459899	FALSE	-0.320513	1	0	1	1	0	58	ENST00000572892	MNT	MAX network transcriptional repressor [Source:HGNC Symbol;Acc:HGNC:7188]	protein_coding	Gene_body	-
chr9	118695492	118695492	+	3.3757e-06	0.0049021	FALSE	7.62174	0	0	1	0	0	10469	ENST00000450292		novel transcript	lncRNA	NA	-
chr22	19724335	19724335	+	3.39826e-06	0.00492359	FALSE	-3.78074	0	1	0	1	0	1392	ENST00000366425	GP1BB	glycoprotein Ib platelet subunit beta [Source:HGNC Symbol;Acc:HGNC:4440]	protein_coding	Gene_body	-
chr1	28592748	28592748	+	3.42173e-06	0.00474283	FALSE	1.9813	1	0	1	1	0	235	ENST00000465518	RAB42	RAB42, member RAS oncogene family [Source:HGNC Symbol;Acc:HGNC:28702]	protein_coding	Gene_body	-
chr7	64248351	64248351	+	3.50961e-06	0.00507333	FALSE	3.93254	1	0	1	0	0	-767	ENST00000255746	ZNF679	zinc finger protein 679 [Source:HGNC Symbol;Acc:HGNC:28650]	protein_coding	Gene_body	-
chr11	842874	842874	+	3.52635e-06	0.0048809	FALSE	-0.253017	1	1	0	1	0	52	ENST00000397396	TSPAN4	tetraspanin 4 [Source:HGNC Symbol;Acc:HGNC:11859]	protein_coding	Gene_body	-
chr4	152779285	152779285	+	3.55799e-06	0.00513159	FALSE	0.207651	1	0	1	0	1	480	ENST00000304337	TIGD4	tigger transposable element derived 4 [Source:HGNC Symbol;Acc:HGNC:18335]	protein_coding	Gene_body	-
chr9	83537955	83537955	-	3.66268e-06	0.0052706	FALSE	0.536823	1	0	1	1	0	484	ENST00000304195	FRMD3	FERM domain containing 3 [Source:HGNC Symbol;Acc:HGNC:24125]	protein_coding	Gene_body	-
chr16	1984320	1984320	-	3.71925e-06	0.00513606	FALSE	-0.518135	1	1	0	1	0	-12	ENST00000565658	GFER	growth factor, augmenter of liver regeneration [Source:HGNC Symbol;Acc:HGNC:4236]	protein_coding	Gene_body	-
chr14	34875142	34875142	-	3.72124e-06	0.00513606	FALSE	-0.876095	1	1	0	1	0	-211	ENST00000382422	BAZ1A	bromodomain adjacent to zinc finger domain 1A [Source:HGNC Symbol;Acc:HGNC:960]	protein_coding	Gene_body	-
chr17	81683520	81683520	-	3.83175e-06	0.00528111	FALSE	-0.377358	1	1	1	1	0	106	ENST00000572704	ARL16	ADP ribosylation factor like GTPase 16 [Source:HGNC Symbol;Acc:HGNC:27902]	protein_coding	Gene_body	-
chr16	83899247	83899247	-	3.9305e-06	0.00540956	FALSE	0.0466136	1	1	0	1	0	123	ENST00000262430	MLYCD	malonyl-CoA decarboxylase [Source:HGNC Symbol;Acc:HGNC:7150]	protein_coding	Gene_body	-
chr12	109093472	109093472	+	3.97077e-06	0.00545728	FALSE	-0.674663	1	1	0	1	0	0	ENST00000343075	ALKBH2	alkB homolog 2, alpha-ketoglutarate dependent dioxygenase [Source:HGNC Symbol;Acc:HGNC:32487]	protein_coding	Gene_body	-
chr1	2790286	2790286	+	3.98291e-06	0.00546624	FALSE	-4.01214	1	0	0	1	0	-532	ENST00000401095	TTC34	tetratricopeptide repeat domain 34 [Source:HGNC Symbol;Acc:HGNC:34297]	protein_coding	Gene_body	-
chr1	43531727	43531727	+	3.99978e-06	0.00548168	FALSE	-0.518135	1	0	1	1	0	826	ENST00000436724	PTPRF	protein tyrosine phosphatase receptor type F [Source:HGNC Symbol;Acc:HGNC:9670]	protein_coding	Gene_body	-
chr14	63045468	63045468	-	4.06572e-06	0.00556422	FALSE	-0.265604	1	0	1	1	0	-14	ENST00000322893	KCNH5	potassium voltage-gated channel subfamily H member 5 [Source:HGNC Symbol;Acc:HGNC:6254]	protein_coding	Gene_body	-
chr19	48321570	48321570	-	4.10551e-06	0.0056108	FALSE	-0.625919	1	1	1	1	0	63	ENST00000599704	EMP3	epithelial membrane protein 3 [Source:HGNC Symbol;Acc:HGNC:3335]	protein_coding	Gene_body	-
chr17	28335356	28335356	-	4.14782e-06	0.00566069	FALSE	0.130169	1	1	0	1	0	80	ENST00000578122	IFT20	intraflagellar transport 20 [Source:HGNC Symbol;Acc:HGNC:30989]	protein_coding	Gene_body	-
chr10	133423457	133423457	+	4.18682e-06	0.00570273	FALSE	-1.75061	0	1	0	1	0	1116	ENST00000414069	SPRN	shadow of prion protein [Source:HGNC Symbol;Acc:HGNC:16871]	protein_coding	Gene_body	-
chr1	16980721	16980721	-	4.19034e-06	0.00570273	FALSE	-11.841	1	1	1	1	0	-90	ENST00000476788	MFAP2	microfibril associated protein 2 [Source:HGNC Symbol;Acc:HGNC:7033]	protein_coding	NA	-
chr3	4467085	4467085	-	4.23961e-06	0.00608701	FALSE	-0.401929	1	1	0	1	0	177	ENST00000448413	SUMF1	sulfatase modifying factor 1 [Source:HGNC Symbol;Acc:HGNC:20376]	protein_coding	Gene_body	-
chr10	102919645	102919645	-	4.25613e-06	0.0057842	FALSE	2.37836	0	1	0	0	1	1290	ENST00000433628	CNNM2	cyclin and CBS domain divalent metal cation transport mediator 2 [Source:HGNC Symbol;Acc:HGNC:103]	protein_coding	Gene_body	-
chrX	154750778	154750778	+	4.36457e-06	0.00625227	FALSE	-2.34006	1	0	1	1	0	280	ENST00000369575	GAB3	GRB2 associated binding protein 3 [Source:HGNC Symbol;Acc:HGNC:17515]	protein_coding	Gene_body	-
chr19	55451802	55451802	-	4.41926e-06	0.00599753	FALSE	-0.434783	0	0	0	1	0	3784	ENST00000590921	ISOC2	isochorismatase domain containing 2 [Source:HGNC Symbol;Acc:HGNC:26278]	protein_coding	Downstream 200>x>1500	-
chr6	70413665	70413665	-	4.42073e-06	0.00631844	FALSE	-0.455789	1	1	1	1	0	89	ENST00000361499	FAM135A	family with sequence similarity 135 member A [Source:HGNC Symbol;Acc:HGNC:21084]	protein_coding	Gene_body	-
chr1	161440450	161440450	+	4.4404e-06	0.00601783	FALSE	-1.64668	0	0	0	1	0	-28649	ENST00000612578		COMM domain containing 6 (COMMD6) pseudogene	processed_pseudogene	NA	-
chr9	128160653	128160653	+	4.50431e-06	0.00642344	FALSE	-0.286041	1	0	1	1	0	195	ENST00000486420	C9orf16	chromosome 9 open reading frame 16 [Source:HGNC Symbol;Acc:HGNC:17823]	protein_coding	NA	-
chr15	39581058	39581058	-	4.52398e-06	0.00612259	FALSE	-0.40588	1	0	0	1	0	-21	ENST00000397591	THBS1	thrombospondin 1 [Source:HGNC Symbol;Acc:HGNC:11785]	protein_coding	Downstream < 200	-
chr6	379927	379927	-	4.62331e-06	0.00657836	FALSE	5.12599	0	0	0	0	0	-11812	ENST00000380956	IRF4	interferon regulatory factor 4 [Source:HGNC Symbol;Acc:HGNC:6119]	protein_coding	NA	-
chr9	136712516	136712516	+	4.66057e-06	0.00661654	FALSE	-0.699301	1	0	0	1	0	-54	ENST00000371692	DIPK1B	divergent protein kinase domain 1B [Source:HGNC Symbol;Acc:HGNC:28290]	protein_coding	Downstream < 200	-
chr8	11680120	11680120	+	4.69363e-06	0.0066486	FALSE	-2.76672	0	0	1	1	0	3162	ENST00000532977	GATA4	GATA binding protein 4 [Source:HGNC Symbol;Acc:HGNC:4173]	protein_coding	Gene_body	-
chr15	83107399	83107399	-	4.71875e-06	0.00637733	FALSE	-0.00366708	1	0	0	1	0	-8	ENST00000322019	TM6SF1	transmembrane 6 superfamily member 1 [Source:HGNC Symbol;Acc:HGNC:11860]	protein_coding	NA	-
chr13	77327187	77327187	-	4.7266e-06	0.00637909	FALSE	-0.749064	1	0	0	0	1	-138	ENST00000491491	MYCBP2	MYC binding protein 2 [Source:HGNC Symbol;Acc:HGNC:23386]	protein_coding	Upstream < 200	-
chr1	151048070	151048070	-	4.85631e-06	0.00654509	FALSE	-0.261069	1	1	0	1	0	332	ENST00000368926	C1orf56	chromosome 1 open reading frame 56 [Source:HGNC Symbol;Acc:HGNC:26045]	protein_coding	Gene_body	-
chr7	101165250	101165250	+	5.02454e-06	0.00710149	FALSE	-0.311915	1	0	1	1	0	-137	ENST00000445482	VGF	VGF nerve growth factor inducible [Source:HGNC Symbol;Acc:HGNC:12684]	protein_coding	Gene_body	-
chr1	9588688	9588688	+	5.08626e-06	0.00684554	FALSE	-0.465658	1	0	0	1	0	-234	ENST00000340305	TMEM201	transmembrane protein 201 [Source:HGNC Symbol;Acc:HGNC:33719]	protein_coding	Downstream 200>x>1500	-
chr13	98577144	98577144	+	5.0944e-06	0.00684704	FALSE	0.189734	1	1	1	1	0	8	ENST00000397517	STK24	serine/threonine kinase 24 [Source:HGNC Symbol;Acc:HGNC:11403]	protein_coding	Gene_body	-
chr16	800144	800144	-	5.16206e-06	0.00692841	FALSE	2.57984	1	0	1	0	1	590	ENST00000248150	GNG13	G protein subunit gamma 13 [Source:HGNC Symbol;Acc:HGNC:14131]	protein_coding	Gene_body	-
chr11	19241156	19241156	-	5.19069e-06	0.00695725	FALSE	0.135166	1	0	1	1	0	-206	ENST00000250024	E2F8	E2F transcription factor 8 [Source:HGNC Symbol;Acc:HGNC:24727]	protein_coding	Gene_body	-
chr11	95151169	95151169	-	5.24587e-06	0.00702156	FALSE	-2.94951	1	1	0	1	0	118	ENST00000534864		novel transcript, antisense to SESN3	lncRNA	NA	-
chr3	27720967	27720967	+	5.29104e-06	0.00746153	FALSE	-0.925212	0	0	1	1	0	1346	ENST00000449599	EOMES	eomesodermin [Source:HGNC Symbol;Acc:HGNC:3372]	protein_coding	Gene_body	-
chr6	44276203	44276203	+	5.32452e-06	0.0074921	FALSE	-1.95771	0	1	1	1	0	3011	ENST00000505802		novel protein, TMEM151B-SPATS1 readtrough	protein_coding	NA	-
chr17	58352356	58352356	+	5.3272e-06	0.00712064	FALSE	0.10172	1	1	1	1	0	68	ENST00000577396	SUPT4H1	SPT4 homolog, DSIF elongation factor subunit [Source:HGNC Symbol;Acc:HGNC:11467]	protein_coding	Gene_body	-
chr11	70662398	70662398	-	5.37572e-06	0.00717565	FALSE	-0.510204	1	0	1	1	0	-202	ENST00000409161	SHANK2	SH3 and multiple ankyrin repeat domains 2 [Source:HGNC Symbol;Acc:HGNC:14295]	protein_coding	Gene_body	-
chr2	235671014	235671014	-	5.39008e-06	0.00718497	FALSE	4.45429	0	1	1	1	0	1412	ENST00000409538	AGAP1	ArfGAP with GTPase domain, ankyrin repeat and PH domain 1 [Source:HGNC Symbol;Acc:HGNC:16922]	protein_coding	Gene_body	-
chr11	73983871	73983871	-	5.42196e-06	0.00721759	FALSE	-2.47913	1	0	0	0	1	-565	ENST00000310473	UCP2	uncoupling protein 2 [Source:HGNC Symbol;Acc:HGNC:12518]	protein_coding	NA	-
chr19	49119083	49119083	-	5.45027e-06	0.00724537	FALSE	-0.0450731	1	1	0	1	0	58	ENST00000408991	C19orf73	chromosome 19 open reading frame 73 [Source:HGNC Symbol;Acc:HGNC:25534]	protein_coding	Gene_body	-
chr12	53098062	53098062	-	5.55255e-06	0.0073713	FALSE	-1.25362	1	0	1	1	0	397	ENST00000548176	IGFBP6	insulin like growth factor binding protein 6 [Source:HGNC Symbol;Acc:HGNC:5475]	protein_coding	Gene_body	-
chr3	10506851	10506851	+	5.55548e-06	0.00779978	FALSE	0.113247	0	0	1	0	1	-1195	ENST00000383800	NA	NA	NA	NA	-
chr6	3231421	3231421	+	5.63836e-06	0.00789867	FALSE	0.0443677	1	1	1	1	0	20	ENST00000509933	PSMG4	proteasome assembly chaperone 4 [Source:HGNC Symbol;Acc:HGNC:21108]	protein_coding	Gene_body	-
chr8	139706047	139706047	-	5.7043e-06	0.00795624	FALSE	-0.513875	0	0	0	1	0	-2992	ENST00000520439	KCNK9	potassium two pore domain channel subfamily K member 9 [Source:HGNC Symbol;Acc:HGNC:6283]	protein_coding	NA	-
chr9	134189297	134189297	+	5.70452e-06	0.00795624	FALSE	-1.14043	0	0	0	0	0	20530	ENST00000608264		novel transcript	lncRNA	NA	-
chr3	151975726	151975726	+	5.92649e-06	0.00824769	FALSE	1.65052	0	0	0	0	0	-47552	ENST00000475855	AADACL2-AS1	AADACL2 antisense RNA 1 [Source:HGNC Symbol;Acc:HGNC:50301]	lncRNA	NA	-
chr14	50532583	50532583	-	5.9677e-06	0.00791164	FALSE	-0.13847	1	1	1	1	0	27	ENST00000013125	MAP4K5	mitogen-activated protein kinase kinase kinase kinase 5 [Source:HGNC Symbol;Acc:HGNC:6867]	protein_coding	Gene_body	-
chr6	63635652	63635652	-	6.00564e-06	0.00833956	FALSE	-0.44287	1	0	0	1	0	-168	ENST00000506783	PHF3	PHD finger protein 3 [Source:HGNC Symbol;Acc:HGNC:8921]	protein_coding	Downstream < 200	-
chr17	17722755	17722755	+	6.03127e-06	0.00798506	FALSE	-0.380952	0	0	1	1	0	40262	ENST00000471135	RAI1	retinoic acid induced 1 [Source:HGNC Symbol;Acc:HGNC:9834]	protein_coding	Gene_body	-
chr10	101134298	101134298	-	6.07206e-06	0.00802816	FALSE	0.0122852	1	1	0	1	0	-16	ENST00000525019	TLX1	T cell leukemia homeobox 1 [Source:HGNC Symbol;Acc:HGNC:5056]	protein_coding	Gene_body	-
chr2	43101052	43101052	-	6.1373e-06	0.00810342	FALSE	-1.10585	0	0	1	1	0	1640	ENST00000434020	LINC02580	long intergenic non-protein coding RNA 2580 [Source:HGNC Symbol;Acc:HGNC:53751]	lncRNA	Gene_body	-
chr22	20394032	20394032	+	6.17332e-06	0.00855368	FALSE	-0.176494	1	0	0	1	0	-83	ENST00000400451	ZNF74	zinc finger protein 74 [Source:HGNC Symbol;Acc:HGNC:13144]	protein_coding	Downstream < 200	-
chr19	11418866	11418866	-	6.17626e-06	0.00814382	FALSE	-0.75662	1	1	1	1	0	-294	ENST00000567431	RGL3	ral guanine nucleotide dissociation stimulator like 3 [Source:HGNC Symbol;Acc:HGNC:30282]	protein_coding	Gene_body	-
chr11	62854810	62854810	-	6.2095e-06	0.00817658	FALSE	-2.09233	1	1	1	0	1	-116	ENST00000384706	SNORD28	small nucleolar RNA, C/D box 28 [Source:HGNC Symbol;Acc:HGNC:10150]	snoRNA	NA	-
chr6	138161745	138161745	-	6.31094e-06	0.00872532	FALSE	-1.29693	1	0	0	1	0	-176	ENST00000251691	ARFGEF3	ARFGEF family member 3 [Source:HGNC Symbol;Acc:HGNC:21213]	protein_coding	Downstream < 200	-
chr1	235867073	235867073	+	6.33456e-06	0.00833001	FALSE	-0.405844	1	0	1	1	0	-150	ENST00000389794	LYST	lysosomal trafficking regulator [Source:HGNC Symbol;Acc:HGNC:1968]	protein_coding	Gene_body	-
chr11	118572424	118572424	-	6.44402e-06	0.00845277	FALSE	-0.15587	1	1	1	1	0	0	ENST00000359415	ARCN1	archain 1 [Source:HGNC Symbol;Acc:HGNC:649]	protein_coding	Gene_body	-
chr11	20387633	20387633	-	6.44527e-06	0.00845277	FALSE	-0.152375	1	1	0	1	0	-7	ENST00000525188	PRMT3	protein arginine methyltransferase 3 [Source:HGNC Symbol;Acc:HGNC:30163]	protein_coding	Gene_body	-
chr7	74174782	74174782	-	6.45189e-06	0.00890079	FALSE	-0.246279	1	0	1	1	0	425	ENST00000479338	EIF4H	eukaryotic translation initiation factor 4H [Source:HGNC Symbol;Acc:HGNC:12741]	protein_coding	Gene_body	-
chr14	26598288	26598288	-	6.47775e-06	0.00848395	FALSE	-0.39604	1	0	0	0	0	-124	ENST00000547786	LINC02588	long intergenic non-protein coding RNA 2588 [Source:HGNC Symbol;Acc:HGNC:19827]	lncRNA	NA	-
chr10	108544650	108544650	+	6.52915e-06	0.00853979	FALSE	6.97644	0	0	0	0	0	17166	ENST00000366253		novel transcript	lncRNA	NA	-
chr11	78196522	78196522	-	6.65867e-06	0.00869753	FALSE	-2.60317	1	1	1	1	0	-275	ENST00000530546	USP35	ubiquitin specific peptidase 35 [Source:HGNC Symbol;Acc:HGNC:20061]	protein_coding	Gene_body	-
chr8	43277200	43277200	+	6.66082e-06	0.0091691	FALSE	-4.93255	1	0	0	1	0	-378	ENST00000518688		spermatogenesis associated 5-like 1 (SPATA5L1) pseudogene	processed_pseudogene	NA	-
chr1	209231615	209231615	+	6.66788e-06	0.0086979	FALSE	-4.02563	1	0	0	1	0	-581	ENST00000429208		transcription factor Dp-1 (TFDP1) pseudogene	processed_pseudogene	NA	-
chr6	18264053	18264053	-	6.69097e-06	0.00919066	FALSE	-0.312012	1	1	1	1	0	156	ENST00000515742	DEK	DEK proto-oncogene [Source:HGNC Symbol;Acc:HGNC:2768]	protein_coding	Gene_body	-
chr6	166956476	166956476	+	6.7266e-06	0.00921965	FALSE	-0.393314	1	1	1	1	0	68	ENST00000421787	RNASET2	ribonuclease T2 [Source:HGNC Symbol;Acc:HGNC:21686]	protein_coding	Gene_body	-
chr15	75647938	75647938	+	6.75551e-06	0.00880043	FALSE	-0.0796747	1	1	1	1	0	34	ENST00000308527	SNX33	sorting nexin 33 [Source:HGNC Symbol;Acc:HGNC:28468]	protein_coding	Gene_body	-
chr13	108495618	108495618	-	6.79632e-06	0.00884177	FALSE	-0.865266	0	0	0	1	0	15394	ENST00000392864	HCFC2P1	host cell factor C2 pseudogene 1 [Source:HGNC Symbol;Acc:HGNC:39815]	processed_pseudogene	NA	-
chr12	101830959	101830959	+	6.80955e-06	0.00884623	FALSE	-0.0271071	1	0	0	0	1	-22	ENST00000299314	GNPTAB	N-acetylglucosamine-1-phosphate transferase subunits alpha and beta [Source:HGNC Symbol;Acc:HGNC:29670]	protein_coding	Gene_body	-
chr14	61762398	61762398	-	6.81791e-06	0.00884623	FALSE	-0.469484	1	1	1	1	0	43	ENST00000216294	SNAPC1	small nuclear RNA activating complex polypeptide 1 [Source:HGNC Symbol;Acc:HGNC:11134]	protein_coding	NA	-
chr5	76819371	76819371	+	6.82677e-06	0.00933678	FALSE	1.75078	1	0	1	0	1	396	ENST00000296677	F2RL1	F2R like trypsin receptor 1 [Source:HGNC Symbol;Acc:HGNC:3538]	protein_coding	Gene_body	-
chr8	11867893	11867893	-	6.84823e-06	0.00934103	FALSE	-0.3663	1	0	1	1	0	148	ENST00000531551	CTSB	cathepsin B [Source:HGNC Symbol;Acc:HGNC:2527]	protein_coding	Gene_body	-
chr7	23247776	23247776	+	6.85932e-06	0.00934103	FALSE	-3.37962	0	1	1	1	0	1004	ENST00000474157	GPNMB	glycoprotein nmb [Source:HGNC Symbol;Acc:HGNC:4462]	protein_coding	Gene_body	-
chr4	93834768	93834768	-	6.94169e-06	0.00943296	FALSE	-1.9606	0	0	0	0	1	6017	ENST00000306011	ATOH1	atonal bHLH transcription factor 1 [Source:HGNC Symbol;Acc:HGNC:797]	protein_coding	NA	-
chr9	36487172	36487172	+	6.98276e-06	0.00946849	FALSE	-0.56338	1	0	1	1	0	377	ENST00000488058	RNF38	ring finger protein 38 [Source:HGNC Symbol;Acc:HGNC:18052]	protein_coding	Gene_body	-
chr7	20777918	20777918	-	6.99851e-06	0.00946962	FALSE	-2.18269	0	0	0	1	0	8969	ENST00000617581	SP8	Sp8 transcription factor [Source:HGNC Symbol;Acc:HGNC:19196]	protein_coding	NA	-
chr4	2536329	2536329	-	7.02398e-06	0.00948386	FALSE	-0.492611	0	0	1	1	0	23854	ENST00000508235	RNF4	ring finger protein 4 [Source:HGNC Symbol;Acc:HGNC:10067]	protein_coding	Gene_body	-
chr19	13764977	13764977	-	7.07432e-06	0.00916672	FALSE	0.171169	1	1	0	1	0	398	ENST00000589290	MRI1	methylthioribose-1-phosphate isomerase 1 [Source:HGNC Symbol;Acc:HGNC:28469]	protein_coding	Gene_body	-
chr17	76452520	76452520	+	7.3449e-06	0.00950469	FALSE	-0.311042	1	0	1	1	0	622	ENST00000586409	UBE2O	ubiquitin conjugating enzyme E2 O [Source:HGNC Symbol;Acc:HGNC:29554]	protein_coding	Gene_body	-
chr1	44595358	44595358	+	7.39568e-06	0.0095545	FALSE	4.99497	0	0	1	0	0	-18907	ENST00000496262	RNF220	ring finger protein 220 [Source:HGNC Symbol;Acc:HGNC:25552]	protein_coding	Gene_body	-
chr19	17010978	17010978	-	7.403e-06	0.0095545	FALSE	1.31266	0	0	1	0	0	1791	ENST00000595134		novel transcript, antisense CPAMD8	lncRNA	NA	-
chr8	80171483	80171483	-	7.41613e-06	0.00999208	FALSE	-0.356506	1	1	1	1	0	-13	ENST00000518517	TPD52	tumor protein D52 [Source:HGNC Symbol;Acc:HGNC:12005]	protein_coding	Gene_body	-
chr15	80059510	80059510	+	7.4405e-06	0.0095902	FALSE	0.876732	1	0	0	0	1	-58	ENST00000261749	ZFAND6	zinc finger AN1-type containing 6 [Source:HGNC Symbol;Acc:HGNC:30164]	protein_coding	Downstream < 200	-
chr4	107720282	107720282	-	7.49559e-06	0.0100777	FALSE	-0.458716	1	1	0	1	0	-57	ENST00000514489	PAPSS1	3'-phosphoadenosine 5'-phosphosulfate synthase 1 [Source:HGNC Symbol;Acc:HGNC:8603]	protein_coding	Upstream < 200	-
chr6	144286375	144286375	+	7.63415e-06	0.0102423	FALSE	-0.377003	1	0	1	1	0	676	ENST00000433557	UTRN	utrophin [Source:HGNC Symbol;Acc:HGNC:12635]	protein_coding	Gene_body	-
chr8	115667538	115667538	+	7.73292e-06	0.010353	FALSE	1.46743	1	0	1	1	0	444	ENST00000517323	TRPS1	transcriptional repressor GATA binding 1 [Source:HGNC Symbol;Acc:HGNC:12340]	protein_coding	Gene_body	-
chr1	209806253	209806253	+	7.83138e-06	0.0100807	FALSE	-3.94399	1	0	0	1	0	-79	ENST00000542854	IRF6	interferon regulatory factor 6 [Source:HGNC Symbol;Acc:HGNC:6121]	protein_coding	NA	-
chr1	63774399	63774399	+	7.88138e-06	0.0101317	FALSE	0.04182	1	1	0	1	0	358	ENST00000371079	ROR1	receptor tyrosine kinase like orphan receptor 1 [Source:HGNC Symbol;Acc:HGNC:10256]	protein_coding	Gene_body	-
chr7	101164656	101164656	+	8.05719e-06	0.0107644	FALSE	-0.432369	1	1	0	1	0	459	ENST00000445482	VGF	VGF nerve growth factor inducible [Source:HGNC Symbol;Acc:HGNC:12684]	protein_coding	Gene_body	-
chr8	25000842	25000842	-	8.21583e-06	0.0109533	FALSE	-0.654308	0	0	1	1	0	8842	ENST00000522570		novel transcript	lncRNA	NA	-
chr17	75012708	75012708	+	8.26923e-06	0.0106162	FALSE	-0.0635593	1	1	0	1	0	-29	ENST00000580800	MRPL58	mitochondrial ribosomal protein L58 [Source:HGNC Symbol;Acc:HGNC:5359]	protein_coding	Gene_body	-
chr2	162074091	162074091	+	8.30404e-06	0.0106469	FALSE	0.142404	1	1	1	1	0	32	ENST00000434918	DPP4	dipeptidyl peptidase 4 [Source:HGNC Symbol;Acc:HGNC:3009]	protein_coding	Gene_body	-
chr4	185143552	185143552	-	8.44149e-06	0.011228	FALSE	0.511919	1	0	1	1	0	276	ENST00000491736	SLC25A4	solute carrier family 25 member 4 [Source:HGNC Symbol;Acc:HGNC:10990]	protein_coding	Gene_body	-
chr6	34249023	34249023	+	8.45728e-06	0.011228	FALSE	-0.676329	1	1	1	1	0	-4	ENST00000413013	SMIM29	small integral membrane protein 29 [Source:HGNC Symbol;Acc:HGNC:1340]	protein_coding	Gene_body	-
chr6	15248466	15248466	-	8.64852e-06	0.0114579	FALSE	0.351082	1	0	1	1	0	169	ENST00000441978	JARID2-AS1	JARID2 antisense RNA 1 [Source:HGNC Symbol;Acc:HGNC:40314]	lncRNA	Gene_body	-
chr7	105011885	105011885	+	8.79775e-06	0.0116313	FALSE	-0.546448	0	0	1	0	1	1140	ENST00000445184	LINC01004	long intergenic non-protein coding RNA 1004 [Source:HGNC Symbol;Acc:HGNC:48961]	lncRNA	Gene_body	-
chr14	60509973	60509973	+	8.87837e-06	0.0113578	FALSE	2.6118	0	0	1	1	0	1024	ENST00000327720	SIX6	SIX homeobox 6 [Source:HGNC Symbol;Acc:HGNC:10892]	protein_coding	Gene_body	-
chr1	32179790	32179790	+	8.88179e-06	0.0113578	FALSE	-0.51458	1	0	1	1	0	106	ENST00000373610	TXLNA	taxilin alpha [Source:HGNC Symbol;Acc:HGNC:30685]	protein_coding	Gene_body	-
chr9	23452229	23452229	-	8.91176e-06	0.0117576	FALSE	-7.35185	0	0	0	0	0	-179877	ENST00000456482	SUMO2P2	SUMO2 pseudogene 2 [Source:HGNC Symbol;Acc:HGNC:39012]	processed_pseudogene	NA	-
chr11	62612596	62612596	+	8.9567e-06	0.0114385	FALSE	0.360708	1	1	1	1	0	-67	ENST00000529309	EML3	EMAP like 3 [Source:HGNC Symbol;Acc:HGNC:26666]	protein_coding	Gene_body	-
chr1	26111185	26111185	-	9.06628e-06	0.0115633	FALSE	-1.05691	1	1	0	1	0	14	ENST00000444713	PDIK1L	PDLIM1 interacting kinase 1 like [Source:HGNC Symbol;Acc:HGNC:18981]	protein_coding	Gene_body	-
chr15	83860873	83860873	+	9.21382e-06	0.0117361	FALSE	-2.6486	0	0	1	0	0	-10039	ENST00000567663	ADAMTSL3	ADAMTS like 3 [Source:HGNC Symbol;Acc:HGNC:14633]	protein_coding	Gene_body	-
chr17	7282269	7282269	-	9.33471e-06	0.0118746	FALSE	-0.275666	1	1	1	1	0	141	ENST00000424875	SLC2A4	solute carrier family 2 member 4 [Source:HGNC Symbol;Acc:HGNC:11009]	protein_coding	Gene_body	-
chr6	117014771	117014771	+	9.46404e-06	0.012455	FALSE	1.80448	0	0	0	0	0	34068	ENST00000402041	RPS29P13	ribosomal protein S29 pseudogene 13 [Source:HGNC Symbol;Acc:HGNC:35818]	processed_pseudogene	NA	-
chr4	26861136	26861136	+	9.47964e-06	0.012455	FALSE	-0.409836	1	1	1	1	0	297	ENST00000465503	STIM2	stromal interaction molecule 2 [Source:HGNC Symbol;Acc:HGNC:19205]	protein_coding	Gene_body	-
chr2	43227607	43227607	+	9.57531e-06	0.0121648	FALSE	-2.00286	1	1	0	1	0	399	ENST00000623515	LINC01126	long intergenic non-protein coding RNA 1126 [Source:HGNC Symbol;Acc:HGNC:49275]	lncRNA	Gene_body	-
chr19	22405844	22405844	-	9.64778e-06	0.0122409	FALSE	-7.52714	0	0	1	0	0	16503	ENST00000357774	ZNF98	zinc finger protein 98 [Source:HGNC Symbol;Acc:HGNC:13174]	protein_coding	Gene_body	-
chr7	127652170	127652170	-	9.68e-06	0.012692	FALSE	-0.524017	1	0	0	1	0	-10	ENST00000354725	SND1	staphylococcal nuclease and tudor domain containing 1 [Source:HGNC Symbol;Acc:HGNC:30646]	protein_coding	Downstream < 200	-
chrX	17376093	17376093	-	9.76385e-06	0.0127755	FALSE	-0.757576	1	1	0	1	0	675	ENST00000380060	NHS	NHS actin remodeling regulator [Source:HGNC Symbol;Acc:HGNC:7820]	protein_coding	Gene_body	-
chr2	68643272	68643272	+	9.83622e-06	0.0124638	FALSE	-2.52525	1	0	1	1	0	-317	ENST00000303786	PROKR1	prokineticin receptor 1 [Source:HGNC Symbol;Acc:HGNC:4524]	protein_coding	NA	-
chr3	122184248	122184248	+	9.90615e-06	0.0129199	FALSE	-1.09761	1	0	1	1	0	-86	ENST00000498619	CASR	calcium sensing receptor [Source:HGNC Symbol;Acc:HGNC:1514]	protein_coding	Gene_body	-
chr8	24415184	24415184	+	9.91489e-06	0.0129199	FALSE	4.55128	0	0	1	0	0	9894	ENST00000519953	ADAMDEC1	ADAM like decysin 1 [Source:HGNC Symbol;Acc:HGNC:16299]	protein_coding	NA	-
chr4	147732130	147732130	+	9.9959e-06	0.0129987	FALSE	-0.469718	1	1	0	1	0	69	ENST00000336498	ARHGAP10	Rho GTPase activating protein 10 [Source:HGNC Symbol;Acc:HGNC:26099]	protein_coding	Gene_body	-
chr15	52788447	52788447	+	1.00399e-05	0.0127054	FALSE	1.73891	1	1	1	1	0	950	ENST00000570208	ONECUT1	one cut homeobox 1 [Source:HGNC Symbol;Acc:HGNC:8138]	protein_coding	Gene_body	-
chr7	27156336	27156336	-	1.00725e-05	0.0130716	FALSE	-2.47423	1	1	0	1	0	-339	ENST00000523796	HOXA7	homeobox A7 [Source:HGNC Symbol;Acc:HGNC:5108]	protein_coding	Gene_body	-
chr11	555789	555789	-	1.01671e-05	0.0128495	FALSE	-0.339405	1	1	0	1	0	632	ENST00000469990	LMNTD2	lamin tail domain containing 2 [Source:HGNC Symbol;Acc:HGNC:28561]	protein_coding	Gene_body	-
chr12	125683975	125683975	+	1.02098e-05	0.0128809	FALSE	1.26794	0	0	0	1	0	61481	ENST00000535886	TMEM132B	transmembrane protein 132B [Source:HGNC Symbol;Acc:HGNC:29397]	protein_coding	NA	-
chr1	29237531	29237531	+	1.02183e-05	0.0128809	FALSE	-0.4111	1	0	1	1	0	894	ENST00000460170	PTPRU	protein tyrosine phosphatase receptor type U [Source:HGNC Symbol;Acc:HGNC:9683]	protein_coding	Gene_body	-
chr11	304287	304287	-	1.03968e-05	0.013089	FALSE	-3.02634	1	0	0	1	0	-144	ENST00000533113		mitochondrial ribosomal protein S24 (MRPS24) pseudogene	processed_pseudogene	NA	-
chr1	227735267	227735267	-	1.0458e-05	0.0131491	FALSE	0.193462	1	1	1	1	0	17	ENST00000620518	JMJD4	jumonji domain containing 4 [Source:HGNC Symbol;Acc:HGNC:25724]	protein_coding	Gene_body	-
chr7	155644353	155644353	-	1.04956e-05	0.0135928	FALSE	-0.3003	1	1	1	1	0	25	ENST00000460022		novel transcript, antisense to RBM33	lncRNA	NA	-
chr15	74374217	74374217	-	1.06183e-05	0.0133334	FALSE	-0.361446	1	0	0	1	0	-461	ENST00000611178		novel transcript	lncRNA	NA	-
chr16	34015439	34015439	-	1.06563e-05	0.0133639	FALSE	-0.409498	1	1	0	1	0	181	ENST00000635547		kinase suppressor of ras 1 (KSR1) pseudogene	processed_pseudogene	NA	-
chr7	6526544	6526544	-	1.06763e-05	0.0137987	FALSE	0.550834	0	1	0	1	0	4643	ENST00000435185	GRID2IP	Grid2 interacting protein [Source:HGNC Symbol;Acc:HGNC:18464]	protein_coding	Gene_body	-
chr1	88992619	88992619	-	1.07248e-05	0.0134325	FALSE	-0.559284	1	1	0	1	0	141	ENST00000413769	RBMXL1	RBMX like 1 [Source:HGNC Symbol;Acc:HGNC:25073]	protein_coding	Gene_body	-
chr11	13463013	13463013	+	1.07565e-05	0.0134549	FALSE	-0.462963	1	0	1	1	0	168	ENST00000525864	BTBD10	BTB domain containing 10 [Source:HGNC Symbol;Acc:HGNC:21445]	protein_coding	Gene_body	-
chr14	36513561	36513561	+	1.08222e-05	0.0135198	FALSE	-2.716	1	1	1	0	1	-31	ENST00000521114	SFTA3	surfactant associated 3 [Source:HGNC Symbol;Acc:HGNC:18387]	protein_coding	Gene_body	-
chr2	11466174	11466174	-	1.08678e-05	0.0135452	FALSE	-0.457457	1	1	0	1	0	-4	ENST00000421117	E2F6	E2F transcription factor 6 [Source:HGNC Symbol;Acc:HGNC:3120]	protein_coding	Gene_body	-
chr17	29622913	29622913	-	1.08704e-05	0.0135452	FALSE	-0.589971	1	0	1	1	0	-7	ENST00000577909	CORO6	coronin 6 [Source:HGNC Symbol;Acc:HGNC:21356]	protein_coding	NA	-
chr22	30574823	30574823	-	1.09254e-05	0.0140702	FALSE	-10.6883	1	0	0	1	0	-237	ENST00000406361	GAL3ST1	galactose-3-O-sulfotransferase 1 [Source:HGNC Symbol;Acc:HGNC:24240]	protein_coding	Upstream < 200	-
chr20	45469583	45469583	+	1.09307e-05	0.0140702	FALSE	3.44661	1	0	0	0	1	-123	ENST00000372676	WFDC2	WAP four-disulfide core domain 2 [Source:HGNC Symbol;Acc:HGNC:15939]	protein_coding	Downstream < 200	-
chrX	3346756	3346756	-	1.0964e-05	0.0140846	FALSE	-0.315808	1	0	0	1	0	-116	ENST00000217939	MXRA5	matrix remodeling associated 5 [Source:HGNC Symbol;Acc:HGNC:7539]	protein_coding	Upstream < 200	-
chr17	32877310	32877310	-	1.09983e-05	0.0136871	FALSE	0.161815	1	0	1	0	1	-134	ENST00000583621	MYO1D	myosin ID [Source:HGNC Symbol;Acc:HGNC:7598]	protein_coding	NA	-
chr7	70596098	70596098	-	1.10351e-05	0.0141473	FALSE	-0.230947	0	0	1	1	0	-98775	ENST00000489774	AUTS2	activator of transcription and developmental regulator AUTS2 [Source:HGNC Symbol;Acc:HGNC:14262]	protein_coding	Gene_body	-
chr7	142632638	142632638	+	1.11041e-05	0.014207	FALSE	-0.479846	0	0	0	0	0	-4286	ENST00000453262	TRBV21-1	T cell receptor beta variable 21-1 (pseudogene) [Source:HGNC Symbol;Acc:HGNC:12198]	TR_V_pseudogene	NA	-
chr15	66253324	66253324	-	1.11569e-05	0.0138667	FALSE	0.517688	1	0	1	1	0	414	ENST00000288745	MEGF11	multiple EGF like domains 11 [Source:HGNC Symbol;Acc:HGNC:29635]	protein_coding	Gene_body	-
chr16	30183828	30183828	-	1.12337e-05	0.0139444	FALSE	-0.434783	1	1	1	1	0	5	ENST00000569203	CORO1A	coronin 1A [Source:HGNC Symbol;Acc:HGNC:2252]	protein_coding	Gene_body	-
chr18	34977008	34977008	-	1.14824e-05	0.014235	FALSE	-0.507185	1	1	0	0	1	-43	ENST00000589180	MAPRE2	microtubule associated protein RP/EB family member 2 [Source:HGNC Symbol;Acc:HGNC:6891]	protein_coding	Gene_body	-
chr6	166998977	166998977	-	1.15096e-05	0.0146961	FALSE	-1.13293	1	1	0	1	0	89	ENST00000444102		novel transcript	lncRNA	NA	-
chr10	129958833	129958833	+	1.15672e-05	0.0143219	FALSE	-0.505091	0	0	1	1	0	5009	ENST00000368648	EBF3	EBF transcription factor 3 [Source:HGNC Symbol;Acc:HGNC:19087]	protein_coding	Gene_body	-
chr14	23010541	23010541	+	1.17087e-05	0.0144787	FALSE	-0.95941	1	0	0	0	1	-376	ENST00000397382	C14orf93	chromosome 14 open reading frame 93 [Source:HGNC Symbol;Acc:HGNC:20162]	protein_coding	Upstream 200 < x < 1500	-
chr8	143707006	143707006	+	1.17898e-05	0.0150238	FALSE	2.29451	0	1	1	1	0	-1045	ENST00000508587	ZNF707	zinc finger protein 707 [Source:HGNC Symbol;Acc:HGNC:27815]	protein_coding	Gene_body	-
chr1	93908912	93908912	-	1.1922e-05	0.0147209	FALSE	-0.151324	1	1	1	1	0	13	ENST00000462183	GCLM	glutamate-cysteine ligase modifier subunit [Source:HGNC Symbol;Acc:HGNC:4312]	protein_coding	Gene_body	-
chr17	752196	752196	+	1.19348e-05	0.0147209	FALSE	-0.294695	1	1	1	1	0	-12	ENST00000573482	GEMIN4	gem nuclear organelle associated protein 4 [Source:HGNC Symbol;Acc:HGNC:15717]	protein_coding	Gene_body	-
chr9	34126568	34126568	+	1.2007e-05	0.0152125	FALSE	-1.03339	1	1	1	1	0	206	ENST00000361264	DCAF12	DDB1 and CUL4 associated factor 12 [Source:HGNC Symbol;Acc:HGNC:19911]	protein_coding	Gene_body	-
chr9	136866403	136866403	-	1.20228e-05	0.0152125	FALSE	-0.00153788	1	0	1	1	0	-118	ENST00000224073	EDF1	endothelial differentiation related factor 1 [Source:HGNC Symbol;Acc:HGNC:3164]	protein_coding	Upstream < 200	-
chr7	140640411	140640411	+	1.20558e-05	0.0152125	FALSE	-0.41883	1	0	1	1	0	-114	ENST00000477488	DENND2A	DENN domain containing 2A [Source:HGNC Symbol;Acc:HGNC:22212]	protein_coding	Gene_body	-
chr20	45891115	45891115	-	1.20567e-05	0.0152125	FALSE	-0.544712	1	1	0	1	0	73	ENST00000372484	CTSA	cathepsin A [Source:HGNC Symbol;Acc:HGNC:9251]	protein_coding	Gene_body	-
chr9	136886682	136886682	+	1.20578e-05	0.0152125	FALSE	-2.84238	1	0	1	1	0	-51	ENST00000579420	MIR4479	microRNA 4479 [Source:HGNC Symbol;Acc:HGNC:41767]	miRNA	NA	-
chr10	17453573	17453573	+	1.22011e-05	0.0150303	FALSE	-0.62461	1	1	0	1	0	758	ENST00000377602	ST8SIA6	ST8 alpha-N-acetyl-neuraminide alpha-2,8-sialyltransferase 6 [Source:HGNC Symbol;Acc:HGNC:23317]	protein_coding	Gene_body	-
chr19	6464660	6464660	-	1.22197e-05	0.0150343	FALSE	-1.4534	1	1	1	1	0	131	ENST00000308243	CRB3	crumbs cell polarity complex component 3 [Source:HGNC Symbol;Acc:HGNC:20237]	protein_coding	Gene_body	-
chr22	35540822	35540822	-	1.23332e-05	0.015529	FALSE	-0.639854	1	0	0	1	0	-46	ENST00000216127	RASD2	RASD family member 2 [Source:HGNC Symbol;Acc:HGNC:18229]	protein_coding	Downstream < 200	-
chr21	33070625	33070625	-	1.25161e-05	0.0157281	FALSE	-0.813008	1	1	1	1	0	-340	ENST00000426947	OLIG1	oligodendrocyte transcription factor 1 [Source:HGNC Symbol;Acc:HGNC:16983]	protein_coding	Gene_body	-
chr1	156114821	156114821	-	1.25585e-05	0.0154235	FALSE	-0.336417	1	1	1	1	0	101	ENST00000368299	LMNA	lamin A/C [Source:HGNC Symbol;Acc:HGNC:6636]	protein_coding	Gene_body	-
chr1	1511927	1511927	+	1.25677e-05	0.0154235	FALSE	-0.464037	1	0	0	1	0	-224	ENST00000378756	ATAD3A	ATPase family AAA domain containing 3A [Source:HGNC Symbol;Acc:HGNC:25567]	protein_coding	Downstream 200>x>1500	-
chr13	89884143	89884143	-	1.25894e-05	0.0154307	FALSE	-2.34986	0	0	0	0	0	46975	ENST00000363863			snoRNA	NA	-
chr4	175019704	175019704	+	1.26323e-05	0.0158428	FALSE	5.34691	0	0	0	0	0	2690	ENST00000502748		ADAM metallopeptidase domain 29 (ADAM29) pseudogene	processed_pseudogene	NA	-
chr21	9691056	9691056	+	1.2686e-05	0.0158787	FALSE	-1.35855	0	0	0	0	0	44233	ENST00000620684			snRNA	NA	-
chr18	10455049	10455049	+	1.27209e-05	0.0155723	FALSE	-1.28205	1	0	1	1	0	69	ENST00000578882	APCDD1	APC down-regulated 1 [Source:HGNC Symbol;Acc:HGNC:15718]	protein_coding	Gene_body	-
chr10	128126116	128126116	-	1.27482e-05	0.0155861	FALSE	-1.55902	1	1	1	1	0	89	ENST00000368653	MKI67	marker of proliferation Ki-67 [Source:HGNC Symbol;Acc:HGNC:7107]	protein_coding	Gene_body	-
chr2	10813014	10813014	+	1.29064e-05	0.0157598	FALSE	-0.403226	1	0	1	1	0	-171	ENST00000272227	PDIA6	protein disulfide isomerase family A member 6 [Source:HGNC Symbol;Acc:HGNC:30168]	protein_coding	Gene_body	-
chr2	106065733	106065733	-	1.29695e-05	0.015817	FALSE	-1.07086	1	1	1	1	0	-67	ENST00000437659	ECRG4	ECRG4 augurin precursor [Source:HGNC Symbol;Acc:HGNC:24642]	protein_coding	Gene_body	-
chr2	196593547	196593547	+	1.29952e-05	0.0158285	FALSE	-0.291971	1	1	0	1	0	8	ENST00000427457	HECW2	HECT, C2 and WW domain containing E3 ubiquitin protein ligase 2 [Source:HGNC Symbol;Acc:HGNC:29853]	protein_coding	Gene_body	-
chr7	64192297	64192297	+	1.30751e-05	0.0163336	FALSE	-1.72934	0	0	0	1	0	10589	ENST00000395413	SAPCD2P1	suppressor APC domain containing 2 pseudogene 1 [Source:HGNC Symbol;Acc:HGNC:51277]	processed_pseudogene	NA	-
chr16	89490424	89490424	-	1.31941e-05	0.0160507	FALSE	-0.417014	1	1	0	1	0	94	ENST00000378332	ANKRD11	ankyrin repeat domain 11 [Source:HGNC Symbol;Acc:HGNC:21316]	protein_coding	Gene_body	-
chr3	50675043	50675043	+	1.32603e-05	0.0165324	FALSE	0.159231	1	0	0	1	0	-37	ENST00000607364	MIR4787	microRNA 4787 [Source:HGNC Symbol;Acc:HGNC:41653]	miRNA	NA	-
chr4	15654992	15654992	-	1.33768e-05	0.0166449	FALSE	0.0147968	1	0	1	1	0	304	ENST00000504837	FBXL5	F-box and leucine rich repeat protein 5 [Source:HGNC Symbol;Acc:HGNC:13602]	protein_coding	Gene_body	-
chr15	66387455	66387455	-	1.34143e-05	0.0162982	FALSE	-0.37037	1	0	1	1	0	620	ENST00000425818	MAP2K1	mitogen-activated protein kinase kinase 1 [Source:HGNC Symbol;Acc:HGNC:6840]	protein_coding	Gene_body	-
chr5	45695832	45695832	-	1.34399e-05	0.0166907	FALSE	-0.862069	1	1	0	1	0	503	ENST00000303230	HCN1	hyperpolarization activated cyclic nucleotide gated potassium channel 1 [Source:HGNC Symbol;Acc:HGNC:4845]	protein_coding	Gene_body	-
chr8	144049860	144049860	+	1.37183e-05	0.0170031	FALSE	-4.26042	1	1	0	1	0	305	ENST00000528912	SMPD5	sphingomyelin phosphodiesterase 5, pseudogene [Source:HGNC Symbol;Acc:HGNC:52275]	transcribed_unitary_pseudogene	Gene_body	-
chr14	59869503	59869503	+	1.38315e-05	0.0167842	FALSE	-1.91901	0	0	1	0	1	1250	ENST00000611068	RTN1	reticulon 1 [Source:HGNC Symbol;Acc:HGNC:10467]	protein_coding	Gene_body	-
chr13	100675178	100675178	+	1.38857e-05	0.016829	FALSE	0.600861	1	0	0	1	0	-86	ENST00000475272	TMTC4	transmembrane O-mannosyltransferase targeting cadherins 4 [Source:HGNC Symbol;Acc:HGNC:25904]	protein_coding	NA	-
chr14	105155207	105155207	-	1.39418e-05	0.016876	FALSE	1.52222	0	0	1	0	1	2603	ENST00000553051	JAG2	jagged canonical Notch ligand 2 [Source:HGNC Symbol;Acc:HGNC:6189]	protein_coding	Gene_body	-
chr22	46053849	46053849	-	1.39593e-05	0.0172681	FALSE	-0.331126	1	1	0	1	0	-20	ENST00000381051	MIRLET7BHG	MIRLET7B host gene [Source:HGNC Symbol;Acc:HGNC:37189]	lncRNA	NA	-
chr1	1420273	1420273	+	1.39767e-05	0.0168973	FALSE	-1.74163	1	1	1	1	0	30	ENST00000428932		novel transcript	lncRNA	NA	-
chr4	18022564	18022564	+	1.40246e-05	0.0173151	FALSE	-0.352858	1	0	0	1	0	-689	ENST00000326877	LCORL	ligand dependent nuclear receptor corepressor like [Source:HGNC Symbol;Acc:HGNC:30776]	protein_coding	Upstream 200 < x < 1500	-
chr19	13850501	13850501	+	1.41417e-05	0.0170756	FALSE	-1.27391	0	0	0	1	0	-11562	ENST00000591727	NANOS3	nanos C2HC-type zinc finger 3 [Source:HGNC Symbol;Acc:HGNC:22048]	protein_coding	NA	-
chr19	8832226	8832226	-	1.43214e-05	0.0172712	FALSE	0.39752	1	1	0	1	0	17	ENST00000593891	ZNF558	zinc finger protein 558 [Source:HGNC Symbol;Acc:HGNC:26422]	protein_coding	Gene_body	-
chr1	100133136	100133136	-	1.43891e-05	0.0173314	FALSE	-0.555556	1	0	0	1	0	-14	ENST00000370143	TRMT13	tRNA methyltransferase 13 homolog [Source:HGNC Symbol;Acc:HGNC:25502]	protein_coding	Downstream < 200	-
chr16	31117735	31117735	-	1.45722e-05	0.0175278	FALSE	-0.573066	1	1	0	1	0	40	ENST00000539683	KAT8	lysine acetyltransferase 8 [Source:HGNC Symbol;Acc:HGNC:17933]	protein_coding	Gene_body	-
chr11	65570716	65570716	+	1.45882e-05	0.0175278	FALSE	-0.125902	1	1	0	1	0	36	ENST00000526433	ZNRD2	zinc ribbon domain containing 2 [Source:HGNC Symbol;Acc:HGNC:11328]	protein_coding	Gene_body	-
chr22	35541263	35541263	-	1.46198e-05	0.018015	FALSE	-0.435256	1	1	0	1	0	397	ENST00000216127	RASD2	RASD family member 2 [Source:HGNC Symbol;Acc:HGNC:18229]	protein_coding	Gene_body	-
chr18	2656689	2656689	-	1.46937e-05	0.017625	FALSE	-0.440529	1	0	1	1	0	953	ENST00000320876	SMCHD1	structural maintenance of chromosomes flexible hinge domain containing 1 [Source:HGNC Symbol;Acc:HGNC:29090]	protein_coding	Gene_body	-
chr2	112140439	112140439	+	1.47052e-05	0.017625	FALSE	-4.29834	0	0	1	0	1	1858	ENST00000409450	FBLN7	fibulin 7 [Source:HGNC Symbol;Acc:HGNC:26740]	protein_coding	Gene_body	-
chr5	134632761	134632761	+	1.4734e-05	0.0181205	FALSE	-0.342466	1	1	1	1	0	9	ENST00000505758	SAR1B	secretion associated Ras related GTPase 1B [Source:HGNC Symbol;Acc:HGNC:10535]	protein_coding	Gene_body	-
chr5	139561825	139561825	+	1.47873e-05	0.0181509	FALSE	-0.113283	1	0	1	1	0	101	ENST00000398734	UBE2D2	ubiquitin conjugating enzyme E2 D2 [Source:HGNC Symbol;Acc:HGNC:12475]	protein_coding	Gene_body	-
chr2	288269	288269	+	1.4844e-05	0.0177694	FALSE	-1.40598	1	1	1	1	0	28	ENST00000403610	ALKAL2	ALK and LTK ligand 2 [Source:HGNC Symbol;Acc:HGNC:27683]	protein_coding	Gene_body	-
chr3	50338097	50338097	+	1.48694e-05	0.0182164	FALSE	-1.60242	1	1	1	1	0	137	ENST00000395126	RASSF1	Ras association domain family member 1 [Source:HGNC Symbol;Acc:HGNC:9882]	protein_coding	Gene_body	-
chr15	89655085	89655085	+	1.49017e-05	0.0178166	FALSE	-0.342173	1	0	1	1	0	367	ENST00000394412	KIF7	kinesin family member 7 [Source:HGNC Symbol;Acc:HGNC:30497]	protein_coding	Gene_body	-
chr22	17171750	17171750	+	1.49603e-05	0.0182924	FALSE	-1.21187	0	0	0	1	0	-6464	ENST00000155674	HDHD5	haloacid dehalogenase like hydrolase domain containing 5 [Source:HGNC Symbol;Acc:HGNC:1843]	protein_coding	NA	-
chr19	58150763	58150763	-	1.4991e-05	0.0179015	FALSE	-0.278746	1	1	1	1	0	16	ENST00000598312	ZNF329	zinc finger protein 329 [Source:HGNC Symbol;Acc:HGNC:14209]	protein_coding	Gene_body	-
chr4	80072256	80072256	+	1.50252e-05	0.018322	FALSE	-5.29355	1	0	1	1	0	308	ENST00000307333	ANTXR2	ANTXR cell adhesion molecule 2 [Source:HGNC Symbol;Acc:HGNC:21732]	protein_coding	Gene_body	-
chr3	156826267	156826267	+	1.50422e-05	0.018322	FALSE	-0.353107	1	0	1	1	0	-33	ENST00000498839	LEKR1	leucine, glutamate and lysine rich 1 [Source:HGNC Symbol;Acc:HGNC:33765]	protein_coding	Gene_body	-
chr19	20039087	20039087	+	1.50827e-05	0.0179889	FALSE	-0.396	1	0	1	1	0	119	ENST00000358523	ZNF682	zinc finger protein 682 [Source:HGNC Symbol;Acc:HGNC:28857]	protein_coding	Gene_body	-
chr3	36380397	36380397	-	1.51441e-05	0.0184108	FALSE	-0.0576203	1	1	0	1	0	55	ENST00000273183	STAC	SH3 and cysteine rich domain [Source:HGNC Symbol;Acc:HGNC:11353]	protein_coding	Downstream < 200	-
chr1	202807935	202807935	-	1.51684e-05	0.018069	FALSE	-0.454545	1	0	1	1	0	191	ENST00000602511	KDM5B	lysine demethylase 5B [Source:HGNC Symbol;Acc:HGNC:18039]	protein_coding	Gene_body	-
chr16	66427330	66427330	-	1.52792e-05	0.0181725	FALSE	-0.424088	1	1	0	0	1	-7	ENST00000562849	BEAN1	brain expressed associated with NEDD4 1 [Source:HGNC Symbol;Acc:HGNC:24160]	protein_coding	Gene_body	-
chr11	65858315	65858315	+	1.52926e-05	0.0181725	FALSE	-0.703675	1	1	1	1	0	19	ENST00000308162	CFL1	cofilin 1 [Source:HGNC Symbol;Acc:HGNC:1874]	protein_coding	Gene_body	-
chr2	161427219	161427219	+	1.53832e-05	0.0182579	FALSE	-0.676276	1	0	1	1	0	-234	ENST00000606386	SLC4A10	solute carrier family 4 member 10 [Source:HGNC Symbol;Acc:HGNC:13811]	protein_coding	Gene_body	-
chr6	90295939	90295939	+	1.54219e-05	0.0187127	FALSE	-0.186648	1	0	1	1	0	804	ENST00000257749	BACH2	BTB domain and CNC homolog 2 [Source:HGNC Symbol;Acc:HGNC:14078]	protein_coding	Gene_body	-
chr19	45485421	45485421	-	1.5557e-05	0.0184417	FALSE	-0.455789	0	1	0	0	0	3149	ENST00000593187	RTN2	reticulon 2 [Source:HGNC Symbol;Acc:HGNC:10468]	protein_coding	Gene_body	-
chr10	131312278	131312278	+	1.55993e-05	0.0184694	FALSE	0.0102643	1	0	0	1	0	-558	ENST00000368642	TCERG1L	transcription elongation regulator 1 like [Source:HGNC Symbol;Acc:HGNC:23533]	protein_coding	Upstream 200 < x < 1500	-
chr5	112921578	112921578	-	1.5668e-05	0.018975	FALSE	-0.429923	1	0	1	1	0	-65	ENST00000497856	REEP5	receptor accessory protein 5 [Source:HGNC Symbol;Acc:HGNC:30077]	protein_coding	Gene_body	-
chr14	60722155	60722155	+	1.57225e-05	0.0185729	FALSE	0.0916899	0	0	1	1	0	1011	ENST00000554079	SIX4	SIX homeobox 4 [Source:HGNC Symbol;Acc:HGNC:10890]	protein_coding	Gene_body	-
chr1	206117489	206117489	-	1.57248e-05	0.0185729	FALSE	-1.37672	1	0	1	1	0	-135	ENST00000367126	AVPR1B	arginine vasopressin receptor 1B [Source:HGNC Symbol;Acc:HGNC:896]	protein_coding	Gene_body	-
chr6	127118828	127118828	-	1.57495e-05	0.0190374	FALSE	-0.380711	1	1	0	0	1	-210	ENST00000368317	RSPO3	R-spondin 3 [Source:HGNC Symbol;Acc:HGNC:20866]	protein_coding	Gene_body	-
chr11	111977587	111977587	+	1.58761e-05	0.0187288	FALSE	-0.295421	1	1	1	1	0	280	ENST00000615255	DIXDC1	DIX domain containing 1 [Source:HGNC Symbol;Acc:HGNC:23695]	protein_coding	Gene_body	-
chr15	90717454	90717454	-	1.59669e-05	0.0188131	FALSE	0.120573	1	0	1	1	0	52	ENST00000559724	BLM	BLM RecQ like helicase [Source:HGNC Symbol;Acc:HGNC:1058]	protein_coding	Gene_body	-
chr8	143740343	143740343	-	1.61848e-05	0.0195264	FALSE	-1.5996	1	0	1	1	0	949	ENST00000534398	IQANK1	IQ motif and ankyrin repeat containing 1 [Source:HGNC Symbol;Acc:HGNC:49576]	protein_coding	Gene_body	-
chr16	2537545	2537545	+	1.64093e-05	0.0192866	FALSE	-0.867979	1	0	0	0	1	-419	ENST00000342085	PDPK1	3-phosphoinositide dependent protein kinase 1 [Source:HGNC Symbol;Acc:HGNC:8816]	protein_coding	Downstream 200>x>1500	-
chr13	87163017	87163017	-	1.6427e-05	0.0192866	FALSE	-4.96109	0	0	0	0	0	-55987	ENST00000446970	UBBP5	ubiquitin B pseudogene 5 [Source:HGNC Symbol;Acc:HGNC:42645]	processed_pseudogene	NA	-
chr13	109786071	109786071	-	1.64281e-05	0.0192866	FALSE	-1.02273	1	1	1	1	0	242	ENST00000615635		novel transcript, antisense to IRS2	lncRNA	NA	-
chr9	124017926	124017926	+	1.64425e-05	0.0197996	FALSE	-0.434311	0	0	1	1	0	2531	ENST00000488674	LHX2	LIM homeobox 2 [Source:HGNC Symbol;Acc:HGNC:6594]	protein_coding	Gene_body	-
chr12	120278465	120278465	-	1.64859e-05	0.0193312	FALSE	6.07351	0	0	0	0	0	-3838	ENST00000426182	NME2P1	NME/NM23 nucleoside diphosphate kinase 2 pseudogene 1 [Source:HGNC Symbol;Acc:HGNC:31358]	processed_pseudogene	NA	-
chr19	49017749	49017749	-	1.65414e-05	0.0193729	FALSE	0.733383	1	0	0	0	1	-660	ENST00000391869	NA	NA	NA	NA	-
chr22	41286392	41286392	-	1.65929e-05	0.0199429	FALSE	-0.729335	1	0	0	1	0	-142	ENST00000356244	RANGAP1	Ran GTPase activating protein 1 [Source:HGNC Symbol;Acc:HGNC:9854]	protein_coding	Upstream 200 < x < 1500	-
chr6	110358074	110358074	+	1.66396e-05	0.0199612	FALSE	-1.21951	1	1	0	1	0	-98	ENST00000490043	METTL24	methyltransferase like 24 [Source:HGNC Symbol;Acc:HGNC:21566]	protein_coding	Gene_body	-
chr10	56083087	56083087	+	1.68079e-05	0.0196533	FALSE	4.8064	0	0	0	0	0	276645	ENST00000460654	ZWINT	ZW10 interacting kinetochore protein [Source:HGNC Symbol;Acc:HGNC:13195]	protein_coding	NA	-
chr19	14517989	14517989	-	1.68211e-05	0.0196533	FALSE	0.296157	1	0	1	1	0	-157	ENST00000598235	DNAJB1	DnaJ heat shock protein family (Hsp40) member B1 [Source:HGNC Symbol;Acc:HGNC:5270]	protein_coding	Gene_body	-
chr11	61581279	61581279	+	1.69475e-05	0.0197773	FALSE	0.0348092	1	0	0	1	0	-132	ENST00000263846	SYT7	synaptotagmin 7 [Source:HGNC Symbol;Acc:HGNC:11514]	protein_coding	Upstream < 200	-
chr19	6199450	6199450	-	1.70091e-05	0.0198254	FALSE	-0.138931	1	0	1	1	0	58	ENST00000589523	RFX2	regulatory factor X2 [Source:HGNC Symbol;Acc:HGNC:9983]	protein_coding	Gene_body	-
chr14	57391403	57391403	+	1.70324e-05	0.0198288	FALSE	0.507282	1	1	1	1	0	104	ENST00000298406	NAA30	N-alpha-acetyltransferase 30, NatC catalytic subunit [Source:HGNC Symbol;Acc:HGNC:19844]	protein_coding	Gene_body	-
chr21	41508656	41508656	-	1.71392e-05	0.0205218	FALSE	-6.21279	1	0	1	1	0	-498	ENST00000332149	TMPRSS2	transmembrane serine protease 2 [Source:HGNC Symbol;Acc:HGNC:11876]	protein_coding	Gene_body	-
chr14	91574426	91574426	-	1.72255e-05	0.0200297	FALSE	0.49808	1	1	0	1	0	846	ENST00000623187		TEC	TEC	NA	-
chr14	88792374	88792374	+	1.73044e-05	0.0200975	FALSE	-0.41806	1	1	0	1	0	130	ENST00000380664	EML5	EMAP like 5 [Source:HGNC Symbol;Acc:HGNC:18197]	protein_coding	Gene_body	-
chr15	45522649	45522649	-	1.7397e-05	0.020181	FALSE	-0.413223	1	1	1	1	0	159	ENST00000261867	SLC30A4	solute carrier family 30 member 4 [Source:HGNC Symbol;Acc:HGNC:11015]	protein_coding	Gene_body	-
chr9	132161939	132161939	+	1.74504e-05	0.020855	FALSE	-0.103002	1	0	1	1	0	-8	ENST00000393229	NTNG2	netrin G2 [Source:HGNC Symbol;Acc:HGNC:14288]	protein_coding	Downstream < 200	-
chr7	99392821	99392821	-	1.76482e-05	0.0210517	FALSE	-1.1984	0	1	1	1	0	-1221	ENST00000463078	ARPC1B	actin related protein 2/3 complex subunit 1B [Source:HGNC Symbol;Acc:HGNC:704]	protein_coding	Gene_body	-
chr16	4733908	4733908	-	1.76841e-05	0.0204897	FALSE	-0.488998	1	0	1	1	0	220	ENST00000592711	ANKS3	ankyrin repeat and sterile alpha motif domain containing 3 [Source:HGNC Symbol;Acc:HGNC:29422]	protein_coding	Gene_body	-
chr19	17215156	17215156	-	1.77908e-05	0.0205888	FALSE	-0.599829	1	0	0	0	1	-190	ENST00000601662	USE1	unconventional SNARE in the ER 1 [Source:HGNC Symbol;Acc:HGNC:30882]	protein_coding	Downstream < 200	-
chr13	46211743	46211743	-	1.78629e-05	0.0206477	FALSE	-0.336603	1	1	0	0	0	129	ENST00000442275	LCP1	lymphocyte cytosolic protein 1 [Source:HGNC Symbol;Acc:HGNC:6528]	protein_coding	Gene_body	-
chr18	13137043	13137043	+	1.79539e-05	0.0207283	FALSE	-0.463434	0	0	0	1	0	3447	ENST00000586758		mRNA turnover 4 homolog (S. cerevisiae) (MRTO4) pseudogene	processed_pseudogene	NA	-
chr3	130746678	130746678	-	1.80783e-05	0.0215244	FALSE	-0.379147	1	1	0	1	0	152	ENST00000356763	PIK3R4	phosphoinositide-3-kinase regulatory subunit 4 [Source:HGNC Symbol;Acc:HGNC:8982]	protein_coding	Gene_body	-
chr14	102509885	102509885	-	1.81733e-05	0.0209568	FALSE	0.764697	1	0	0	1	0	-87	ENST00000560748	ANKRD9	ankyrin repeat domain 9 [Source:HGNC Symbol;Acc:HGNC:20096]	protein_coding	Upstream < 200	-
chr19	11766980	11766980	-	1.84081e-05	0.0212024	FALSE	0.142585	1	0	0	1	0	-20	ENST00000462251	ZNF441	zinc finger protein 441 [Source:HGNC Symbol;Acc:HGNC:20875]	protein_coding	Downstream < 200	-
chr9	96022055	96022055	-	1.84346e-05	0.0219075	FALSE	-2.20409	1	0	1	1	0	-296	ENST00000412122	LINC00092	long intergenic non-protein coding RNA 92 [Source:HGNC Symbol;Acc:HGNC:31408]	lncRNA	Gene_body	-
chr6	44270764	44270764	-	1.85971e-05	0.0220348	FALSE	-0.101493	1	1	0	1	0	23	ENST00000438774	TMEM151B	transmembrane protein 151B [Source:HGNC Symbol;Acc:HGNC:21315]	protein_coding	Gene_body	-
chr7	19108520	19108520	-	1.86187e-05	0.0220348	FALSE	-2.04434	0	0	1	0	1	-3954	ENST00000419944		novel transcript	lncRNA	NA	-
chr6	5261291	5261291	+	1.86459e-05	0.0220348	FALSE	-0.408163	1	1	0	1	0	-35	ENST00000602691	FARS2	phenylalanyl-tRNA synthetase 2, mitochondrial [Source:HGNC Symbol;Acc:HGNC:21062]	protein_coding	Gene_body	-
chr2	203328661	203328661	-	1.88985e-05	0.0217416	FALSE	-0.340136	1	0	1	1	0	179	ENST00000422511	ABI2	abl interactor 2 [Source:HGNC Symbol;Acc:HGNC:24011]	protein_coding	Gene_body	-
chr15	63043743	63043743	-	1.8921e-05	0.0217418	FALSE	0.0924752	1	1	1	1	0	-33	ENST00000561266	TPM1	tropomyosin 1 [Source:HGNC Symbol;Acc:HGNC:12010]	protein_coding	Gene_body	-
chr5	132294419	132294419	+	1.90254e-05	0.0224415	FALSE	-0.59312	1	0	1	1	0	-24	ENST00000200652	SLC22A4	solute carrier family 22 member 4 [Source:HGNC Symbol;Acc:HGNC:10968]	protein_coding	Gene_body	-
chr6	33205017	33205017	+	1.9406e-05	0.022848	FALSE	2.26499	1	1	0	1	0	333	ENST00000469186	HSD17B8	hydroxysteroid 17-beta dehydrogenase 8 [Source:HGNC Symbol;Acc:HGNC:3554]	protein_coding	Gene_body	-
chr11	123653978	123653978	+	1.94906e-05	0.02237	FALSE	0.0445165	1	1	1	0	1	627	ENST00000392770	SCN3B	sodium voltage-gated channel beta subunit 3 [Source:HGNC Symbol;Acc:HGNC:20665]	protein_coding	Gene_body	-
chr17	48592554	48592554	-	1.95751e-05	0.0224405	FALSE	-2.21687	1	0	1	0	1	236	ENST00000487849	HOXB-AS3	HOXB cluster antisense RNA 3 [Source:HGNC Symbol;Acc:HGNC:40283]	lncRNA	Gene_body	-
chr16	50468273	50468273	-	1.9706e-05	0.022564	FALSE	-0.431965	0	0	0	1	0	60574	ENST00000567899		novel transcript	lncRNA	NA	-
chr10	131980041	131980041	-	1.98516e-05	0.022704	FALSE	-1.11495	1	0	1	1	0	-199	ENST00000617191		novel transcript, antisense to BNIP3	lncRNA	NA	-
chr1	89632932	89632932	+	1.99222e-05	0.022758	FALSE	-0.483481	1	0	1	1	0	-39	ENST00000415584	LRRC8C-DT	LRRC8C divergent transcript [Source:HGNC Symbol;Acc:HGNC:53731]	lncRNA	Gene_body	-
chr1	1349368	1349368	-	2.00701e-05	0.0229002	FALSE	-0.0624864	1	0	0	1	0	-19	ENST00000378888	DVL1	dishevelled segment polarity protein 1 [Source:HGNC Symbol;Acc:HGNC:3084]	protein_coding	Gene_body	-
chr17	76384748	76384748	+	2.00993e-05	0.0229067	FALSE	0.452284	1	1	1	1	0	100	ENST00000323374	SPHK1	sphingosine kinase 1 [Source:HGNC Symbol;Acc:HGNC:11240]	protein_coding	Gene_body	-
chr5	176630562	176630562	-	2.03365e-05	0.0238991	FALSE	0.347268	1	0	0	1	0	-7	ENST00000614675	SNCB	synuclein beta [Source:HGNC Symbol;Acc:HGNC:11140]	protein_coding	NA	-
chr1	10694671	10694671	+	2.04666e-05	0.023298	FALSE	-0.409165	1	0	1	1	0	-193	ENST00000496432	CASZ1	castor zinc finger 1 [Source:HGNC Symbol;Acc:HGNC:26002]	protein_coding	Gene_body	-
chr2	171922589	171922589	-	2.05605e-05	0.0233697	FALSE	-0.535714	1	0	1	1	0	-18	ENST00000494601	HAT1	histone acetyltransferase 1 [Source:HGNC Symbol;Acc:HGNC:4821]	protein_coding	Gene_body	-
chr12	113476390	113476390	+	2.05775e-05	0.0233697	FALSE	-0.756459	0	0	1	1	0	-4111	ENST00000557836	LHX5	LIM homeobox 5 [Source:HGNC Symbol;Acc:HGNC:14216]	protein_coding	NA	-
chr7	33109595	33109595	-	2.07556e-05	0.0243465	FALSE	-0.246708	1	0	0	1	0	-195	ENST00000474370	RP9	RP9 pre-mRNA splicing factor [Source:HGNC Symbol;Acc:HGNC:10288]	protein_coding	NA	-
chr6	27694168	27694168	-	2.08534e-05	0.0244161	FALSE	-0.0715989	1	1	0	0	0	91	ENST00000629732		long intergenic non-protein coding RNA 1012	lncRNA	NA	-
chr11	64924966	64924966	-	2.08605e-05	0.0236635	FALSE	-0.275735	1	1	1	1	0	247	ENST00000532850	PPP2R5B	protein phosphatase 2 regulatory subunit B'beta [Source:HGNC Symbol;Acc:HGNC:9310]	protein_coding	Gene_body	-
chr4	52660012	52660012	-	2.09484e-05	0.0244408	FALSE	-0.38059	1	0	1	1	0	608	ENST00000503051	USP46-AS1	USP46 antisense RNA 1 [Source:HGNC Symbol;Acc:HGNC:43991]	lncRNA	NA	-
chr9	128191358	128191358	-	2.09514e-05	0.0244408	FALSE	-0.23487	1	1	1	1	0	95	ENST00000420484	CIZ1	CDKN1A interacting zinc finger protein 1 [Source:HGNC Symbol;Acc:HGNC:16744]	protein_coding	Gene_body	-
chr17	58279225	58279225	+	2.09519e-05	0.0237395	FALSE	-4.42981	1	0	1	1	0	175	ENST00000581022	MPO	myeloperoxidase [Source:HGNC Symbol;Acc:HGNC:7218]	protein_coding	Gene_body	-
chr6	39725117	39725117	-	2.11989e-05	0.024684	FALSE	-0.419111	1	0	1	1	0	219	ENST00000538893	KIF6	kinesin family member 6 [Source:HGNC Symbol;Acc:HGNC:21202]	protein_coding	Gene_body	-
chr6	149938660	149938660	-	2.12595e-05	0.0247093	FALSE	-0.61725	0	0	0	1	0	2697	ENST00000407271		pseudogene similar to small nuclear RNA activating complex, polypeptide 1, 43kD SNAPC1	transcribed_processed_pseudogene	NA	-
chr12	94459768	94459768	-	2.1283e-05	0.0240867	FALSE	-0.507614	1	1	0	1	0	-91	ENST00000547232	CEP83	centrosomal protein 83 [Source:HGNC Symbol;Acc:HGNC:17966]	protein_coding	Gene_body	-
chr21	36693244	36693244	-	2.132e-05	0.0247342	FALSE	1.92742	0	0	0	1	0	-5889	ENST00000460783	SIM2	SIM bHLH transcription factor 2 [Source:HGNC Symbol;Acc:HGNC:10883]	protein_coding	NA	-
chr13	28100503	28100503	-	2.14152e-05	0.0242082	FALSE	-1.26488	1	1	0	1	0	90	ENST00000241453	FLT3	fms related receptor tyrosine kinase 3 [Source:HGNC Symbol;Acc:HGNC:3765]	protein_coding	Gene_body	-
chr10	3067460	3067460	+	2.15627e-05	0.0243467	FALSE	-0.657895	1	0	1	1	0	-60	ENST00000381125	PFKP	phosphofructokinase, platelet [Source:HGNC Symbol;Acc:HGNC:8878]	protein_coding	Gene_body	-
chr17	79742211	79742211	+	2.16142e-05	0.0243766	FALSE	-0.376223	0	1	0	1	0	6672	ENST00000576512	ENPP7	ectonucleotide pyrophosphatase/phosphodiesterase 7 [Source:HGNC Symbol;Acc:HGNC:23764]	protein_coding	Gene_body	-
chr4	4867306	4867306	+	2.16406e-05	0.0250604	FALSE	-2.23108	0	0	0	1	0	4880	ENST00000468421	MSX1	msh homeobox 1 [Source:HGNC Symbol;Acc:HGNC:7391]	protein_coding	NA	-
chr17	5420393	5420393	+	2.17363e-05	0.0244859	FALSE	-0.370645	1	0	1	1	0	193	ENST00000574003	RPAIN	RPA interacting protein [Source:HGNC Symbol;Acc:HGNC:28641]	protein_coding	Gene_body	-
chr3	147154378	147154378	-	2.17822e-05	0.0251784	FALSE	-6.28013	0	0	1	0	0	-122390	ENST00000465598	RPL21P71	ribosomal protein L21 pseudogene 71 [Source:HGNC Symbol;Acc:HGNC:36049]	processed_pseudogene	NA	-
chr3	138187036	138187036	-	2.2012e-05	0.0253978	FALSE	-0.21097	1	0	0	0	1	-212	ENST00000538260	ARMC8	armadillo repeat containing 8 [Source:HGNC Symbol;Acc:HGNC:24999]	protein_coding	Downstream 200>x>1500	-
chr17	40140702	40140702	+	2.21037e-05	0.0248711	FALSE	0.277227	1	1	0	1	0	-140	ENST00000584997	CASC3	CASC3 exon junction complex subunit [Source:HGNC Symbol;Acc:HGNC:17040]	protein_coding	Gene_body	-
chr18	58863665	58863665	-	2.22677e-05	0.0250267	FALSE	-0.489956	1	1	1	1	0	54	ENST00000589288	NA	NA	NA	NA	-
chr5	81750680	81750680	-	2.23587e-05	0.025751	FALSE	-0.42735	1	0	1	1	0	78	ENST00000512098	SSBP2	single stranded DNA binding protein 2 [Source:HGNC Symbol;Acc:HGNC:15831]	protein_coding	Gene_body	-
chr22	48455667	48455667	-	2.25354e-05	0.0259076	FALSE	6.59239	0	0	0	0	0	6779	ENST00000453866		novel transcript	lncRNA	NA	-
chr15	75202648	75202648	-	2.25852e-05	0.0253327	FALSE	-0.31881	1	0	1	1	0	445	ENST00000564848	C15orf39	chromosome 15 open reading frame 39 [Source:HGNC Symbol;Acc:HGNC:24497]	protein_coding	Gene_body	-
chr13	27980272	27980272	+	2.2592e-05	0.0253327	FALSE	2.11923	0	0	1	0	1	8383	ENST00000332715	URAD	ureidoimidazoline (2-oxo-4-hydroxy-4-carboxy-5-) decarboxylase [Source:HGNC Symbol;Acc:HGNC:17785]	protein_coding	Gene_body	-
chr1	9182088	9182088	+	2.26238e-05	0.0253393	FALSE	-8.17069	1	1	0	0	1	86	ENST00000635271	LNCTAM34A	long non coding transcriptional activator of miR34a [Source:HGNC Symbol;Acc:HGNC:52548]	lncRNA	Gene_body	-
chr5	141421467	141421467	-	2.27093e-05	0.0260602	FALSE	5.79532	1	1	1	1	0	241	ENST00000518882	PCDHGA11	protocadherin gamma subfamily A, 11 [Source:HGNC Symbol;Acc:HGNC:8698]	protein_coding	Gene_body	-
chr11	19345567	19345567	+	2.27603e-05	0.0254629	FALSE	-0.472813	0	0	0	1	0	-5157	ENST00000360655	NAV2	neuron navigator 2 [Source:HGNC Symbol;Acc:HGNC:15997]	protein_coding	NA	-
chr13	106349215	106349215	+	2.28282e-05	0.0255095	FALSE	-0.460829	0	0	0	0	0	-27348	ENST00000439790	LINC00460	long intergenic non-protein coding RNA 460 [Source:HGNC Symbol;Acc:HGNC:42809]	lncRNA	NA	-
chr1	6613015	6613015	+	2.29095e-05	0.025571	FALSE	0.381222	1	0	1	1	0	-670	ENST00000377648	PHF13	PHD finger protein 13 [Source:HGNC Symbol;Acc:HGNC:22983]	protein_coding	NA	-
chr7	105388237	105388237	-	2.31416e-05	0.0265084	FALSE	-0.254453	1	0	1	1	0	658	ENST00000393651	SRPK2	SRSF protein kinase 2 [Source:HGNC Symbol;Acc:HGNC:11306]	protein_coding	Gene_body	-
chr13	113209515	113209515	+	2.31698e-05	0.025832	FALSE	-0.191497	1	0	1	1	0	-29	ENST00000375440	CUL4A	cullin 4A [Source:HGNC Symbol;Acc:HGNC:2554]	protein_coding	Gene_body	-
chr12	107319888	107319888	-	2.32554e-05	0.0258978	FALSE	-0.541516	1	1	0	1	0	-10	ENST00000550706	BTBD11	BTB domain containing 11 [Source:HGNC Symbol;Acc:HGNC:23844]	protein_coding	Gene_body	-
chr16	25692921	25692921	+	2.3626e-05	0.0262805	FALSE	-1.5544	1	1	0	1	0	897	ENST00000331351	HS3ST4	heparan sulfate-glucosamine 3-sulfotransferase 4 [Source:HGNC Symbol;Acc:HGNC:5200]	protein_coding	Gene_body	-
chr6	45378148	45378148	+	2.38568e-05	0.0272784	FALSE	-0.301568	1	0	1	1	0	-196	ENST00000475057	SUPT3H	SPT3 homolog, SAGA and STAGA complex component [Source:HGNC Symbol;Acc:HGNC:11466]	protein_coding	NA	-
chr2	171922389	171922389	+	2.38614e-05	0.0264892	FALSE	-0.0627369	1	0	1	1	0	-59	ENST00000412731	HAT1	histone acetyltransferase 1 [Source:HGNC Symbol;Acc:HGNC:4821]	protein_coding	NA	-
chr10	14953953	14953953	+	2.3868e-05	0.0264892	FALSE	-0.532481	1	1	0	1	0	66	ENST00000378241	DCLRE1C	DNA cross-link repair 1C [Source:HGNC Symbol;Acc:HGNC:17642]	protein_coding	Gene_body	-
chr19	33487158	33487158	+	2.39244e-05	0.0265216	FALSE	-1.81073	1	0	1	0	0	-79	ENST00000590731	PEPD	peptidase D [Source:HGNC Symbol;Acc:HGNC:8840]	protein_coding	Gene_body	-
chr4	1855891	1855891	+	2.39781e-05	0.0273248	FALSE	0.580923	1	1	0	1	0	65	ENST00000466175	LETM1	leucine zipper and EF-hand containing transmembrane protein 1 [Source:HGNC Symbol;Acc:HGNC:6556]	protein_coding	Gene_body	-
chr7	10974083	10974083	+	2.39835e-05	0.0273248	FALSE	-0.432432	1	1	0	1	0	178	ENST00000490957	PHF14	PHD finger protein 14 [Source:HGNC Symbol;Acc:HGNC:22203]	protein_coding	Gene_body	-
chr2	25042219	25042219	+	2.40571e-05	0.0266384	FALSE	-0.0810568	1	1	0	1	0	91	ENST00000403714	EFR3B	EFR3 homolog B [Source:HGNC Symbol;Acc:HGNC:29155]	protein_coding	Gene_body	-
chr17	37742733	37742733	-	2.41621e-05	0.0267243	FALSE	-0.906344	0	0	1	1	0	2286	ENST00000614313	HNF1B	HNF1 homeobox B [Source:HGNC Symbol;Acc:HGNC:11630]	protein_coding	Gene_body	-
chr19	11965062	11965062	-	2.4229e-05	0.0267679	FALSE	-1.45407	1	1	1	0	1	10	ENST00000343949	ZNF763	zinc finger protein 763 [Source:HGNC Symbol;Acc:HGNC:27614]	protein_coding	Gene_body	-
chr7	102287059	102287059	-	2.42625e-05	0.0275932	FALSE	-0.520833	1	1	1	1	0	173	ENST00000444095	SH2B2	SH2B adaptor protein 2 [Source:HGNC Symbol;Acc:HGNC:17381]	protein_coding	Gene_body	-
chr17	20896694	20896694	-	2.4276e-05	0.0267895	FALSE	-3.566	1	0	1	1	0	-555	ENST00000327925	CCDC144NL	CCDC144A N-terminal pseudogene [Source:HGNC Symbol;Acc:HGNC:33735]	protein_coding	CCDC144NL-AS1	-
chr7	44748731	44748731	-	2.43724e-05	0.0276685	FALSE	-0.775194	1	0	1	1	0	-131	ENST00000457123	ZMIZ2	zinc finger MIZ-type containing 2 [Source:HGNC Symbol;Acc:HGNC:22229]	protein_coding	Gene_body	-
chr16	33707397	33707397	-	2.4477e-05	0.0269807	FALSE	-3.50184	0	0	0	0	0	-8894	ENST00000565049	NA	NA	NA	NA	-
chr9	38067883	38067883	-	2.4483e-05	0.0277262	FALSE	-3.00512	1	0	1	1	0	805	ENST00000540557		novel transcript	protein_coding	NA	-
chr9	131394716	131394716	+	2.45106e-05	0.0277262	FALSE	-0.100287	1	0	1	1	0	625	ENST00000405995	PRRC2B	proline rich coiled-coil 2B [Source:HGNC Symbol;Acc:HGNC:28121]	protein_coding	Gene_body	-
chr3	48429741	48429741	+	2.49876e-05	0.0281568	FALSE	-0.65445	1	0	1	1	0	-261	ENST00000466353	PLXNB1	plexin B1 [Source:HGNC Symbol;Acc:HGNC:9103]	protein_coding	Gene_body	-
chr3	58333323	58333323	+	2.49902e-05	0.0281568	FALSE	-0.571991	1	1	1	1	0	19	ENST00000491164	PXK	PX domain containing serine/threonine kinase like [Source:HGNC Symbol;Acc:HGNC:23326]	protein_coding	Gene_body	-
chr3	97822234	97822234	-	2.50244e-05	0.0281568	FALSE	-0.0631701	1	1	0	1	0	196	ENST00000389622	CRYBG3	crystallin beta-gamma domain containing 3 [Source:HGNC Symbol;Acc:HGNC:34427]	protein_coding	Gene_body	-
chr2	3558643	3558643	+	2.50763e-05	0.02761	FALSE	-0.536481	1	1	0	1	0	-28	ENST00000315212	RNASEH1	ribonuclease H1 [Source:HGNC Symbol;Acc:HGNC:18466]	protein_coding	NA	-
chr17	44556574	44556574	-	2.51518e-05	0.0276619	FALSE	-0.653573	1	0	0	0	1	-885	ENST00000315323	FZD2	frizzled class receptor 2 [Source:HGNC Symbol;Acc:HGNC:4040]	protein_coding	Downstream 200>x>1500	-
chr6	34237524	34237524	+	2.51915e-05	0.0282947	FALSE	-0.564334	1	0	1	1	0	322	ENST00000478214	HMGA1	high mobility group AT-hook 1 [Source:HGNC Symbol;Acc:HGNC:5010]	protein_coding	Gene_body	-
chr4	188659263	188659263	-	2.53131e-05	0.0283342	FALSE	-4.23856	0	0	1	1	0	28341	ENST00000504783		pseudogene similar to part of cleavage and polyadenylation specific factor 4-like (CPSF4L)	processed_pseudogene	NA	-
chr3	137509582	137509582	-	2.5316e-05	0.0283342	FALSE	-1.90644	0	0	0	0	0	8674	ENST00000364455	RNA5SP142	RNA, 5S ribosomal pseudogene 142 [Source:HGNC Symbol;Acc:HGNC:43042]	rRNA_pseudogene	NA	-
chr17	67992938	67992938	+	2.54675e-05	0.0279776	FALSE	-1.53698	1	1	1	0	1	587	ENST00000449250	C17orf58	chromosome 17 open reading frame 58 [Source:HGNC Symbol;Acc:HGNC:27568]	protein_coding	Gene_body	-
chr1	179575962	179575962	+	2.5516e-05	0.0279993	FALSE	0.906979	1	0	0	1	0	-11	ENST00000367616	NPHS2	NPHS2 stomatin family member, podocin [Source:HGNC Symbol;Acc:HGNC:13394]	protein_coding	Upstream < 200	-
chr4	155667442	155667442	+	2.56232e-05	0.0286276	FALSE	-0.277008	1	0	1	1	0	106	ENST00000515201	GUCY1A1	guanylate cyclase 1 soluble subunit alpha 1 [Source:HGNC Symbol;Acc:HGNC:4685]	protein_coding	Gene_body	-
chr8	43247357	43247357	-	2.57646e-05	0.0287349	FALSE	-0.232944	1	1	0	1	0	168	ENST00000525383		Ankyrin repeat domain-containing protein (ANKRD) pseudogene	processed_pseudogene	NA	-
chr10	123991889	123991889	-	2.5792e-05	0.0282569	FALSE	4.92278	1	0	0	0	1	-21	ENST00000394192	YBX2P1	YBX2 pseudogene 1 [Source:HGNC Symbol;Acc:HGNC:49498]	processed_pseudogene	Downstream < 200	-
chr1	101326136	101326136	-	2.58307e-05	0.0282569	FALSE	-0.889717	0	0	1	0	0	2301	ENST00000439146	LINC01307	long intergenic non-protein coding RNA 1307 [Source:HGNC Symbol;Acc:HGNC:50494]	lncRNA	Gene_body	-
chr14	88563258	88563258	+	2.58378e-05	0.0282569	FALSE	-0.243704	1	0	1	1	0	-89	ENST00000336693	ZC3H14	zinc finger CCCH-type containing 14 [Source:HGNC Symbol;Acc:HGNC:20509]	protein_coding	Gene_body	-
chr5	157651610	157651610	+	2.5896e-05	0.0287997	FALSE	-6.40504	1	1	1	1	0	755	ENST00000311371	SOX30	SRY-box transcription factor 30 [Source:HGNC Symbol;Acc:HGNC:30635]	protein_coding	Gene_body	-
chr9	133376020	133376020	-	2.59134e-05	0.0287997	FALSE	-0.503778	1	1	0	1	0	-11	ENST00000371982	SURF4	surfeit 4 [Source:HGNC Symbol;Acc:HGNC:11476]	protein_coding	Gene_body	-
chr19	57747164	57747164	-	2.59586e-05	0.0283521	FALSE	-0.0644893	1	0	1	1	0	325	ENST00000431353	ZNF776	zinc finger protein 776 [Source:HGNC Symbol;Acc:HGNC:26765]	protein_coding	Gene_body	-
chr9	126614505	126614505	+	2.59635e-05	0.0288049	FALSE	0.956187	1	1	0	1	0	38	ENST00000561065	NA	NA	NA	NA	-
chr11	576704	576704	+	2.59831e-05	0.0283521	FALSE	-0.0167304	1	0	1	1	0	185	ENST00000416188	PHRF1	PHD and ring finger domains 1 [Source:HGNC Symbol;Acc:HGNC:24351]	protein_coding	Gene_body	-
chr5	1594215	1594215	+	2.60328e-05	0.0288314	FALSE	2.73823	1	0	1	1	0	406	ENST00000436493	SDHAP3	succinate dehydrogenase complex flavoprotein subunit A pseudogene 3 [Source:HGNC Symbol;Acc:HGNC:18781]	transcribed_unprocessed_pseudogene	Gene_body	-
chr7	151081006	151081006	+	2.61664e-05	0.0289289	FALSE	-0.609013	1	0	0	1	0	-141	ENST00000460980	FASTK	Fas activated serine/threonine kinase [Source:HGNC Symbol;Acc:HGNC:24676]	protein_coding	Upstream < 200	-
chr1	3650970	3650970	+	2.62223e-05	0.0285812	FALSE	-2.83555	1	0	1	1	0	-898	ENST00000270708	WRAP73	WD repeat containing, antisense to TP73 [Source:HGNC Symbol;Acc:HGNC:12759]	protein_coding	Gene_body	-
chr2	172427679	172427679	+	2.62704e-05	0.0286016	FALSE	-0.246793	1	1	1	1	0	-110	ENST00000442250	ITGA6	integrin subunit alpha 6 [Source:HGNC Symbol;Acc:HGNC:6142]	protein_coding	Gene_body	-
chr7	101321389	101321389	-	2.62844e-05	0.0290088	FALSE	-1.19089	1	0	1	0	1	376	ENST00000498704	IFT22	intraflagellar transport 22 [Source:HGNC Symbol;Acc:HGNC:21895]	protein_coding	Gene_body	-
chr1	28669001	28669001	-	2.63654e-05	0.0286731	FALSE	-0.212142	1	0	1	1	0	223	ENST00000294409	GMEB1	glucocorticoid modulatory element binding protein 1 [Source:HGNC Symbol;Acc:HGNC:4370]	protein_coding	Gene_body	-
chrX	23335376	23335376	-	2.65391e-05	0.0292391	FALSE	-1.48649	1	0	1	1	0	309	ENST00000456522	PTCHD1	patched domain containing 1 [Source:HGNC Symbol;Acc:HGNC:26392]	protein_coding	Gene_body	-
chr11	76783477	76783477	+	2.65728e-05	0.0288663	FALSE	-0.251256	1	0	1	1	0	240	ENST00000333090	TSKU	tsukushi, small leucine rich proteoglycan [Source:HGNC Symbol;Acc:HGNC:28850]	protein_coding	Gene_body	-
chr11	130916487	130916487	+	2.67787e-05	0.0290577	FALSE	-0.173575	1	1	0	1	0	-9	ENST00000531608	SNX19	sorting nexin 19 [Source:HGNC Symbol;Acc:HGNC:21532]	protein_coding	Upstream < 200	-
chrX	153934873	153934873	+	2.69152e-05	0.029602	FALSE	-0.388098	1	0	1	1	0	86	ENST00000393712	NAA10	N-alpha-acetyltransferase 10, NatA catalytic subunit [Source:HGNC Symbol;Acc:HGNC:18704]	protein_coding	Gene_body	-
chr8	54300269	54300269	-	2.71724e-05	0.0297553	FALSE	-6.85264	0	0	0	0	0	-30418	ENST00000362342	RNU105C	RNA, U105C small nucleolar [Source:HGNC Symbol;Acc:HGNC:10104]	snoRNA	NA	-
chr9	137139064	137139064	+	2.71859e-05	0.0297553	FALSE	-0.264552	1	1	0	1	0	-111	ENST00000350902	GRIN1	glutamate ionotropic receptor NMDA type subunit 1 [Source:HGNC Symbol;Acc:HGNC:4584]	protein_coding	Downstream < 200	-
chr9	130579801	130579801	+	2.71952e-05	0.0297553	FALSE	-0.293902	1	0	1	1	0	197	ENST00000319725	FUBP3	far upstream element binding protein 3 [Source:HGNC Symbol;Acc:HGNC:4005]	protein_coding	Gene_body	-
chr19	55117446	55117446	-	2.73028e-05	0.0295934	FALSE	0.645098	1	1	0	1	0	-34	ENST00000592993	PPP1R12C	protein phosphatase 1 regulatory subunit 12C [Source:HGNC Symbol;Acc:HGNC:14947]	protein_coding	Gene_body	-
chr16	54284527	54284527	+	2.73587e-05	0.029621	FALSE	1.4965	0	1	1	1	0	1329	ENST00000558054	IRX3	iroquois homeobox 3 [Source:HGNC Symbol;Acc:HGNC:14360]	protein_coding	Gene_body	-
chr7	100119090	100119090	-	2.73691e-05	0.029894	FALSE	-0.42815	1	1	1	0	0	-115	ENST00000487288	TAF6	TATA-box binding protein associated factor 6 [Source:HGNC Symbol;Acc:HGNC:11540]	protein_coding	Gene_body	-
chr3	20040200	20040200	-	2.75444e-05	0.0300338	FALSE	0.0699961	1	1	0	1	0	179	ENST00000263754	KAT2B	lysine acetyltransferase 2B [Source:HGNC Symbol;Acc:HGNC:8638]	protein_coding	Downstream 200>x>1500	-
chr2	10044523	10044523	+	2.76331e-05	0.0298849	FALSE	-2.79986	1	0	1	1	0	280	ENST00000535335	KLF11	Kruppel like factor 11 [Source:HGNC Symbol;Acc:HGNC:11811]	protein_coding	Gene_body	-
chr1	20732049	20732049	-	2.78341e-05	0.0300689	FALSE	-0.292969	1	0	1	1	0	230	ENST00000447746	SH2D5	SH2 domain containing 5 [Source:HGNC Symbol;Acc:HGNC:28819]	protein_coding	Gene_body	-
chr9	137114324	137114324	-	2.79415e-05	0.0304145	FALSE	-0.517063	1	1	0	1	0	169	ENST00000473532	DPP7	dipeptidyl peptidase 7 [Source:HGNC Symbol;Acc:HGNC:14892]	protein_coding	Gene_body	-
chr19	39265484	39265484	-	2.79419e-05	0.0301382	FALSE	-7.01906	0	0	1	1	0	1104	ENST00000607083	IFNL4P1	interferon lambda 4 pseudogene 1 [Source:HGNC Symbol;Acc:HGNC:45090]	unprocessed_pseudogene	Gene_body	-
chr2	218897537	218897537	+	2.79601e-05	0.0301382	FALSE	-1.50824	0	0	1	0	1	4318	ENST00000489887	WNT10A	Wnt family member 10A [Source:HGNC Symbol;Acc:HGNC:13829]	protein_coding	Gene_body	-
chr18	9614052	9614052	+	2.8161e-05	0.0302928	FALSE	0.373974	1	1	1	1	0	223	ENST00000580283	PPP4R1	protein phosphatase 4 regulatory subunit 1 [Source:HGNC Symbol;Acc:HGNC:9320]	protein_coding	Gene_body	-
chr13	44373754	44373754	+	2.81657e-05	0.0302928	FALSE	0.605014	1	1	0	1	0	-88	ENST00000379179	SERP2	stress associated endoplasmic reticulum protein family member 2 [Source:HGNC Symbol;Acc:HGNC:20607]	protein_coding	Gene_body	-
chr10	123138310	123138310	+	2.82493e-05	0.0303492	FALSE	1.91677	0	0	0	0	1	2350	ENST00000357878	HMX3	H6 family homeobox 3 [Source:HGNC Symbol;Acc:HGNC:5019]	protein_coding	Gene_body	-
chr3	77040294	77040294	-	2.82857e-05	0.0306762	FALSE	-1.0978	1	1	1	0	1	410	ENST00000461745	ROBO2	roundabout guidance receptor 2 [Source:HGNC Symbol;Acc:HGNC:10250]	protein_coding	Gene_body	-
chr4	37890949	37890949	-	2.83361e-05	0.0306762	FALSE	-0.251923	1	0	0	1	0	-138	ENST00000508802	TBC1D1	TBC1 domain family member 1 [Source:HGNC Symbol;Acc:HGNC:11578]	protein_coding	Downstream < 200	-
chr16	30957598	30957598	+	2.836e-05	0.0304346	FALSE	0.67383	1	1	0	1	0	-158	ENST00000452917	SETD1A	SET domain containing 1A, histone lysine methyltransferase [Source:HGNC Symbol;Acc:HGNC:29010]	protein_coding	Downstream < 200	-
chr21	44339212	44339212	-	2.83723e-05	0.0306762	FALSE	-0.0885341	1	1	0	1	0	-164	ENST00000426029		novel transcript	lncRNA	NA	-
chr8	143684613	143684613	-	2.84146e-05	0.0306762	FALSE	-0.778643	1	1	1	1	0	105	ENST00000530341	ZNF707	zinc finger protein 707 [Source:HGNC Symbol;Acc:HGNC:27815]	protein_coding	Gene_body	-
chr7	94394956	94394956	+	2.84476e-05	0.0306762	FALSE	4.79805	1	1	0	0	0	44	ENST00000620463	COL1A2	collagen type I alpha 2 chain [Source:HGNC Symbol;Acc:HGNC:2198]	protein_coding	Gene_body	Hypomethylated in 5mC
chr16	680712	680712	+	2.8463e-05	0.0304854	FALSE	-0.334169	1	1	1	1	0	275	ENST00000567790	STUB1	STIP1 homology and U-box containing protein 1 [Source:HGNC Symbol;Acc:HGNC:11427]	protein_coding	Gene_body	-
chr16	30335404	30335404	-	2.84699e-05	0.0304854	FALSE	-0.179124	1	0	0	1	0	-31	ENST00000411546	SMG1P5	SMG1 pseudogene 5 [Source:HGNC Symbol;Acc:HGNC:49862]	transcribed_unprocessed_pseudogene	Upstream < 200	-
chr22	17171464	17171464	-	2.84719e-05	0.0306762	FALSE	-0.328798	0	0	0	1	0	-6178	ENST00000155674	HDHD5	haloacid dehalogenase like hydrolase domain containing 5 [Source:HGNC Symbol;Acc:HGNC:1843]	protein_coding	NA	-
chr17	733092	733092	+	2.86224e-05	0.030594	FALSE	-0.401606	1	1	1	1	0	-33	ENST00000577008	TLCD3A	TLC domain containing 3A [Source:HGNC Symbol;Acc:HGNC:29646]	protein_coding	Gene_body	-
chr14	92923134	92923134	+	2.86341e-05	0.030594	FALSE	-0.393434	1	1	0	1	0	-23	ENST00000556076	CHGA	chromogranin A [Source:HGNC Symbol;Acc:HGNC:1929]	protein_coding	Downstream < 200	-
chr2	118834050	118834050	-	2.86775e-05	0.0306068	FALSE	1.14421	1	1	0	0	1	560	ENST00000584273	LINC01956	long intergenic non-protein coding RNA 1956 [Source:HGNC Symbol;Acc:HGNC:52777]	lncRNA	Gene_body	-
chr14	77458107	77458107	-	2.88696e-05	0.0307781	FALSE	-0.555556	1	1	1	1	0	72	ENST00000555517	AHSA1	activator of HSP90 ATPase activity 1 [Source:HGNC Symbol;Acc:HGNC:1189]	protein_coding	Gene_body	-
chr6	170295875	170295875	+	2.90871e-05	0.0312273	FALSE	-0.46729	1	0	1	1	0	556	ENST00000537664	FAM120B	family with sequence similarity 120B [Source:HGNC Symbol;Acc:HGNC:21109]	protein_coding	Gene_body	-
chr7	150368445	150368445	+	2.90995e-05	0.0312273	FALSE	-0.327869	1	0	1	1	0	175	ENST00000479668	REPIN1	replication initiator 1 [Source:HGNC Symbol;Acc:HGNC:17922]	protein_coding	Gene_body	-
chr9	97501605	97501605	+	2.91311e-05	0.0312273	FALSE	-0.413223	1	0	1	1	0	-34	ENST00000259365	TMOD1	tropomodulin 1 [Source:HGNC Symbol;Acc:HGNC:11871]	protein_coding	Gene_body	-
chr15	100341125	100341125	+	2.91481e-05	0.0310411	FALSE	2.00867	1	1	1	1	0	12	ENST00000561355	ADAMTS17	ADAM metallopeptidase with thrombospondin type 1 motif 17 [Source:HGNC Symbol;Acc:HGNC:17109]	protein_coding	Gene_body	-
chr1	228458296	228458296	+	2.92334e-05	0.0310979	FALSE	0.638627	1	1	0	1	0	191	ENST00000620438	H2BU1	H2B.U histone 1 [Source:HGNC Symbol;Acc:HGNC:20514]	protein_coding	Gene_body	-
chr4	185127543	185127543	+	2.92612e-05	0.0312325	FALSE	-2.30541	0	0	0	1	0	5223	ENST00000578796	NA	NA	NA	NA	-
chr4	154626947	154626947	-	2.92688e-05	0.0312325	FALSE	-1.61816	1	1	0	1	0	4	ENST00000500890	LRAT	lecithin retinol acyltransferase [Source:HGNC Symbol;Acc:HGNC:6685]	protein_coding	Gene_body	-
chr9	6757407	6757407	-	2.92836e-05	0.0312325	FALSE	0.0819462	1	0	1	1	0	-234	ENST00000438023	KDM4C	lysine demethylase 4C [Source:HGNC Symbol;Acc:HGNC:17071]	protein_coding	Gene_body	-
chr8	143553146	143553146	+	2.97047e-05	0.0315778	FALSE	-2.43369	1	0	0	1	0	-61	ENST00000526406	GSDMD	gasdermin D [Source:HGNC Symbol;Acc:HGNC:25697]	protein_coding	Downstream < 200	-
chr22	31496850	31496850	-	2.97169e-05	0.0315778	FALSE	-0.192271	1	0	1	1	0	269	ENST00000382162	NA	NA	NA	NA	-
chr19	12946000	12946000	+	2.97204e-05	0.0315815	FALSE	-0.289575	1	1	0	1	0	-5	ENST00000588826	RAD23A	RAD23 homolog A, nucleotide excision repair protein [Source:HGNC Symbol;Acc:HGNC:9812]	protein_coding	Gene_body	-
chr6	30744029	30744029	-	2.97566e-05	0.0315778	FALSE	-0.600601	1	1	0	1	0	520	ENST00000376377	IER3	immediate early response 3 [Source:HGNC Symbol;Acc:HGNC:5392]	protein_coding	Gene_body	-
chr2	20050820	20050820	+	2.98099e-05	0.0316421	FALSE	-0.450045	0	0	1	0	1	1209	ENST00000175091	LAPTM4A	lysosomal protein transmembrane 4 alpha [Source:HGNC Symbol;Acc:HGNC:6924]	protein_coding	Gene_body	-
chr10	133590610	133590610	-	2.98519e-05	0.0316521	FALSE	0.962506	0	0	0	0	0	-14580	ENST00000441446	OR6L1P	olfactory receptor family 6 subfamily L member 1 pseudogene [Source:HGNC Symbol;Acc:HGNC:15124]	unprocessed_pseudogene	NA	-
chr13	28100450	28100450	-	3.00515e-05	0.0318292	FALSE	-0.595238	1	0	1	1	0	143	ENST00000241453	FLT3	fms related receptor tyrosine kinase 3 [Source:HGNC Symbol;Acc:HGNC:3765]	protein_coding	Gene_body	-
chr3	42013505	42013505	-	3.04114e-05	0.0322187	FALSE	-0.242522	1	0	0	1	0	-297	ENST00000487159	TRAK1	trafficking kinesin protein 1 [Source:HGNC Symbol;Acc:HGNC:29947]	protein_coding	Downstream 200>x>1500	-
chr1	3910917	3910917	+	3.0585e-05	0.0323329	FALSE	-0.13844	0	0	1	0	0	10503	ENST00000439488	LINC01134	long intergenic non-protein coding RNA 1134 [Source:HGNC Symbol;Acc:HGNC:49449]	lncRNA	Gene_body	-
chr16	67644950	67644950	-	3.05935e-05	0.0323329	FALSE	-2.73122	1	1	0	1	0	33	ENST00000334583	CARMIL2	capping protein regulator and myosin 1 linker 2 [Source:HGNC Symbol;Acc:HGNC:27089]	protein_coding	Downstream < 200	-
chr19	2950599	2950599	-	3.06673e-05	0.0323759	FALSE	-0.173466	0	1	0	1	0	1566	ENST00000624348		TEC	TEC	NA	-
chr13	110715990	110715990	+	3.07729e-05	0.0324521	FALSE	0.752016	1	1	1	1	0	555	ENST00000464141	ING1	inhibitor of growth family member 1 [Source:HGNC Symbol;Acc:HGNC:6062]	protein_coding	Gene_body	-
chr5	77492302	77492302	-	3.08076e-05	0.0325842	FALSE	-0.558036	1	1	1	1	0	-14	ENST00000414719	NA	NA	NA	NA	-
chr1	167722328	167722328	+	3.08806e-05	0.0325305	FALSE	-0.483092	1	0	1	1	0	178	ENST00000474859	MPZL1	myelin protein zero like 1 [Source:HGNC Symbol;Acc:HGNC:7226]	protein_coding	Gene_body	-
chr22	44498321	44498321	+	3.11746e-05	0.0328973	FALSE	-0.250544	1	0	0	1	0	-24	ENST00000341255	RTL6	retrotransposon Gag like 6 [Source:HGNC Symbol;Acc:HGNC:13343]	protein_coding	Upstream < 200	-
chr7	6664282	6664282	+	3.12074e-05	0.0328973	FALSE	0.985059	1	0	1	1	0	310	ENST00000366167		novel transcript, antisense to ZNF12	lncRNA	NA	-
chr3	101849338	101849338	+	3.13916e-05	0.033008	FALSE	-0.00646231	1	1	1	1	0	-176	ENST00000326151	NFKBIZ	NFKB inhibitor zeta [Source:HGNC Symbol;Acc:HGNC:29805]	protein_coding	Gene_body	-
chr21	37367889	37367889	+	3.14164e-05	0.033008	FALSE	-0.74184	1	0	1	1	0	310	ENST00000426672	DYRK1A	dual specificity tyrosine phosphorylation regulated kinase 1A [Source:HGNC Symbol;Acc:HGNC:3091]	protein_coding	Gene_body	-
chr17	1230248	1230248	-	3.14619e-05	0.0331071	FALSE	4.56597	0	0	0	1	0	-1228	ENST00000571543	ABR	ABR activator of RhoGEF and GTPase [Source:HGNC Symbol;Acc:HGNC:81]	protein_coding	Upstream 200 < x < 1500	-
chr16	67562718	67562718	+	3.17125e-05	0.0333348	FALSE	-0.379507	1	1	1	1	0	182	ENST00000566078	CTCF	CCCTC-binding factor [Source:HGNC Symbol;Acc:HGNC:13723]	protein_coding	Gene_body	-
chr9	132037677	132037677	+	3.17297e-05	0.0332821	FALSE	-7.4334	0	0	1	0	0	41969	ENST00000444872	MED27	mediator complex subunit 27 [Source:HGNC Symbol;Acc:HGNC:2377]	protein_coding	Gene_body	-
chr6	292437	292437	-	3.17882e-05	0.0332884	FALSE	3.70004	1	1	1	1	0	-25	ENST00000603795	DUSP22	dual specificity phosphatase 22 [Source:HGNC Symbol;Acc:HGNC:16077]	protein_coding	Gene_body	Hypomethylated in 5mC
chr13	41060162	41060162	+	3.18556e-05	0.0334492	FALSE	-0.00953149	1	0	1	1	0	779	ENST00000442101	NA	NA	NA	NA	-
chr12	121803985	121803985	-	3.19111e-05	0.0334701	FALSE	-0.585652	1	0	0	1	0	-80	ENST00000538335	LINC01089	long intergenic non-protein coding RNA 1089 [Source:HGNC Symbol;Acc:HGNC:27886]	lncRNA	Upstream < 200	-
chr10	70478325	70478325	-	3.19723e-05	0.0334701	FALSE	-0.528802	1	0	0	1	0	-496	ENST00000263563	PALD1	phosphatase domain containing paladin 1 [Source:HGNC Symbol;Acc:HGNC:23530]	protein_coding	Downstream 200>x>1500	-
chr16	87868814	87868814	+	3.19786e-05	0.0334701	FALSE	0.753407	1	0	1	0	1	675	ENST00000261622	SLC7A5	solute carrier family 7 member 5 [Source:HGNC Symbol;Acc:HGNC:11063]	protein_coding	Gene_body	-
chr19	11294014	11294014	+	3.2111e-05	0.0335726	FALSE	-1.08787	0	0	0	1	0	-2125	ENST00000621731	TSPAN16	tetraspanin 16 [Source:HGNC Symbol;Acc:HGNC:30725]	protein_coding	NA	-
chr3	141311814	141311814	+	3.21759e-05	0.0336389	FALSE	-0.554236	0	0	1	1	0	-3882	ENST00000514722		PHD finger protein 5A (PHF5A) pseudogene	processed_pseudogene	NA	-
chr15	40929602	40929602	-	3.22784e-05	0.0336572	FALSE	0.959253	1	1	0	1	0	211	ENST00000249749	DLL4	delta like canonical Notch ligand 4 [Source:HGNC Symbol;Acc:HGNC:2910]	protein_coding	Gene_body	-
chr17	7651699	7651699	-	3.22841e-05	0.0336572	FALSE	-0.261324	1	0	1	1	0	589	ENST00000250111	ATP1B2	ATPase Na+/K+ transporting subunit beta 2 [Source:HGNC Symbol;Acc:HGNC:805]	protein_coding	Gene_body	-
chr1	248906235	248906235	-	3.22956e-05	0.0336572	FALSE	0.542936	1	1	0	1	0	-8	ENST00000329291	PGBD2	piggyBac transposable element derived 2 [Source:HGNC Symbol;Acc:HGNC:19399]	protein_coding	Gene_body	-
chr17	21042918	21042918	-	3.23903e-05	0.0337199	FALSE	-0.446828	1	1	1	1	0	122	ENST00000261497	USP22	ubiquitin specific peptidase 22 [Source:HGNC Symbol;Acc:HGNC:12621]	protein_coding	Gene_body	-
chr17	80260395	80260395	-	3.2497e-05	0.0337949	FALSE	-0.422386	1	0	0	1	0	-471	ENST00000508628	RNF213	ring finger protein 213 [Source:HGNC Symbol;Acc:HGNC:14539]	protein_coding	Downstream 200>x>1500	-
chr4	8858224	8858224	+	3.25938e-05	0.0340197	FALSE	-0.348851	0	0	1	1	0	2604	ENST00000557144		novel transcript, sense intronic to HMX1	lncRNA	NA	-
chr2	38750567	38750567	-	3.26046e-05	0.0338706	FALSE	-0.501505	1	0	1	1	0	572	ENST00000415527	SRSF7	serine and arginine rich splicing factor 7 [Source:HGNC Symbol;Acc:HGNC:10789]	protein_coding	Gene_body	-
chr11	1764088	1764088	-	3.26614e-05	0.0338935	FALSE	-0.665927	1	0	0	1	0	-97	ENST00000236671	CTSD	cathepsin D [Source:HGNC Symbol;Acc:HGNC:2529]	protein_coding	Gene_body	-
chr22	11629066	11629066	+	3.28438e-05	0.0341896	FALSE	1.1984	1	0	0	1	0	408	ENST00000613866	NA	NA	NA	NA	-
chr5	271985	271985	-	3.28643e-05	0.0341896	FALSE	-3.57319	1	0	1	1	0	317	ENST00000506909	AHRR	aryl-hydrocarbon receptor repressor [Source:HGNC Symbol;Acc:HGNC:346]	protein_coding	Gene_body	Hypomethylated in 5mC
chr20	56925350	56925350	+	3.2972e-05	0.0342456	FALSE	2.18782	0	0	0	1	0	-74737	ENST00000515963	NA	NA	NA	NA	-
chr5	43557380	43557380	+	3.31505e-05	0.034372	FALSE	-0.454959	1	1	1	1	0	-288	ENST00000436644	PAIP1	poly(A) binding protein interacting protein 1 [Source:HGNC Symbol;Acc:HGNC:16945]	protein_coding	Gene_body	-
chr12	104064731	104064731	+	3.31862e-05	0.0344015	FALSE	-0.40568	1	0	1	1	0	-83	ENST00000550444	HCFC2	host cell factor C2 [Source:HGNC Symbol;Acc:HGNC:24972]	protein_coding	Gene_body	-
chr22	49853933	49853933	+	3.32021e-05	0.034372	FALSE	-0.161254	1	1	0	1	0	93	ENST00000216268	ZBED4	zinc finger BED-type containing 4 [Source:HGNC Symbol;Acc:HGNC:20721]	protein_coding	Gene_body	Hypomethylated in 5mC
chr14	60657035	60657035	+	3.3222e-05	0.0344019	FALSE	-0.254773	0	0	1	1	0	1225	ENST00000554986	SIX1	SIX homeobox 1 [Source:HGNC Symbol;Acc:HGNC:10887]	protein_coding	Gene_body	-
chr12	31590046	31590046	-	3.3263e-05	0.0344078	FALSE	-0.26362	1	1	1	1	0	125	ENST00000536397	DENND5B-AS1	DENND5B antisense RNA 1 [Source:HGNC Symbol;Acc:HGNC:42517]	lncRNA	Gene_body	-
chr19	36973101	36973101	-	3.33745e-05	0.0344866	FALSE	-0.56899	1	0	1	1	0	-112	ENST00000586353	ZNF568	zinc finger protein 568 [Source:HGNC Symbol;Acc:HGNC:25392]	protein_coding	Gene_body	-
chr12	77324953	77324953	+	3.34637e-05	0.0345422	FALSE	-0.0878845	1	1	0	0	0	314	ENST00000550042	NAV3	neuron navigator 3 [Source:HGNC Symbol;Acc:HGNC:15998]	protein_coding	Gene_body	-
chr17	41865167	41865167	-	3.35839e-05	0.0346295	FALSE	-0.0192882	1	1	0	1	0	265	ENST00000319121	KLHL11	kelch like family member 11 [Source:HGNC Symbol;Acc:HGNC:19008]	protein_coding	Gene_body	-
chr11	73376456	73376456	-	3.37554e-05	0.0347695	FALSE	-0.617761	1	1	0	1	0	50	ENST00000544075	RELT	RELT TNF receptor [Source:HGNC Symbol;Acc:HGNC:13764]	protein_coding	Gene_body	-
chr12	753106	753106	-	3.39002e-05	0.0348599	FALSE	-0.304183	1	1	0	1	0	52	ENST00000447667	WNK1	WNK lysine deficient protein kinase 1 [Source:HGNC Symbol;Acc:HGNC:14540]	protein_coding	Gene_body	-
chr19	21082365	21082365	+	3.39146e-05	0.0348599	FALSE	-1.71326	1	0	1	1	0	117	ENST00000620627	ZNF714	zinc finger protein 714 [Source:HGNC Symbol;Acc:HGNC:27124]	protein_coding	Gene_body	-
chr7	158587710	158587710	-	3.39995e-05	0.0351402	FALSE	-0.362757	1	1	0	1	0	0	ENST00000389416	PTPRN2	protein tyrosine phosphatase receptor type N2 [Source:HGNC Symbol;Acc:HGNC:9677]	protein_coding	Gene_body	-
chr1	1778372	1778372	+	3.40538e-05	0.0349577	FALSE	-0.316706	1	1	1	1	0	48	ENST00000492768	NADK	NAD kinase [Source:HGNC Symbol;Acc:HGNC:29831]	protein_coding	Gene_body	-
chr14	102929032	102929032	-	3.40816e-05	0.0349577	FALSE	-1.87234	1	1	1	1	0	204	ENST00000559789	AMN	amnion associated transmembrane protein [Source:HGNC Symbol;Acc:HGNC:14604]	protein_coding	Gene_body	-
chr9	96383803	96383803	-	3.41322e-05	0.0352199	FALSE	-0.822494	1	0	0	1	0	-94	ENST00000375259	SLC35D2	solute carrier family 35 member D2 [Source:HGNC Symbol;Acc:HGNC:20799]	protein_coding	Upstream < 200	-
chr19	49166083	49166083	+	3.42408e-05	0.0350841	FALSE	-4.45108	0	1	1	1	0	-1561	ENST00000594568	TRPM4	transient receptor potential cation channel subfamily M member 4 [Source:HGNC Symbol;Acc:HGNC:17993]	protein_coding	Gene_body	-
chr9	129027599	129027599	+	3.43114e-05	0.0353474	FALSE	-0.40892	1	0	1	0	1	587	ENST00000417224	SH3GLB2	SH3 domain containing GRB2 like, endophilin B2 [Source:HGNC Symbol;Acc:HGNC:10834]	protein_coding	Gene_body	-
chr17	19004832	19004832	-	3.43801e-05	0.035134	FALSE	0.718267	1	0	1	1	0	-29	ENST00000388995	FAM83G	family with sequence similarity 83 member G [Source:HGNC Symbol;Acc:HGNC:32554]	protein_coding	NA	-
chr16	14071462	14071462	-	3.43838e-05	0.035134	FALSE	-0.567644	1	0	1	1	0	120	ENST00000575537	MRTFB	myocardin related transcription factor B [Source:HGNC Symbol;Acc:HGNC:29819]	protein_coding	Gene_body	-
chr17	18225674	18225674	-	3.43977e-05	0.035134	FALSE	-0.653595	1	1	0	1	0	-3	ENST00000621229	LLGL1	LLGL scribble cell polarity complex component 1 [Source:HGNC Symbol;Acc:HGNC:6628]	protein_coding	Gene_body	-
chr4	2536988	2536988	-	3.44121e-05	0.0353937	FALSE	0.128812	0	0	1	1	0	24513	ENST00000508235	RNF4	ring finger protein 4 [Source:HGNC Symbol;Acc:HGNC:10067]	protein_coding	Gene_body	-
chr14	103057317	103057317	+	3.44581e-05	0.0351408	FALSE	-0.350467	1	1	0	1	0	146	ENST00000361246	CDC42BPB	CDC42 binding protein kinase beta [Source:HGNC Symbol;Acc:HGNC:1738]	protein_coding	Gene_body	-
chr19	11798883	11798883	+	3.44765e-05	0.0351408	FALSE	-0.733496	1	0	1	1	0	-286	ENST00000589227		novel transcript, antisense to ZNF491	lncRNA	NA	-
chr17	39402402	39402402	+	3.46078e-05	0.0352378	FALSE	0.45818	1	1	1	1	0	122	ENST00000577399	FBXL20	F-box and leucine rich repeat protein 20 [Source:HGNC Symbol;Acc:HGNC:24679]	protein_coding	Gene_body	-
chr21	37267554	37267554	+	3.48771e-05	0.0358139	FALSE	-0.298954	1	1	0	1	0	-23	ENST00000398998	VPS26C	VPS26 endosomal protein sorting factor C [Source:HGNC Symbol;Acc:HGNC:3044]	protein_coding	Gene_body	-
chr8	10334983	10334983	-	3.49954e-05	0.035831	FALSE	-0.189584	0	0	1	1	0	2695	ENST00000513168		transmembrane protein 126A (TMEM126A) pseudogene	processed_pseudogene	NA	-
chr11	111603111	111603111	+	3.49955e-05	0.0355954	FALSE	-0.22735	1	0	1	1	0	722	ENST00000304987	SIK2	salt inducible kinase 2 [Source:HGNC Symbol;Acc:HGNC:21680]	protein_coding	Gene_body	-
chr6	147508073	147508073	+	3.50067e-05	0.035831	FALSE	-0.464253	1	0	0	1	0	-854	ENST00000367474	SAMD5	sterile alpha motif domain containing 5 [Source:HGNC Symbol;Acc:HGNC:21180]	protein_coding	Downstream 200>x>1500	-
chr9	136546436	136546436	-	3.51919e-05	0.035911	FALSE	0.446147	1	0	1	1	0	-178	ENST00000582457	MIR4674	microRNA 4674 [Source:HGNC Symbol;Acc:HGNC:41729]	miRNA	NA	-
chr4	1053075	1053075	+	3.5198e-05	0.035911	FALSE	7.8034	0	0	0	0	1	5353	ENST00000514024	RNF212	ring finger protein 212 [Source:HGNC Symbol;Acc:HGNC:27729]	protein_coding	NA	-
chr15	64775012	64775012	+	3.52823e-05	0.0358497	FALSE	-1.60116	1	0	1	1	0	576	ENST00000300069	RBPMS2	RNA binding protein, mRNA processing factor 2 [Source:HGNC Symbol;Acc:HGNC:19098]	protein_coding	Gene_body	-
chr7	151115094	151115094	-	3.5411e-05	0.0360703	FALSE	1.6194	1	1	1	1	0	418	ENST00000335367	AGAP3	ArfGAP with GTPase domain, ankyrin repeat and PH domain 3 [Source:HGNC Symbol;Acc:HGNC:16923]	protein_coding	Gene_body	-
chr1	234609781	234609781	+	3.54435e-05	0.035976	FALSE	-0.445931	1	0	0	1	0	-257	ENST00000366609	IRF2BP2	interferon regulatory factor 2 binding protein 2 [Source:HGNC Symbol;Acc:HGNC:21729]	protein_coding	Gene_body	-
chr9	121499806	121499806	-	3.57755e-05	0.0363832	FALSE	-0.620262	1	1	0	1	0	11	ENST00000373793	GGTA1P	glycoprotein alpha-galactosyltransferase 1, pseudogene [Source:HGNC Symbol;Acc:HGNC:4253]	transcribed_unitary_pseudogene	Gene_body	-
chr17	32486218	32486218	+	3.58826e-05	0.0363837	FALSE	-1.08858	1	0	0	1	0	-401	ENST00000313401	CDK5R1	cyclin dependent kinase 5 regulatory subunit 1 [Source:HGNC Symbol;Acc:HGNC:1775]	protein_coding	Downstream 200>x>1500	-
chr6	27583227	27583227	+	3.5913e-05	0.0364645	FALSE	2.42754	0	0	0	0	0	-13185	ENST00000383944	RNU6-471P	RNA, U6 small nuclear 471, pseudogene [Source:HGNC Symbol;Acc:HGNC:47434]	snRNA	NA	-
chr18	11149611	11149611	-	3.59698e-05	0.0364342	FALSE	0.106711	1	0	0	1	0	-850	ENST00000383408	PIEZO2	piezo type mechanosensitive ion channel component 2 [Source:HGNC Symbol;Acc:HGNC:26270]	protein_coding	Upstream < 200	-
chr17	44364012	44364012	+	3.6035e-05	0.0364624	FALSE	-0.642202	1	0	0	1	0	-138	ENST00000293443	FAM171A2	family with sequence similarity 171 member A2 [Source:HGNC Symbol;Acc:HGNC:30480]	protein_coding	Upstream < 200	-
chr7	100889221	100889221	-	3.61919e-05	0.036689	FALSE	-2.26284	1	1	0	1	0	498	ENST00000388761	UFSP1	UFM1 specific peptidase 1 (inactive) [Source:HGNC Symbol;Acc:HGNC:33821]	protein_coding	Gene_body	-
chr14	104085684	104085684	+	3.6258e-05	0.03665	FALSE	1.68273	1	1	0	1	0	0	ENST00000548372	ASPG	asparaginase [Source:HGNC Symbol;Acc:HGNC:20123]	protein_coding	Downstream < 200	-
chr16	71896009	71896009	-	3.63167e-05	0.0366562	FALSE	-0.281426	1	0	1	1	0	422	ENST00000539186	IST1	IST1 factor associated with ESCRT-III [Source:HGNC Symbol;Acc:HGNC:28977]	protein_coding	Gene_body	-
chr13	20193041	20193041	-	3.63394e-05	0.0366562	FALSE	0.780139	1	0	0	1	0	-144	ENST00000382848	GJB2	gap junction protein beta 2 [Source:HGNC Symbol;Acc:HGNC:4284]	protein_coding	Upstream < 200	-
chr2	153871698	153871698	-	3.6542e-05	0.0367851	FALSE	-0.0113627	1	0	0	1	0	-215	ENST00000392825	GALNT13	polypeptide N-acetylgalactosaminyltransferase 13 [Source:HGNC Symbol;Acc:HGNC:23242]	protein_coding	Downstream 200>x>1500	-
chr15	84716147	84716147	-	3.65438e-05	0.0367851	FALSE	-0.217707	1	1	0	1	0	17	ENST00000455959	SEC11A	SEC11 homolog A, signal peptidase complex subunit [Source:HGNC Symbol;Acc:HGNC:17718]	protein_coding	Gene_body	-
chr10	132537731	132537731	+	3.65804e-05	0.0367851	FALSE	-0.45045	1	0	0	1	0	-89	ENST00000368594	INPP5A	inositol polyphosphate-5-phosphatase A [Source:HGNC Symbol;Acc:HGNC:6076]	protein_coding	Downstream < 200	-
chr11	108498329	108498329	+	3.66309e-05	0.0367979	FALSE	-0.497512	1	1	0	1	0	104	ENST00000323468	POGLUT3	protein O-glucosyltransferase 3 [Source:HGNC Symbol;Acc:HGNC:28496]	protein_coding	Gene_body	-
chr4	8581210	8581210	+	3.66782e-05	0.0371228	FALSE	-0.566152	1	1	1	1	0	646	ENST00000382487	GPR78	G protein-coupled receptor 78 [Source:HGNC Symbol;Acc:HGNC:4528]	protein_coding	Gene_body	-
chr16	85614622	85614622	+	3.67605e-05	0.0368793	FALSE	-3.71937	0	0	1	1	0	1272	ENST00000393243	GSE1	Gse1 coiled-coil protein [Source:HGNC Symbol;Acc:HGNC:28979]	protein_coding	Gene_body	-
chr12	32896792	32896792	+	3.67876e-05	0.0368793	FALSE	0.144924	1	1	0	1	0	-37	ENST00000070846	PKP2	plakophilin 2 [Source:HGNC Symbol;Acc:HGNC:9024]	protein_coding	Upstream < 200	-
chr5	139904200	139904200	-	3.69601e-05	0.0373485	FALSE	-0.0825679	1	0	1	1	0	111	ENST00000518130	NRG2	neuregulin 2 [Source:HGNC Symbol;Acc:HGNC:7998]	protein_coding	Gene_body	-
chr2	180006907	180006907	+	3.70911e-05	0.0371454	FALSE	-0.545703	1	1	1	1	0	147	ENST00000410053	CWC22	CWC22 spliceosome associated protein homolog [Source:HGNC Symbol;Acc:HGNC:29322]	protein_coding	Gene_body	-
chr8	63038854	63038854	-	3.72332e-05	0.0375647	FALSE	0.102635	1	1	0	1	0	-53	ENST00000523788	GGH	gamma-glutamyl hydrolase [Source:HGNC Symbol;Acc:HGNC:4248]	protein_coding	Gene_body	-
chr1	196878121	196878121	+	3.73959e-05	0.0374122	FALSE	-1.23042	0	0	1	1	0	-9893	ENST00000367416	CFHR4	complement factor H related 4 [Source:HGNC Symbol;Acc:HGNC:16979]	protein_coding	NA	-
chr10	127736381	127736381	+	3.74461e-05	0.0374239	FALSE	-1.99728	1	1	0	1	0	616	ENST00000623953		TEC	TEC	NA	-
chr6	143843462	143843462	-	3.74898e-05	0.0377635	FALSE	0.289322	1	1	1	1	0	120	ENST00000367576	LTV1	LTV1 ribosome biogenesis factor [Source:HGNC Symbol;Acc:HGNC:21173]	protein_coding	Gene_body	-
chr13	99895938	99895938	-	3.7541e-05	0.0374803	FALSE	-0.445116	0	1	0	1	0	24922	ENST00000425186	CLYBL	citrate lyase beta like [Source:HGNC Symbol;Acc:HGNC:18355]	protein_coding	Gene_body	-
chr17	49965358	49965358	-	3.76637e-05	0.0375643	FALSE	1.93273	1	0	0	1	0	819	ENST00000362622	RNU6-1313P	RNA, U6 small nuclear 1313, pseudogene [Source:HGNC Symbol;Acc:HGNC:48276]	snRNA	Downstream 200>x>1500	-
chr19	15200069	15200069	+	3.7911e-05	0.0377723	FALSE	-0.0819419	1	0	1	1	0	834	ENST00000601011	NOTCH3	notch receptor 3 [Source:HGNC Symbol;Acc:HGNC:7883]	protein_coding	Gene_body	-
chr5	39769428	39769428	+	3.79616e-05	0.0380787	FALSE	5.97247	0	0	0	0	0	-47916	ENST00000504674	INTS6P1	integrator complex subunit 6 pseudogene 1 [Source:HGNC Symbol;Acc:HGNC:43921]	processed_pseudogene	NA	-
chr9	92809118	92809118	-	3.79995e-05	0.0380787	FALSE	-0.191272	1	0	0	1	0	-270	ENST00000473204		novel transcript	lncRNA	NA	-
chr3	49093834	49093834	-	3.80155e-05	0.0380787	FALSE	-0.422386	1	0	1	1	0	218	ENST00000430979	QRICH1	glutamine rich 1 [Source:HGNC Symbol;Acc:HGNC:24713]	protein_coding	Gene_body	-
chr5	1246980	1246980	-	3.80428e-05	0.0380787	FALSE	-2.71612	0	0	0	0	1	19545	ENST00000503656	TERT	telomerase reverse transcriptase [Source:HGNC Symbol;Acc:HGNC:11730]	protein_coding	NA	-
chr10	100913207	100913207	-	3.8121e-05	0.0379427	FALSE	-0.275229	1	1	0	1	0	213	ENST00000609386	SLF2	SMC5-SMC6 complex localization factor 2 [Source:HGNC Symbol;Acc:HGNC:17814]	protein_coding	Gene_body	-
chr2	37084017	37084017	-	3.81976e-05	0.0379802	FALSE	0.0797041	1	0	1	1	0	326	ENST00000233099	HEATR5B	HEAT repeat containing 5B [Source:HGNC Symbol;Acc:HGNC:29273]	protein_coding	Gene_body	-
chr1	70354945	70354945	-	3.82779e-05	0.0380212	FALSE	-0.45208	1	1	0	1	0	92	ENST00000525653	HHLA3	HERV-H LTR-associating 3 [Source:HGNC Symbol;Acc:HGNC:4906]	protein_coding	Gene_body	-
chr19	12885278	12885278	-	3.85744e-05	0.0382631	FALSE	-2.10265	0	0	1	1	0	1904	ENST00000264834	KLF1	Kruppel like factor 1 [Source:HGNC Symbol;Acc:HGNC:6345]	protein_coding	Gene_body	-
chr16	34162700	34162700	-	3.85999e-05	0.0382631	FALSE	-1.57363	1	0	0	1	0	-259	ENST00000363564	RNA5-8SP2	RNA, 5.8S ribosomal pseudogene 2 [Source:HGNC Symbol;Acc:HGNC:41956]	rRNA_pseudogene	Downstream 200>x>1500	-
chr12	121467276	121467276	-	3.86686e-05	0.038287	FALSE	-0.215902	0	1	1	1	0	3278	ENST00000538243	KDM2B	lysine demethylase 2B [Source:HGNC Symbol;Acc:HGNC:13610]	protein_coding	Gene_body	-
chr20	3750191	3750191	-	3.87026e-05	0.038287	FALSE	2.23897	0	1	0	1	0	8488	ENST00000399683	C20orf27	chromosome 20 open reading frame 27 [Source:HGNC Symbol;Acc:HGNC:15873]	protein_coding	NA	-
chr10	133394253	133394253	+	3.87726e-05	0.0383173	FALSE	-0.328137	1	1	1	1	0	-20	ENST00000473735	MTG1	mitochondrial ribosome associated GTPase 1 [Source:HGNC Symbol;Acc:HGNC:32159]	protein_coding	Gene_body	-
chr22	21630001	21630001	+	3.90088e-05	0.0389842	FALSE	-0.334003	1	1	0	1	0	12	ENST00000464015	YDJC	YdjC chitooligosaccharide deacetylase homolog [Source:HGNC Symbol;Acc:HGNC:27158]	protein_coding	Gene_body	-
chr4	88592578	88592578	+	3.92609e-05	0.0391744	FALSE	-0.304414	1	0	1	1	0	84	ENST00000407637	HERC3	HECT and RLD domain containing E3 ubiquitin protein ligase 3 [Source:HGNC Symbol;Acc:HGNC:4876]	protein_coding	Gene_body	-
chr19	1755347	1755347	+	3.95126e-05	0.0390091	FALSE	-1.22799	0	0	1	1	0	2976	ENST00000382349	ONECUT3	one cut homeobox 3 [Source:HGNC Symbol;Acc:HGNC:13399]	protein_coding	Gene_body	-
chr3	75396110	75396110	-	3.95318e-05	0.0393294	FALSE	-3.00348	1	0	0	1	0	-575	ENST00000487255		pseudogene similar to part of ankyrin repeat domain 36 (ANKRD36)	processed_pseudogene	NA	-
chr6	44276166	44276166	+	3.95402e-05	0.0393294	FALSE	-3.44321	0	1	1	1	0	2974	ENST00000505802		novel protein, TMEM151B-SPATS1 readtrough	protein_coding	NA	-
chr12	57487889	57487889	-	3.95728e-05	0.0390238	FALSE	-0.16075	1	0	1	0	1	-68	ENST00000262027	MARS1	methionyl-tRNA synthetase 1 [Source:HGNC Symbol;Acc:HGNC:6898]	protein_coding	Gene_body	-
chr19	47111899	47111899	-	3.96076e-05	0.0390238	FALSE	-0.392927	1	0	1	0	1	331	ENST00000594019	ZC3H4	zinc finger CCCH-type containing 4 [Source:HGNC Symbol;Acc:HGNC:17808]	protein_coding	Gene_body	-
chr2	38602502	38602502	+	3.97761e-05	0.0391447	FALSE	-0.047278	1	1	0	1	0	125	ENST00000378915	HNRNPLL	heterogeneous nuclear ribonucleoprotein L like [Source:HGNC Symbol;Acc:HGNC:25127]	protein_coding	Gene_body	-
chr7	2355390	2355390	-	3.9787e-05	0.039513	FALSE	0.0468597	1	1	0	1	0	510	ENST00000397011	EIF3B	eukaryotic translation initiation factor 3 subunit B [Source:HGNC Symbol;Acc:HGNC:3280]	protein_coding	Gene_body	-
chr2	85414050	85414050	-	3.98107e-05	0.0391447	FALSE	1.61742	1	1	1	1	0	-9	ENST00000409670	CAPG	capping actin protein, gelsolin like [Source:HGNC Symbol;Acc:HGNC:1474]	protein_coding	Gene_body	-
chr11	130314668	130314668	+	3.99154e-05	0.0392081	FALSE	-0.315706	1	1	0	1	0	19	ENST00000525842	ZBTB44	zinc finger and BTB domain containing 44 [Source:HGNC Symbol;Acc:HGNC:25001]	protein_coding	Gene_body	-
chr9	128275902	128275902	+	4.01162e-05	0.0397777	FALSE	-0.555556	1	1	1	1	0	37	ENST00000610329	GOLGA2	golgin A2 [Source:HGNC Symbol;Acc:HGNC:4425]	protein_coding	Gene_body	-
chr22	38202575	38202575	-	4.02165e-05	0.0398149	FALSE	-0.373134	1	1	1	1	0	-221	ENST00000417948	MAFF	MAF bZIP transcription factor F [Source:HGNC Symbol;Acc:HGNC:6780]	protein_coding	Gene_body	-
chr9	137045735	137045735	-	4.02824e-05	0.039818	FALSE	-0.25663	1	0	1	1	0	322	ENST00000488145	NPDC1	neural proliferation, differentiation and control 1 [Source:HGNC Symbol;Acc:HGNC:7899]	protein_coding	Gene_body	-
chr22	20495828	20495828	+	4.03762e-05	0.0398487	FALSE	0.20182	1	1	0	1	0	-6	ENST00000431430	KLHL22	kelch like family member 22 [Source:HGNC Symbol;Acc:HGNC:25888]	protein_coding	Gene_body	-
chr16	84648835	84648835	-	4.05261e-05	0.0397338	FALSE	-0.351781	1	1	1	1	0	-87	ENST00000569472	KLHL36	kelch like family member 36 [Source:HGNC Symbol;Acc:HGNC:17844]	protein_coding	Gene_body	-
chr19	1929860	1929860	+	4.05564e-05	0.0397338	FALSE	12.8923	0	0	0	0	0	7749	ENST00000472442	SCAMP4	secretory carrier membrane protein 4 [Source:HGNC Symbol;Acc:HGNC:30385]	protein_coding	NA	-
chr1	154961550	154961550	+	4.05729e-05	0.0397338	FALSE	-0.703675	1	1	1	1	0	199	ENST00000368457	PYGO2	pygopus family PHD finger 2 [Source:HGNC Symbol;Acc:HGNC:30257]	protein_coding	Gene_body	-
chr15	26629077	26629077	+	4.0857e-05	0.0399718	FALSE	14.8486	1	1	1	1	0	14	ENST00000400188	GABRB3	gamma-aminobutyric acid type A receptor subunit beta3 [Source:HGNC Symbol;Acc:HGNC:4083]	protein_coding	Gene_body	-
chr22	38844038	38844038	+	4.09999e-05	0.0404014	FALSE	0.524261	1	0	0	1	0	-57	ENST00000333039	NPTXR	neuronal pentraxin receptor [Source:HGNC Symbol;Acc:HGNC:7954]	protein_coding	Upstream < 200	-
chr2	229921906	229921906	+	4.1092e-05	0.0401614	FALSE	-0.306748	1	1	1	1	0	-4	ENST00000389045	TRIP12	thyroid hormone receptor interactor 12 [Source:HGNC Symbol;Acc:HGNC:12306]	protein_coding	Gene_body	-
chr1	28329221	28329221	+	4.12097e-05	0.0402361	FALSE	-0.449775	1	0	1	0	1	161	ENST00000475655	MED18	mediator complex subunit 18 [Source:HGNC Symbol;Acc:HGNC:25944]	protein_coding	Gene_body	-
chr1	226110848	226110848	-	4.13074e-05	0.0402911	FALSE	2.96549	0	0	0	1	0	-16330	ENST00000605837		chromosome 17 open reading frame 89 (C17orf89) pseudogene	processed_pseudogene	NA	-
chr12	53054601	53054601	-	4.13606e-05	0.0403027	FALSE	0.3474	1	0	1	1	0	-164	ENST00000546793		novel transcript, antisense to TENC1 & EIF4B	lncRNA	NA	-
chr1	46302299	46302299	+	4.1648e-05	0.0405422	FALSE	-0.420521	1	0	1	1	0	965	ENST00000615587	LRRC41	leucine rich repeat containing 41 [Source:HGNC Symbol;Acc:HGNC:16917]	protein_coding	Gene_body	-
chr14	64387974	64387974	-	4.17507e-05	0.0405669	FALSE	-0.251467	1	0	0	1	0	-57	ENST00000545908	MTHFD1	methylenetetrahydrofolate dehydrogenase, cyclohydrolase and formyltetrahydrofolate synthetase 1 [Source:HGNC Symbol;Acc:HGNC:7432]	protein_coding	NA	-
chr1	230425638	230425638	+	4.17566e-05	0.0405669	FALSE	-0.304569	1	1	0	1	0	92	ENST00000391860	PGBD5	piggyBac transposable element derived 5 [Source:HGNC Symbol;Acc:HGNC:19405]	protein_coding	Gene_body	-
chr14	36647843	36647843	+	4.23775e-05	0.041129	FALSE	-1.25781	0	1	1	1	0	-9725	ENST00000553267	PAX9	paired box 9 [Source:HGNC Symbol;Acc:HGNC:8623]	protein_coding	NA	-
chr5	77972874	77972874	+	4.24088e-05	0.0417249	FALSE	-2.37584	0	0	0	1	0	-26437	ENST00000523413		novel transcript	lncRNA	NA	-
chr11	33869265	33869265	-	4.25735e-05	0.0412782	FALSE	-0.398804	1	0	1	1	0	272	ENST00000411482	LMO2	LIM domain only 2 [Source:HGNC Symbol;Acc:HGNC:6642]	protein_coding	Gene_body	-
chr22	35540820	35540820	-	4.26268e-05	0.0418745	FALSE	-0.367647	1	0	0	1	0	-48	ENST00000216127	RASD2	RASD family member 2 [Source:HGNC Symbol;Acc:HGNC:18229]	protein_coding	Downstream < 200	-
chr14	105196769	105196769	+	4.29007e-05	0.0415513	FALSE	-1.47758	0	0	0	1	0	-15447	ENST00000551024	NUDT14	nudix hydrolase 14 [Source:HGNC Symbol;Acc:HGNC:20141]	protein_coding	NA	-
chr13	31846711	31846711	+	4.29405e-05	0.0415513	FALSE	-0.0326186	1	0	0	1	0	-130	ENST00000428783	FRY	FRY microtubule binding protein [Source:HGNC Symbol;Acc:HGNC:20367]	protein_coding	Downstream < 200	-
chr10	129963242	129963242	-	4.30253e-05	0.0415821	FALSE	-0.572525	1	0	1	1	0	600	ENST00000368648	EBF3	EBF transcription factor 3 [Source:HGNC Symbol;Acc:HGNC:19087]	protein_coding	Gene_body	-
chr11	64186428	64186428	+	4.30577e-05	0.0415821	FALSE	-0.0791865	1	1	1	1	0	127	ENST00000540501	STIP1	stress induced phosphoprotein 1 [Source:HGNC Symbol;Acc:HGNC:11387]	protein_coding	Gene_body	-
chr7	128532072	128532072	+	4.30892e-05	0.0422634	FALSE	-0.481928	0	0	0	1	0	-1004	ENST00000608477		novel transcript	lncRNA	NA	-
chr1	92481215	92481215	+	4.32312e-05	0.0417084	FALSE	2.66991	0	0	1	1	0	2740	ENST00000370332	GFI1	growth factor independent 1 transcriptional repressor [Source:HGNC Symbol;Acc:HGNC:4237]	protein_coding	Gene_body	-
chr22	20213004	20213004	-	4.3324e-05	0.0423907	FALSE	2.19067	0	0	0	0	0	6429	ENST00000423736	LINC00896	long intergenic non-protein coding RNA 896 [Source:HGNC Symbol;Acc:HGNC:26519]	lncRNA	NA	-
chr3	149129655	149129655	+	4.33526e-05	0.0423907	FALSE	-0.601202	1	1	0	1	0	18	ENST00000494327	HPS3	HPS3 biogenesis of lysosomal organelles complex 2 subunit 1 [Source:HGNC Symbol;Acc:HGNC:15597]	protein_coding	Gene_body	-
chr1	58249689	58249689	-	4.33589e-05	0.0417902	FALSE	-0.0665699	0	0	1	1	0	-20687	ENST00000394974		novel pseudogene	processed_pseudogene	NA	-
chr3	121835107	121835107	-	4.34683e-05	0.0424383	FALSE	-0.272422	1	0	0	1	0	-29	ENST00000393650	IQCB1	IQ motif containing B1 [Source:HGNC Symbol;Acc:HGNC:28949]	protein_coding	Upstream < 200	-
chr10	69318695	69318695	-	4.36221e-05	0.0420023	FALSE	-0.482625	1	0	1	1	0	-149	ENST00000359426	HK1	hexokinase 1 [Source:HGNC Symbol;Acc:HGNC:4922]	protein_coding	Gene_body	-
chr8	141128126	141128126	-	4.36752e-05	0.0425749	FALSE	-1.78679	1	0	1	1	0	-6	ENST00000520885		novel transcript	lncRNA	NA	-
chr16	69566755	69566755	+	4.37051e-05	0.0420052	FALSE	-1.41953	1	0	1	1	0	406	ENST00000566899	NFAT5	nuclear factor of activated T cells 5 [Source:HGNC Symbol;Acc:HGNC:7774]	protein_coding	Gene_body	-
chr11	13668268	13668268	-	4.37497e-05	0.0420052	FALSE	-0.235664	1	0	0	1	0	-402	ENST00000354817	FAR1	fatty acyl-CoA reductase 1 [Source:HGNC Symbol;Acc:HGNC:26222]	protein_coding	Downstream 200>x>1500	-
chr10	101224765	101224765	-	4.37544e-05	0.0420052	FALSE	0.467372	0	0	0	1	0	-4829	ENST00000547077	LBX1-AS1	LBX1 antisense RNA 1 [Source:HGNC Symbol;Acc:HGNC:48678]	lncRNA	NA	-
chr11	61955891	61955891	+	4.39787e-05	0.042179	FALSE	-7.6345	1	1	0	1	0	736	ENST00000526988	BEST1	bestrophin 1 [Source:HGNC Symbol;Acc:HGNC:12703]	protein_coding	Gene_body	-
chr17	44947472	44947472	+	4.41174e-05	0.0422704	FALSE	-0.287632	1	0	1	1	0	166	ENST00000587309	KIF18B	kinesin family member 18B [Source:HGNC Symbol;Acc:HGNC:27102]	protein_coding	Gene_body	-
chr6	166627134	166627134	+	4.41277e-05	0.0429501	FALSE	0.0211753	1	1	1	1	0	110	ENST00000265678	RPS6KA2	ribosomal protein S6 kinase A2 [Source:HGNC Symbol;Acc:HGNC:10431]	protein_coding	Gene_body	-
chr10	27504381	27504381	+	4.41905e-05	0.0422989	FALSE	-0.485181	1	1	0	1	0	6	ENST00000465772	RAB18	RAB18, member RAS oncogene family [Source:HGNC Symbol;Acc:HGNC:14244]	protein_coding	Gene_body	-
chr4	82890871	82890871	-	4.4201e-05	0.0429555	FALSE	-0.202293	1	1	1	1	0	148	ENST00000513323	SEC31A	SEC31 homolog A, COPII coat complex component [Source:HGNC Symbol;Acc:HGNC:17052]	protein_coding	Gene_body	-
chr16	58487772	58487772	+	4.43536e-05	0.0423946	FALSE	0.118123	0	1	1	1	0	-7684	ENST00000561720	NDRG4	NDRG family member 4 [Source:HGNC Symbol;Acc:HGNC:14466]	protein_coding	Gene_body	-
chr16	56608614	56608614	-	4.44194e-05	0.0423946	FALSE	0.758011	1	1	0	1	0	10	ENST00000561491	MT2A	metallothionein 2A [Source:HGNC Symbol;Acc:HGNC:7406]	protein_coding	Gene_body	-
chr19	12712225	12712225	+	4.44309e-05	0.0423946	FALSE	-3.30432	0	0	1	0	0	3042	ENST00000588151	TNPO2	transportin 2 [Source:HGNC Symbol;Acc:HGNC:19998]	protein_coding	Gene_body	-
chr8	10731135	10731135	-	4.44892e-05	0.043078	FALSE	-1.89944	1	0	1	1	0	-624	ENST00000304501	SOX7	SRY-box transcription factor 7 [Source:HGNC Symbol;Acc:HGNC:18196]	protein_coding	NA	-
chr19	40223544	40223544	-	4.44963e-05	0.0423946	FALSE	-2.89542	1	1	0	0	1	21	ENST00000593335	CNTD2	cyclin N-terminal domain containing 2 [Source:HGNC Symbol;Acc:HGNC:25805]	protein_coding	NA	-
chr3	128426583	128426583	+	4.45152e-05	0.043078	FALSE	3.26992	0	0	0	1	0	-37011	ENST00000471626	DNAJB8-AS1	DNAJB8 antisense RNA 1 [Source:HGNC Symbol;Acc:HGNC:41029]	lncRNA	NA	-
chr4	5708307	5708307	+	4.45307e-05	0.043078	FALSE	-1.53218	1	1	1	1	0	261	ENST00000344408	EVC2	EvC ciliary complex subunit 2 [Source:HGNC Symbol;Acc:HGNC:19747]	protein_coding	Gene_body	-
chr12	64390520	64390520	-	4.45327e-05	0.0423946	FALSE	2.08786	1	1	1	1	0	7	ENST00000543259	C12orf56	chromosome 12 open reading frame 56 [Source:HGNC Symbol;Acc:HGNC:26967]	protein_coding	Gene_body	-
chr11	67119962	67119962	-	4.45516e-05	0.0423946	FALSE	-0.0748075	1	1	0	0	1	-14	ENST00000527157	KDM2A	lysine demethylase 2A [Source:HGNC Symbol;Acc:HGNC:13606]	protein_coding	Gene_body	-
chr19	2425385	2425385	-	4.46044e-05	0.0424034	FALSE	1.0874	0	1	0	1	0	2154	ENST00000591871	TIMM13	translocase of inner mitochondrial membrane 13 [Source:HGNC Symbol;Acc:HGNC:11816]	protein_coding	NA	-
chr6	27553698	27553698	+	4.47208e-05	0.043196	FALSE	4.70606	0	0	0	0	0	8031	ENST00000626896	NA	NA	NA	NA	-
chr15	74461074	74461074	-	4.4784e-05	0.0425327	FALSE	-0.215054	1	1	1	1	0	29	ENST00000567435	UBL7	ubiquitin like 7 [Source:HGNC Symbol;Acc:HGNC:28221]	protein_coding	Gene_body	-
chr6	149317786	149317786	-	4.48982e-05	0.0433015	FALSE	0.737971	1	0	1	1	0	-796	ENST00000461481	TAB2	TGF-beta activated kinase 1 (MAP3K7) binding protein 2 [Source:HGNC Symbol;Acc:HGNC:17075]	protein_coding	Gene_body	-
chr4	24472958	24472958	+	4.50835e-05	0.0434142	FALSE	1.95035	0	0	0	1	0	47333	ENST00000384964	MIR573	microRNA 573 [Source:HGNC Symbol;Acc:HGNC:32829]	miRNA	NA	-
chr17	76384101	76384101	-	4.51172e-05	0.0428074	FALSE	-0.159351	1	1	1	1	0	184	ENST00000590379	SPHK1	sphingosine kinase 1 [Source:HGNC Symbol;Acc:HGNC:11240]	protein_coding	Gene_body	-
chr17	82066046	82066046	-	4.55687e-05	0.0431938	FALSE	-5.2549	1	0	0	1	0	-160	ENST00000582529	DUS1L	dihydrouridine synthase 1 like [Source:HGNC Symbol;Acc:HGNC:30086]	protein_coding	Upstream < 200	-
chr8	54467477	54467477	+	4.57396e-05	0.0439792	FALSE	-1.23581	1	0	1	1	0	271	ENST00000610741		SRY (sex determining region Y)-box 17 (SOX17) pseudogene	unprocessed_pseudogene	NA	-
chr2	136118270	136118270	-	4.59228e-05	0.0434871	FALSE	0.918253	1	0	0	1	0	-106	ENST00000241393	CXCR4	C-X-C motif chemokine receptor 4 [Source:HGNC Symbol;Acc:HGNC:2561]	protein_coding	Gene_body	-
chr22	27801213	27801213	+	4.60617e-05	0.0441617	FALSE	-0.189726	1	1	0	1	0	286	ENST00000302326	MN1	MN1 proto-oncogene, transcriptional regulator [Source:HGNC Symbol;Acc:HGNC:7180]	protein_coding	Gene_body	-
chr7	39951385	39951385	+	4.60686e-05	0.0441617	FALSE	-0.586265	1	1	0	1	0	-328	ENST00000611390	CDK13	cyclin dependent kinase 13 [Source:HGNC Symbol;Acc:HGNC:1733]	protein_coding	Gene_body	-
chr10	100482779	100482779	-	4.61446e-05	0.0436528	FALSE	0.400328	0	1	0	1	0	7393	ENST00000485800	SEC31B	SEC31 homolog B, COPII coat complex component [Source:HGNC Symbol;Acc:HGNC:23197]	protein_coding	NA	-
chr17	44200724	44200724	-	4.61874e-05	0.0436528	FALSE	-0.434783	1	0	1	1	0	-612	ENST00000593073	ATXN7L3	ataxin 7 like 3 [Source:HGNC Symbol;Acc:HGNC:25416]	protein_coding	NA	-
chr5	107672808	107672808	+	4.62544e-05	0.0442377	FALSE	-0.139025	0	0	0	0	1	-1914	ENST00000333274	EFNA5	ephrin A5 [Source:HGNC Symbol;Acc:HGNC:3225]	protein_coding	NA	-
chr6	150599903	150599903	-	4.62872e-05	0.0442377	FALSE	-0.31769	1	1	0	0	1	22	ENST00000367326	PLEKHG1	pleckstrin homology and RhoGEF domain containing G1 [Source:HGNC Symbol;Acc:HGNC:20884]	protein_coding	Gene_body	-
chr10	28677597	28677597	-	4.65719e-05	0.0439735	FALSE	0.267247	1	1	0	1	0	89	ENST00000497699	BAMBI	BMP and activin membrane bound inhibitor [Source:HGNC Symbol;Acc:HGNC:30251]	protein_coding	Gene_body	-
chr17	48107535	48107535	+	4.66497e-05	0.0440044	FALSE	-0.321692	1	0	1	1	0	-14	ENST00000578861	SNX11	sorting nexin 11 [Source:HGNC Symbol;Acc:HGNC:14975]	protein_coding	Gene_body	-
chr1	164321313	164321313	-	4.67482e-05	0.0440547	FALSE	-0.223714	0	0	0	1	0	-21692	ENST00000435192	NMNAT1P2	NMNAT1 pseudogene 2 [Source:HGNC Symbol;Acc:HGNC:49164]	processed_pseudogene	NA	-
chr9	128340743	128340743	+	4.67981e-05	0.0445954	FALSE	-0.0760772	1	1	0	1	0	17	ENST00000300456	SLC27A4	solute carrier family 27 member 4 [Source:HGNC Symbol;Acc:HGNC:10998]	protein_coding	Gene_body	-
chr4	184826034	184826034	+	4.6802e-05	0.0445954	FALSE	-0.203758	1	1	1	1	0	0	ENST00000507295	ACSL1	acyl-CoA synthetase long chain family member 1 [Source:HGNC Symbol;Acc:HGNC:3569]	protein_coding	Gene_body	-
chr17	45133280	45133280	-	4.68977e-05	0.0441402	FALSE	-0.535906	1	1	1	1	0	-68	ENST00000538093	PLCD3	phospholipase C delta 3 [Source:HGNC Symbol;Acc:HGNC:9061]	protein_coding	Gene_body	-
chr8	144137660	144137660	+	4.69194e-05	0.0446402	FALSE	-0.091668	1	0	0	1	0	-109	ENST00000347708	HGH1	HGH1 homolog [Source:HGNC Symbol;Acc:HGNC:24161]	protein_coding	Downstream < 200	-
chr19	639880	639880	+	4.69296e-05	0.0441402	FALSE	-0.551268	1	1	0	1	0	3	ENST00000591390	FGF22	fibroblast growth factor 22 [Source:HGNC Symbol;Acc:HGNC:3679]	protein_coding	Gene_body	-
chr10	37521361	37521361	-	4.71833e-05	0.0442976	FALSE	-4.31274	0	0	0	0	0	-1650	ENST00000425494	TACC1P1	transforming acidic coiled-coil containing protein 1 pseudogene 1 [Source:HGNC Symbol;Acc:HGNC:44974]	unprocessed_pseudogene	NA	-
chr16	67029611	67029611	+	4.71879e-05	0.0442976	FALSE	-0.704439	1	0	1	1	0	152	ENST00000565389	CBFB	core-binding factor subunit beta [Source:HGNC Symbol;Acc:HGNC:1539]	protein_coding	Gene_body	-
chr14	67241229	67241229	+	4.73247e-05	0.0443833	FALSE	-0.322841	1	1	0	1	0	-113	ENST00000554911	MPP5	membrane palmitoylated protein 5 [Source:HGNC Symbol;Acc:HGNC:18669]	protein_coding	NA	-
chr6	32096812	32096812	-	4.75716e-05	0.0451581	FALSE	0.908878	0	1	0	1	0	1387	ENST00000613214	TNXB	tenascin XB [Source:HGNC Symbol;Acc:HGNC:11976]	protein_coding	Gene_body	-
chr6	36839906	36839906	+	4.7606e-05	0.0451581	FALSE	-0.246508	1	1	0	1	0	97	ENST00000244751	CPNE5	copine 5 [Source:HGNC Symbol;Acc:HGNC:2318]	protein_coding	Upstream 200 < x < 1500	-
chr6	82284406	82284406	-	4.79452e-05	0.045412	FALSE	5.08841	0	0	0	0	0	-19433	ENST00000401636		single stranded DNA binding protein pseudogene	processed_pseudogene	NA	-
chr12	57772020	57772020	-	4.81827e-05	0.0451445	FALSE	-0.15748	1	1	1	1	0	57	ENST00000551117	METTL1	methyltransferase like 1 [Source:HGNC Symbol;Acc:HGNC:7030]	protein_coding	Gene_body	-
chr11	65084126	65084126	-	4.82763e-05	0.0451487	FALSE	-0.518807	1	1	0	1	0	26	ENST00000275517	CDCA5	cell division cycle associated 5 [Source:HGNC Symbol;Acc:HGNC:14626]	protein_coding	Gene_body	-
chr2	197310876	197310876	+	4.82798e-05	0.0451487	FALSE	-0.24077	1	0	1	0	1	-80	ENST00000447713	ANKRD44	ankyrin repeat domain 44 [Source:HGNC Symbol;Acc:HGNC:25259]	protein_coding	Gene_body	-
chr15	59493038	59493038	-	4.84541e-05	0.0452682	FALSE	-0.353669	0	0	1	0	0	32844	ENST00000463506		ribosomal protein L21 (RPL21) pseudogene	processed_pseudogene	NA	-
chr17	19004801	19004801	+	4.85662e-05	0.0452964	FALSE	-0.576701	1	1	1	1	0	4	ENST00000388995	FAM83G	family with sequence similarity 83 member G [Source:HGNC Symbol;Acc:HGNC:32554]	protein_coding	NA	-
chr13	36431641	36431641	+	4.85772e-05	0.0452964	FALSE	0.567758	1	1	0	1	0	123	ENST00000630422	CCNA1	cyclin A1 [Source:HGNC Symbol;Acc:HGNC:1577]	protein_coding	Gene_body	-
chr20	62303283	62303283	+	4.86071e-05	0.0459456	FALSE	-0.08628	1	1	1	1	0	27	ENST00000462554	ADRM1	adhesion regulating molecule 1 [Source:HGNC Symbol;Acc:HGNC:15759]	protein_coding	Gene_body	-
chr4	52076857	52076857	+	4.86534e-05	0.0459456	FALSE	-1.4538	0	1	0	1	0	-1487	ENST00000510549	SPATA18	spermatogenesis associated 18 [Source:HGNC Symbol;Acc:HGNC:29579]	protein_coding	Gene_body	-
chr19	3786838	3786838	-	4.86957e-05	0.0453317	FALSE	-7.01586	1	0	1	0	1	-423	ENST00000310132	MATK	megakaryocyte-associated tyrosine kinase [Source:HGNC Symbol;Acc:HGNC:6906]	protein_coding	Gene_body	-
chr16	32811186	32811186	+	4.87081e-05	0.0453317	FALSE	-3.87064	1	1	1	1	0	66	ENST00000561729		integrator complex subunit 4-like (INTS4L2) pseudogene	processed_pseudogene	NA	-
chr22	43015170	43015170	+	4.88393e-05	0.0459854	FALSE	-0.503356	1	0	0	1	0	-26	ENST00000263246	PACSIN2	protein kinase C and casein kinase substrate in neurons 2 [Source:HGNC Symbol;Acc:HGNC:8571]	protein_coding	Upstream < 200	-
chr8	56445906	56445906	-	4.88406e-05	0.0459854	FALSE	-1.0026	1	1	0	1	0	39	ENST00000517415	PENK	proenkephalin [Source:HGNC Symbol;Acc:HGNC:8831]	protein_coding	Gene_body	-
chr22	29581113	29581113	+	4.89311e-05	0.0459947	FALSE	-0.0996619	1	1	1	1	0	-14	ENST00000496944	NIPSNAP1	nipsnap homolog 1 [Source:HGNC Symbol;Acc:HGNC:7827]	protein_coding	Gene_body	-
chr3	5188495	5188495	-	4.89953e-05	0.0459947	FALSE	-0.568855	1	0	1	1	0	148	ENST00000445686	EDEM1	ER degradation enhancing alpha-mannosidase like protein 1 [Source:HGNC Symbol;Acc:HGNC:18967]	protein_coding	Gene_body	-
chr17	38705838	38705838	-	4.90381e-05	0.0455952	FALSE	-1.14548	1	0	1	1	0	220	ENST00000620482	MLLT6	MLLT6, PHD finger containing [Source:HGNC Symbol;Acc:HGNC:7138]	protein_coding	Gene_body	-
chr9	97922473	97922473	+	4.90818e-05	0.0460078	FALSE	-0.488827	1	1	0	1	0	0	ENST00000478126	TRMO	tRNA methyltransferase O [Source:HGNC Symbol;Acc:HGNC:30967]	protein_coding	Gene_body	-
chr17	15043650	15043650	+	4.92931e-05	0.0457886	FALSE	5.22075	0	0	1	0	0	12677	ENST00000568256	CDRT7	CMT1A duplicated region transcript 7 [Source:HGNC Symbol;Acc:HGNC:14386]	lncRNA	NA	-
chrX	119574490	119574490	-	4.93637e-05	0.0462038	FALSE	1.50273	1	1	0	1	0	25	ENST00000371558	UBE2A	ubiquitin conjugating enzyme E2 A [Source:HGNC Symbol;Acc:HGNC:12472]	protein_coding	Gene_body	-
chr1	225924143	225924143	-	4.95482e-05	0.0459818	FALSE	-0.23622	1	1	0	1	0	-34	ENST00000612651	PYCR2	pyrroline-5-carboxylate reductase 2 [Source:HGNC Symbol;Acc:HGNC:30262]	protein_coding	Gene_body	-
chr3	54088005	54088005	+	4.95933e-05	0.0463504	FALSE	-4.56319	0	0	0	1	0	-34542	ENST00000415676	CACNA2D3	calcium voltage-gated channel auxiliary subunit alpha2delta 3 [Source:HGNC Symbol;Acc:HGNC:15460]	protein_coding	NA	-
chr12	93441840	93441840	-	4.96078e-05	0.0459933	FALSE	0.272757	1	0	1	1	0	59	ENST00000549490	UBE2N	ubiquitin conjugating enzyme E2 N [Source:HGNC Symbol;Acc:HGNC:12492]	protein_coding	Gene_body	-
chr2	98608249	98608249	+	4.98652e-05	0.046188	FALSE	-0.274977	1	0	1	1	0	244	ENST00000328709	COA5	cytochrome c oxidase assembly factor 5 [Source:HGNC Symbol;Acc:HGNC:33848]	protein_coding	Gene_body	-
chr8	144358862	144358862	-	4.99047e-05	0.0465286	FALSE	-0.252101	1	1	1	1	0	-128	ENST00000526891	SLC52A2	solute carrier family 52 member 2 [Source:HGNC Symbol;Acc:HGNC:30224]	protein_coding	Gene_body	-
chr21	9527677	9527677	+	5.00011e-05	0.0465286	FALSE	1.25354	0	0	0	0	0	-25826	ENST00000610478	NA	NA	NA	NA	-
chr8	143770907	143770907	+	5.0004e-05	0.0465286	FALSE	1.75425	1	0	1	1	0	916	ENST00000529743		novel transcript	lncRNA	NA	-
[truncated: 43 more rows]

## Sheet: Data 3
Supplementary Data 3. Genomic Region and Feature Enrichment Analysis. Enrichment analysis was performed using the Fisher’s exact test.
[truncated: 21 more rows]

[truncated: 15 more sheets: Data 4, Data 5, Data 6, Data 7, Data 8, Data 9, Data 10, Data 11, Data 12, Data 13, Data 14, Data 15, Data 16, Data 17, Data 18]
