# Supplementary material for: Profiling neuronal methylome and hydroxymethylome of opioid use disorder in the human orbitofrontal cortex
Source: Nat Commun. 2023 Jul 28;14:4544. doi: 10.1038/s41467-023-40285-y (PMC10382503; doi:10.1038/s41467-023-40285-y)
Supplement: Supplementary file 6 — Source Data [file 41467_2023_40285_MOESM6_ESM.zip › SourceData.xlsx]

## Sheet: Figure1b
Coverage	CpG sites
2023-10-20	5261
20-30	193432
30-40	375856
40-50	487505
50-60	488147
60-70	212105
70-80	41764
80-90	17217
90-100	12332

## Sheet: Figure1c
	Analyzed CpGs
Promoter	44
Exon	4
Intron	22
Intergenic	30

## Sheet: Figure1d
	Neuronal genes																										Non-neuronal genes
Promoter	1.03484	0.923557	1.09637	0.936415	0.950797	1.16558	1.03572	1.0159	0.950185	0.88688	0.905722	0.988618	0.867116	0.964166	0.941583	1.05975	0.934751	0.920027	1.00085	1.06169	0.982984	0.952491	0.888519	1.02928	1.02995	1.00581	3.7358	3.75177	3.9357	3.64943	3.53662	4.02981	3.92159	3.86585	3.78465	3.64722	3.70349	3.68559	3.5179	3.87466	3.65618	3.81165	3.61841	3.54685	3.72577	3.79035	3.70838	3.62172	3.53227
Exon	6.77542	6.67584	7.47452	6.5401	6.23938	7.95139	7.21033	7.06328	7.03118	6.59879	6.78636	6.82155	6.42259	7.3704	6.46601	7.22261	6.84104	6.09961	6.77906	7.38961	6.59754	6.59817	6.47193	6.76354	6.75372	6.98562	11.257	11.2944	12.2278	10.7334	10.9634	12.3104	11.8268	11.5412	11.1331	11.066	11.3901	11.1055	10.6767	11.7969	10.801	11.5688	10.799	10.2739	10.7373	11.5137	11.2173	10.8368	10.5644
Intron	7.85931	7.31792	8.1926	7.47783	7.50435	8.68903	8.30832	7.89935	8.16049	7.30146	7.91567	7.82752	7.505	8.03351	7.53634	8.18351	7.70185	7.26417	7.77717	8.03847	7.61629	7.59171	7.57656	8.02127	8.02847	8.12326	19.875	19.7848	20.3751	20.172	19.6016	20.9174	20.582	20.0732	20.2329	19.6149	21.0677	20.0438	19.5716	20.9066	20.0163	20.4792	19.7413	19.8351	19.8016	20.15	19.7093	19.8143	19.5569
[truncated: 3 more columns]

## Sheet: Figure1e
	Neuronal Genes																										Non-neuronal genes
Promoter	1.41697	1.19501	1.45076	1.15183	1.30691	1.40625	1.2748	1.24978	1.37679	1.1823	1.36054	1.33766	1.27926	1.4131	1.23205	1.28792	1.37906	1.40646	1.26652	1.12925	1.12204	1.10984	1.49889	1.19768	1.20398	1.16918	2.25807	2.0864	2.38454	1.86869	2.08818	2.26921	2.07105	2.11881	2.24929	1.95019	2.2052	2.28609	2.08978	2.32678	1.94363	2.14292	2.1412	2.22932	2.09192	1.89225	1.8162	1.79775	2.19533
Exon	7.8205	7.11802	8.75484	6.35399	7.82657	8.11149	7.52718	7.15205	7.61001	6.77806	7.99969	7.93271	7.55249	7.3861	6.91264	7.60852	7.25536	8.60196	7.12679	6.33868	6.20836	6.21047	8.25569	6.9222	7.04298	6.16413	7.48698	6.61652	8.23682	5.80713	7.10348	7.50782	6.84828	7.22401	7.08989	6.59371	7.23167	7.5458	6.90083	7.19139	6.52418	6.96668	6.64797	7.4245	7.09462	6.21548	6.07886	5.80161	7.29836
Intron	7.22638	5.78288	7.79854	4.99397	6.86231	7.75012	7.02743	6.68578	5.59923	6.26838	7.15275	7.31665	6.77823	6.05173	6.19977	6.45222	6.33631	7.39064	6.7522	5.80829	5.86232	5.41965	7.85981	6.11334	6.28717	5.38971	9.05024	7.9557	9.58423	6.69472	8.46599	9.19332	8.49961	8.74495	7.54352	8.09637	8.66261	9.31231	8.64684	8.39073	8.02087	8.72731	7.948	8.79757	8.64857	7.77831	7.4948	7.27663	8.73052
[truncated: 3 more columns]

## Sheet: Figure2a
Chr	Start	∆ 5mC	Type	Hyper/Hypo
chr19	54096075	-0.4	5mC	Hypo
chr7	108569763	0.07	5mC	Hyper
chr11	128891189	-0.21	5mC	Hypo
chr14	99480992	0.22	5mC	Hyper
chr19	56120943	-0.21	5mC	Hypo
chr14	105526298	0.12	5mC	Hyper
chr11	3165259	0.52	5mC	Hyper
chr6	12008931	-0.26	5mC	Hypo
chrX	9465553	-0.19	5mC	Hypo
chr9	126805077	-0.37	5mC	Hypo
chrX	154411791	0.23	5mC	Hyper
chr16	28212164	0.43	5mC	Hyper
chr14	105528313	-0.28	5mC	Hypo
chr8	22694444	0.17	5mC	Hyper
chr6	148747003	0.36	5mC	Hyper
chr12	48925026	-0.12	5mC	Hypo
chr22	33058407	0.23	5mC	Hyper
chr16	89094017	-0.09	5mC	Hypo
chr7	130669074	-0.43	5mC	Hypo
chr2	46298494	-0.63	5mC	Hypo
chr3	52706022	0.43	5mC	Hyper
chr2	231604568	0	5mC	NA
chr3	143119301	0	5mC	NA
chr12	49904001	-0.39	5mC	Hypo
chr1	201507034	0.25	5mC	Hyper
chr6	41373937	-0.04	5mC	Hypo
chr17	49496900	0.29	5mC	Hyper
chr17	2399647	0.02	5mC	Hyper
chr1	120942301	-0.03	5mC	Hypo
chr8	12659490	0.31	5mC	Hyper
chrX	39613785	0.37	5mC	Hyper
chr15	77633260	0.34	5mC	Hyper
chr22	31970881	0.4	5mC	Hyper
chr17	67245399	0.01	5mC	Hyper
chr3	52410302	-0.28	5mC	Hypo
chr4	153466829	0.35	5mC	Hyper
chr22	45009088	-0.26	5mC	Hypo
chr14	75427742	0.18	5mC	Hyper
chr16	589965	0.23	5mC	Hyper
chr7	140398111	0.23	5mC	Hyper
chr14	50532563	0.21	5mC	Hyper
chr7	106285447	0.24	5mC	Hyper
chr2	86807645	-0.01	5mC	Hypo
chr9	33817916	0	5mC	NA
chr15	78872806	0	5mC	NA
chr1	9292811	-0.27	5mC	Hypo
chr5	180292697	0.59	5mC	Hyper
chr5	43556952	0.15	5mC	Hyper
chr10	26567164	0.1	5mC	Hyper
chr3	42590993	-0.27	5mC	Hypo
chr12	106302480	0.42	5mC	Hyper
chr5	139710841	0.14	5mC	Hyper
chr10	107915042	0.12	5mC	Hyper
chr21	34073564	0.44	5mC	Hyper
chr11	61161175	0.19	5mC	Hyper
chr7	72336958	0.17	5mC	Hyper
chr12	120534807	-0.36	5mC	Hypo
chr19	10333220	0.4	5mC	Hyper
chr12	56258432	0.49	5mC	Hyper
chr7	101163007	0.36	5mC	Hyper
chr12	42482865	0.1	5mC	Hyper
chr9	136978175	0.1	5mC	Hyper
chr1	100037990	0.09	5mC	Hyper
chr17	77140585	0.41	5mC	Hyper
chr7	7182796	-0.28	5mC	Hypo
chr11	67504540	0.12	5mC	Hyper
chr9	122126586	0.14	5mC	Hyper
chr19	43594999	0.11	5mC	Hyper
chr15	50908078	0.1	5mC	Hyper
chr6	27894393	0.09	5mC	Hyper
chr8	60678852	0.13	5mC	Hyper
chr19	38316043	0.13	5mC	Hyper
chr7	129225151	0.1	5mC	Hyper
chr10	28532405	0.37	5mC	Hyper
chr3	107523675	0.33	5mC	Hyper
chr14	94768707	0.08	5mC	Hyper
chr3	125766398	0.08	5mC	Hyper
chr1	94237188	0.11	5mC	Hyper
chr3	14178432	0.3	5mC	Hyper
chr12	57128316	0.3	5mC	Hyper
chr17	2776532	0.35	5mC	Hyper
chr7	92834857	0.09	5mC	Hyper
chr3	57756990	-0.15	5mC	Hypo
chr2	235494187	0.28	5mC	Hyper
chr1	200738977	-0.23	5mC	Hypo
chr4	99946529	0.11	5mC	Hyper
chr3	52455482	-0.26	5mC	Hypo
chr1	184755075	0.11	5mC	Hyper
chr4	673874	-0.26	5mC	Hypo
chr7	33109421	0.09	5mC	Hyper
chr19	10961026	0.13	5mC	Hyper
chr16	70454540	0.08	5mC	Hyper
chr9	124868949	0.11	5mC	Hyper
chr19	58409006	0.09	5mC	Hyper
chr11	10930898	-0.24	5mC	Hypo
chr20	36092668	-0.25	5mC	Hypo
chr1	230067502	0.09	5mC	Hyper
chr6	7910270	-0.22	5mC	Hypo
chr5	55233317	0.09	5mC	Hyper
chr12	26833401	0.1	5mC	Hyper
chr2	85561369	0.1	5mC	Hyper
chr22	37805081	0.1	5mC	Hyper
chr2	100321682	0.12	5mC	Hyper
chr3	184260017	0.08	5mC	Hyper
chr18	65751404	-0.21	5mC	Hypo
chr18	36829180	-0.21	5mC	Hypo
chr7	6637643	0.09	5mC	Hyper
chr6	34236941	0.11	5mC	Hyper
chr10	24723815	0.11	5mC	Hyper
chr21	43660072	0.53	5mC	Hyper
chr19	17026904	0.5	5mC	Hyper
chr11	111602263	-0.19	5mC	Hypo
chr1	40665441	0.43	5mC	Hyper
chr7	140640597	-0.22	5mC	Hypo
chr8	124539026	-0.17	5mC	Hypo
chr18	24272026	0.08	5mC	Hyper
chr7	149773711	-0.19	5mC	Hypo
chr2	192194657	-0.16	5mC	Hypo
chr10	121928440	0.08	5mC	Hyper
chrX	68830187	0.5	5mC	Hyper
chr14	81221088	-0.18	5mC	Hypo
chr10	100999262	0.45	5mC	Hyper
chr20	63740146	0.44	5mC	Hyper
chr6	116100804	-0.19	5mC	Hypo
chr2	20666772	0.36	5mC	Hyper
chr2	86337722	-0.18	5mC	Hypo
chr14	29927337	0.36	5mC	Hyper
chr6	33200076	0.41	5mC	Hyper
chr8	66113832	0.08	5mC	Hyper
chr15	90932610	-0.17	5mC	Hypo
chr17	386307	0.47	5mC	Hyper
chr22	30327224	0.46	5mC	Hyper
chr19	18323302	-0.17	5mC	Hypo
chr9	35791657	0.38	5mC	Hyper
chr2	17754075	0.46	5mC	Hyper
chr15	74433877	0.46	5mC	Hyper
chr22	36123953	0	5mC	NA
chr8	108787645	0.42	5mC	Hyper
chr22	50474497	-0.17	5mC	Hypo
chr4	127881429	-0.15	5mC	Hypo
chr11	113875847	-0.15	5mC	Hypo
chr19	50511306	0.43	5mC	Hyper
chr12	101407423	0.38	5mC	Hyper
chr16	15395757	0.41	5mC	Hyper
chr12	110124322	0.41	5mC	Hyper
chr4	575197	0.4	5mC	Hyper
chr20	49936465	0.3	5mC	Hyper
chr16	22814171	0.4	5mC	Hyper
chr16	89701524	0.28	5mC	Hyper
chr20	62303394	0.3	5mC	Hyper
chr2	104843154	0.36	5mC	Hyper
chr12	96399838	0.31	5mC	Hyper
chr4	153466424	0.27	5mC	Hyper
chr6	19838438	0.29	5mC	Hyper
chr18	79951776	0.3	5mC	Hyper
chr17	41918625	-0.06	5mC	Hypo
chr18	6414732	-0.19	5mC	Hypo
chr2	64653937	-0.22	5mC	Hypo
chr17	2593799	-0.19	5mC	Hypo
chr6	113971451	-0.15	5mC	Hypo
chr8	139704211	-0.25	5mC	Hypo
chr6	43053736	-0.19	5mC	Hypo
chr1	16155832	-0.14	5mC	Hypo
chr16	31142638	-0.15	5mC	Hypo
chrX	139203207	-0.18	5mC	Hypo
chr1	41918124	-0.14	5mC	Hypo
chr15	83011426	-0.2	5mC	Hypo
chr1	160343081	-0.23	5mC	Hypo
chr14	73759484	-0.18	5mC	Hypo
chr5	52800014	-0.17	5mC	Hypo
chrX	153928681	-0.16	5mC	Hypo
chr10	119725702	-0.13	5mC	Hypo
chr14	72893223	-0.17	5mC	Hypo
chrX	134915166	0.14	5mC	Hyper
chr12	112409185	-0.17	5mC	Hypo
chr18	26226584	-0.14	5mC	Hypo
chr18	54357817	-0.19	5mC	Hypo
chr4	78938867	-0.15	5mC	Hypo
chr6	99515112	-0.14	5mC	Hypo
chr10	113679799	-0.13	5mC	Hypo
chr10	72354635	-0.17	5mC	Hypo
chr22	48576210	-0.12	5mC	Hypo
chrX	150984644	-0.16	5mC	Hypo
chr2	188292074	-0.15	5mC	Hypo
chr7	157138774	-0.19	5mC	Hypo
chr10	91410555	-0.13	5mC	Hypo
chr14	60723229	-0.18	5mC	Hypo
chr2	74482944	-0.1	5mC	Hypo
chr12	107761047	-0.13	5mC	Hypo
chr17	44218750	-0.12	5mC	Hypo
chr19	7920285	-0.12	5mC	Hypo
chrX	135032203	-0.14	5mC	Hypo
chrX	154490412	-0.17	5mC	Hypo
chr1	9234920	-0.13	5mC	Hypo
chrX	14873058	-0.13	5mC	Hypo
chr15	82952652	-0.12	5mC	Hypo
chr15	82952728	-0.12	5mC	Hypo
chr19	12775582	-0.14	5mC	Hypo
chr2	233854421	-0.12	5mC	Hypo
chr4	78776445	-0.09	5mC	Hypo
chr4	80072770	-0.12	5mC	Hypo
chr9	130173424	-0.13	5mC	Hypo
chr9	132669678	-0.07	5mC	Hypo
chr1	28643059	-0.12	5mC	Hypo
chr11	107929062	-0.14	5mC	Hypo
chr14	105398689	-0.1	5mC	Hypo
chr4	168832305	-0.16	5mC	Hypo
chr4	26860676	-0.11	5mC	Hypo
chr2	26692799	-0.11	5mC	Hypo
chr6	96016140	-0.14	5mC	Hypo
chr13	93228618	-0.08	5mC	Hypo
chr19	39125701	-0.11	5mC	Hypo
chr14	104461795	-0.11	5mC	Hypo
chr15	82262826	-0.1	5mC	Hypo
chr1	155135723	-0.1	5mC	Hypo
chr17	74987706	-0.09	5mC	Hypo
chr6	35342530	-0.1	5mC	Hypo
chr11	66345087	-0.1	5mC	Hypo
chr12	8697850	-0.1	5mC	Hypo
chr18	32092183	-0.1	5mC	Hypo
chr1	1599791	-0.08	5mC	Hypo
chr1	192808682	-0.09	5mC	Hypo
chr11	93784963	-0.11	5mC	Hypo
chr13	30465276	-0.11	5mC	Hypo
chr17	7614885	-0.08	5mC	Hypo
chr1	1399008	-0.1	5mC	Hypo
chr12	57128507	-0.08	5mC	Hypo
chr5	271520	-0.12	5mC	Hypo
chr1	2643202	-0.08	5mC	Hypo
chr2	128318890	-0.08	5mC	Hypo
chr19	46746472	-0.1	5mC	Hypo
chr16	57245068	-0.08	5mC	Hypo
chr10	114821755	-0.08	5mC	Hypo
chr17	68512426	-0.07	5mC	Hypo
chr2	171918090	0.28	5mC	Hyper
chr15	99100738	-0.09	5mC	Hypo
chr13	21671192	-0.12	5mC	Hypo
chr14	23057692	-0.1	5mC	Hypo
chr9	94166351	-0.09	5mC	Hypo
chr10	73785627	-0.07	5mC	Hypo
chr6	85644145	-0.07	5mC	Hypo
chr6	99568664	0.21	5mC	Hyper
chr1	43936895	-0.07	5mC	Hypo
chr17	45221872	0.23	5mC	Hyper
chr7	100081617	0.17	5mC	Hyper
chr19	662766	0.15	5mC	Hyper
chr6	117548007	-0.95	5mC	Hypo
chr5	127229617	-0.87	5mC	Hypo
chr11	127296757	5.03	5mC	Hyper
chr1	32500505	-0.68	5mC	Hypo
chr1	1419920	-12.91	5mC	Hypo
chr5	127229505	-0.78	5mC	Hypo
chr2	206179295	2.94	5mC	Hyper
chr2	241115657	9.95	5mC	Hyper
chr18	13218640	-0.12	5mC	Hypo
chr7	131755221	7.31	5mC	Hyper
chr3	176563931	-5.88	5mC	Hypo
chr22	23768050	-0.63	5mC	Hypo
chr15	38253238	1.66	5mC	Hyper
chr5	127229493	-0.98	5mC	Hypo
chr16	86505808	0.99	5mC	Hyper
chr10	68407383	-0.63	5mC	Hypo
chr22	43014542	-0.38	5mC	Hypo
chr18	65751023	-0.33	5mC	Hypo
chr6	43171010	-0.24	5mC	Hypo
chr5	80960926	-0.73	5mC	Hypo
chr15	40941918	-0.31	5mC	Hypo
chr19	18795659	3.08	5mC	Hyper
chr11	110430461	0.61	5mC	Hyper
chr1	23484113	-0.14	5mC	Hypo
chr2	120345416	-0.25	5mC	Hypo
chr5	141428063	-5.37	5mC	Hypo
chr19	35143602	-0.57	5mC	Hypo
chr22	48464954	1.74	5mC	Hyper
chr16	2682635	-0.49	5mC	Hypo
chr13	27620778	-0.35	5mC	Hypo
chr6	18387364	-0.53	5mC	Hypo
chrX	7148247	-0.47	5mC	Hypo
chr22	18970411	-0.57	5mC	Hypo
chr10	100745019	-0.29	5mC	Hypo
chr9	127975156	-1.39	5mC	Hypo
chr9	97411849	-0.41	5mC	Hypo
chr7	71132069	-0.58	5mC	Hypo
chr6	32096790	0.37	5mC	Hyper
chr16	87869378	-0.38	5mC	Hypo
chr3	28059304	4.85	5mC	Hyper
chr22	30246596	-0.44	5mC	Hypo
chr13	41961060	-0.37	5mC	Hypo
chr17	75047338	-1.13	5mC	Hypo
chr5	180619211	0.77	5mC	Hyper
chr17	40027332	-2.3	5mC	Hypo
chr15	40764101	-0.43	5mC	Hypo
chr4	147732641	-0.33	5mC	Hypo
chr19	12938663	-1.04	5mC	Hypo
chr1	244863624	-0.59	5mC	Hypo
chr7	30285420	-0.21	5mC	Hypo
chr17	78924388	-0.77	5mC	Hypo
chr20	50602180	6.44	5mC	Hyper
chr6	31158363	0.86	5mC	Hyper
chr1	1420485	-0.93	5mC	Hypo
chr10	100373557	-0.65	5mC	Hypo
chr7	155810016	-0.32	5mC	Hypo
chr16	180447	-1.74	5mC	Hypo
chr11	66257632	-0.09	5mC	Hypo
chr20	25585156	-0.27	5mC	Hypo
chr19	4280190	-2.36	5mC	Hypo
chr9	69672928	0.37	5mC	Hyper
chr1	26900478	-0.06	5mC	Hypo
chr1	154970053	-0.66	5mC	Hypo
chr3	137660764	6.21	5mC	Hyper
chr1	231337404	-0.26	5mC	Hypo
chr2	159797753	-1.88	5mC	Hypo
chr3	50503789	-0.67	5mC	Hypo
chr14	102777254	-0.38	5mC	Hypo
chr15	28783213	6.62	5mC	Hyper
chr10	43105065	-0.91	5mC	Hypo
chr9	136791342	-0.12	5mC	Hypo
chr4	171043409	4.94	5mC	Hyper
chr6	5260715	-0.58	5mC	Hypo
chr19	871222	-0.76	5mC	Hypo
chr18	23135446	-0.91	5mC	Hypo
chr4	338259	-0.55	5mC	Hypo
chr6	80085364	8.08	5mC	Hyper
chr1	47438793	-0.61	5mC	Hypo
chr19	1755384	-1.04	5mC	Hypo
chr16	2020386	-1.1	5mC	Hypo
chr16	35734352	3.79	5mC	Hyper
chr3	183636855	-0.45	5mC	Hypo
chr2	85754897	-0.26	5mC	Hypo
chr5	60700248	-0.64	5mC	Hypo
chr12	32391112	-2.81	5mC	Hypo
chr5	134738465	0.21	5mC	Hyper
chr11	3797890	-0.2	5mC	Hypo
chr9	34665394	-3	5mC	Hypo
chr1	18110530	0.02	5mC	Hyper
chr22	45502903	-0.45	5mC	Hypo
chr16	85612988	-0.41	5mC	Hypo
chr8	22109727	-0.22	5mC	Hypo
chr20	63658386	-0.41	5mC	Hypo
chr6	41786850	-0.55	5mC	Hypo
chr5	127229467	-0.33	5mC	Hypo
chr2	38603011	-0.57	5mC	Hypo
chr1	1420479	-6.19	5mC	Hypo
chr13	25301753	-0.46	5mC	Hypo
chr7	87220322	-0.1	5mC	Hypo
chr6	53065489	0.33	5mC	Hyper
chr11	35139488	-0.72	5mC	Hypo
chr13	30617978	-0.12	5mC	Hypo
chr11	121452298	-0.04	5mC	Hypo
chr19	18161318	-0.52	5mC	Hypo
chr1	36149413	-0.49	5mC	Hypo
chr6	24720746	-0.37	5mC	Hypo
chr9	128947894	-0.32	5mC	Hypo
chr10	71213501	-0.33	5mC	Hypo
chr6	117548013	-0.87	5mC	Hypo
chr12	132986856	0.08	5mC	Hyper
chr14	28764350	-0.53	5mC	Hypo
chr15	41284086	-0.75	5mC	Hypo
chr17	79183620	0.28	5mC	Hyper
chr19	17719535	0.09	5mC	Hyper
chr19	37548661	5.97	5mC	Hyper
chr15	28783212	8.21	5mC	Hyper
chr12	122204306	-0.77	5mC	Hypo
chr17	17694689	-0.48	5mC	Hypo
chr22	50628153	-0.52	5mC	Hypo
chr15	23039265	-0.44	5mC	Hypo
chr7	97021188	-1.81	5mC	Hypo
chr15	90530788	-0.7	5mC	Hypo
chr4	186191740	-0.14	5mC	Hypo
chr17	21214102	-0.51	5mC	Hypo
chr9	68705429	0.07	5mC	Hyper
chr12	53973626	-1.99	5mC	Hypo
chr19	12734257	-0.49	5mC	Hypo
chr6	144150112	-0.82	5mC	Hypo
chr22	31614211	-1.53	5mC	Hypo
chr4	499428	-0.53	5mC	Hypo
chr19	6516787	-0.76	5mC	Hypo
chr10	133326067	-0.59	5mC	Hypo
chr5	171451127	-2.31	5mC	Hypo
chr2	26848898	-0.82	5mC	Hypo
chr4	6309386	-0.13	5mC	Hypo
chr1	115838632	-1.07	5mC	Hypo
chr14	101560524	0.82	5mC	Hyper
chr19	1071149	-0.76	5mC	Hypo
chr8	123156911	-1.16	5mC	Hypo
chr16	73057897	-1.15	5mC	Hypo
chr5	157743872	-0.78	5mC	Hypo
chr1	235328929	-0.08	5mC	Hypo
chr13	27968068	-2.44	5mC	Hypo
chr17	81870962	-0.33	5mC	Hypo
chr2	54330539	-0.43	5mC	Hypo
chr14	20682896	-0.41	5mC	Hypo
chr13	73059643	0.01	5mC	Hyper
chr19	16627692	-0.14	5mC	Hypo
chr16	85553594	-0.49	5mC	Hypo
chr6	62492568	1	5mC	Hyper
chr2	74120415	-0.63	5mC	Hypo
chr17	27793835	-0.21	5hmC	Hypo
chr5	181190518	-0.21	5hmC	Hypo
chr19	639763	0.4	5hmC	Hyper
chr4	37891265	-0.31	5hmC	Hypo
chr9	120928860	0.08	5hmC	Hyper
chr5	149960747	-0.22	5hmC	Hypo
chr2	96760842	-0.19	5hmC	Hypo
chr9	126326985	-0.2	5hmC	Hypo
chr11	134224622	-0.22	5hmC	Hypo
chr18	37566857	0.47	5hmC	Hyper
chr10	30433545	-0.28	5hmC	Hypo
chr1	76868284	-0.2	5hmC	Hypo
chr19	13163178	-0.34	5hmC	Hypo
chr19	662548	-0.18	5hmC	Hypo
chr11	66002484	-0.24	5hmC	Hypo
chr20	63521160	0.15	5hmC	Hyper
chrX	3713242	-0.28	5hmC	Hypo
chr12	122422484	-0.51	5hmC	Hypo
chr10	102133494	-0.23	5hmC	Hypo
chr5	10354186	0.79	5hmC	Hyper
chr14	76376998	0.25	5hmC	Hyper
chr8	140464803	-0.17	5hmC	Hypo
chr17	76265574	-0.4	5hmC	Hypo
chr19	16471484	-0.37	5hmC	Hypo
chr2	27428478	0.85	5hmC	Hyper
chr18	32471250	-0.34	5hmC	Hypo
chr3	2098725	-0.56	5hmC	Hypo
chrX	154444310	-0.51	5hmC	Hypo
chr10	133308864	0.83	5hmC	Hyper
chr15	40323754	-0.43	5hmC	Hypo
chr14	49852777	0.19	5hmC	Hyper
chr14	52069028	0.27	5hmC	Hyper
chr13	106535374	-0.3	5hmC	Hypo
chr7	151245701	-0.1	5hmC	Hypo
chr7	143380608	-0.32	5hmC	Hypo
chr1	56477891	-0.06	5hmC	Hypo
chr3	190322461	0.17	5hmC	Hyper
chr4	4248505	0.25	5hmC	Hyper
chr3	48446993	-0.27	5hmC	Hypo
chr6	8064397	-0.34	5hmC	Hypo
chr17	81346127	-0.32	5hmC	Hypo
chrX	107628502	-0.48	5hmC	Hypo
chr17	44708972	-0.34	5hmC	Hypo
chr19	41310327	0.39	5hmC	Hyper
chr19	7098996	-0.27	5hmC	Hypo
chr19	54137886	-0.36	5hmC	Hypo
chr8	97644484	-0.26	5hmC	Hypo
chr2	9423137	-0.32	5hmC	Hypo
chr20	36092251	-0.32	5hmC	Hypo
chr7	128343889	0.3	5hmC	Hyper
chr3	120349378	-0.21	5hmC	Hypo
chr10	97426443	-0.3	5hmC	Hypo
chr20	35284249	-0.25	5hmC	Hypo
chr4	78776129	0.09	5hmC	Hyper
chr13	113209736	0.01	5hmC	Hyper
chr13	73059635	0.02	5hmC	Hyper
chr12	50764690	0.05	5hmC	Hyper
chr15	60592609	0.02	5hmC	Hyper
chr3	37176050	-0.29	5hmC	Hypo
chr2	86337122	-0.31	5hmC	Hypo
chr14	102778184	0.28	5hmC	Hyper
chr3	126474926	0	5hmC	NA
chr22	21952972	-0.22	5hmC	Hypo
chr16	1333739	0.36	5hmC	Hyper
chr10	111076924	-0.34	5hmC	Hypo
chr10	35090108	-0.24	5hmC	Hypo
chr20	35147788	0.27	5hmC	Hyper
chr19	29213281	-0.01	5hmC	Hypo
chr19	37217982	-0.01	5hmC	Hypo
chr2	127675583	0.32	5hmC	Hyper
chr22	35299867	0	5hmC	NA
chr16	89657824	0.25	5hmC	Hyper
chr20	45406291	0.02	5hmC	Hyper
chr22	37844098	0	5hmC	NA
chr2	197310610	0.3	5hmC	Hyper
chr2	171434493	-0.22	5hmC	Hypo
chr4	124712748	0.79	5hmC	Hyper
chr14	58200103	0.81	5hmC	Hyper
chr3	120094762	0	5hmC	NA
chr5	175872472	-0.32	5hmC	Hypo
chr7	90211665	0.02	5hmC	Hyper
chr18	50194837	0.55	5hmC	Hyper
chr10	73168191	-0.3	5hmC	Hypo
chr9	19408963	0.01	5hmC	Hyper
chr16	22814501	0.23	5hmC	Hyper
chr6	124962093	0.51	5hmC	Hyper
chr21	34888851	0.63	5hmC	Hyper
chr10	11823366	0.24	5hmC	Hyper
chr1	235649780	0	5hmC	NA
chr14	93207063	0.21	5hmC	Hyper
chr4	499561	0.01	5hmC	Hyper
chr14	100239257	-0.01	5hmC	Hypo
chr3	126704293	-0.01	5hmC	Hypo
chr5	6632955	0.01	5hmC	Hyper
chr11	74398469	0.53	5hmC	Hyper
chr18	72868273	0.46	5hmC	Hyper
chr11	118621394	0.58	5hmC	Hyper
chr7	7969274	0.52	5hmC	Hyper
chr5	135399274	0.37	5hmC	Hyper
chr2	64454408	0.48	5hmC	Hyper
chr13	32587178	0.54	5hmC	Hyper
chr15	28737896	0.47	5hmC	Hyper
chr17	55420933	0.57	5hmC	Hyper
chr20	43190116	0.55	5hmC	Hyper
chr7	74454531	0.43	5hmC	Hyper
chr1	98661528	0.49	5hmC	Hyper
chr16	66751546	0.53	5hmC	Hyper
chr5	95731538	0.5	5hmC	Hyper
chr2	196926096	0.14	5hmC	Hyper
chrX	153794572	0.17	5hmC	Hyper
chr17	49788822	0.37	5hmC	Hyper
chr12	123271530	0.45	5hmC	Hyper
chr11	76235392	0.41	5hmC	Hyper
chr15	90002258	0.36	5hmC	Hyper
chr17	67245010	0.45	5hmC	Hyper
chr17	4997914	0.4	5hmC	Hyper
chr12	68611085	0.44	5hmC	Hyper
chr21	37366546	0.11	5hmC	Hyper
chr5	113513952	0.38	5hmC	Hyper
chr10	88880713	0.5	5hmC	Hyper
chr2	9206626	0.43	5hmC	Hyper
chr19	58409094	0.39	5hmC	Hyper
chr1	245154811	0.38	5hmC	Hyper
chr10	13528644	0.41	5hmC	Hyper
chr13	28659357	0.43	5hmC	Hyper
chr2	677112	0.51	5hmC	Hyper
chr14	64505272	0.17	5hmC	Hyper
chr7	5283129	0.43	5hmC	Hyper
chr5	65035590	0.12	5hmC	Hyper
chr17	62479279	0.47	5hmC	Hyper
chr11	9091615	0.1	5hmC	Hyper
chr19	53395067	0.13	5hmC	Hyper
chr9	91424072	0.14	5hmC	Hyper
chr1	62688357	0.4	5hmC	Hyper
chr19	7595847	-0.19	5hmC	Hypo
chr1	54052982	0.11	5hmC	Hyper
chr18	32092173	0.47	5hmC	Hyper
chr16	30091998	0.42	5hmC	Hyper
chr16	20741778	0.15	5hmC	Hyper
chr16	87384389	0.12	5hmC	Hyper
chr12	121537784	0.12	5hmC	Hyper
chr5	179167446	0.14	5hmC	Hyper
chr4	150079205	0.3	5hmC	Hyper
chr2	74529761	0.32	5hmC	Hyper
chr10	84328532	0.07	5hmC	Hyper
chr16	85554797	-0.38	5hmC	Hypo
chr15	72272492	0.14	5hmC	Hyper
chr11	62123817	0.11	5hmC	Hyper
chr1	6179781	-0.18	5hmC	Hypo
chr7	98281865	0.08	5hmC	Hyper
chr17	78378551	0.11	5hmC	Hyper
chr15	98852313	0.13	5hmC	Hyper
chr6	4776629	0.54	5hmC	Hyper
chr19	50510924	0.12	5hmC	Hyper
chr18	61893874	0.09	5hmC	Hyper
chr2	86195037	0.12	5hmC	Hyper
chr18	268454	-0.32	5hmC	Hypo
chr5	145835424	0.09	5hmC	Hyper
chr8	31640061	0.11	5hmC	Hyper
chr7	107169270	-0.29	5hmC	Hypo
chr1	31296732	0.09	5hmC	Hyper
chr16	28292452	0.12	5hmC	Hyper
chr7	97006227	0.11	5hmC	Hyper
chr19	20167463	-0.22	5hmC	Hypo
chr6	133952255	-0.26	5hmC	Hypo
chr19	46746452	-0.26	5hmC	Hypo
chr2	232487782	0.43	5hmC	Hyper
chr2	196171045	0.61	5hmC	Hyper
chr2	171999963	0.09	5hmC	Hyper
chr17	27793909	-0.22	5hmC	Hypo
chr11	843031	0.44	5hmC	Hyper
chr1	42958241	-0.29	5hmC	Hypo
chr12	106955537	0.65	5hmC	Hyper
chr11	93197886	0.08	5hmC	Hyper
chr1	39691550	0.42	5hmC	Hyper
chr3	66998013	0.08	5hmC	Hyper
chr4	26860876	0.52	5hmC	Hyper
chr2	168246921	-0.26	5hmC	Hypo
chr9	35757097	-0.24	5hmC	Hypo
chr6	43369474	0.42	5hmC	Hyper
chr10	116742814	0.47	5hmC	Hyper
chr20	13221183	-0.24	5hmC	Hypo
chr10	11018220	-0.22	5hmC	Hypo
chr19	8505919	-0.24	5hmC	Hypo
chr7	100676156	-0.2	5hmC	Hypo
chr11	110712402	-0.2	5hmC	Hypo
chr9	132161677	-0.22	5hmC	Hypo
chr2	28392301	-0.2	5hmC	Hypo
chr8	66925617	0.59	5hmC	Hyper
chr13	98577031	-0.18	5hmC	Hypo
chr15	65286782	-0.2	5hmC	Hypo
chr7	5420127	0.4	5hmC	Hyper
chr10	119597004	-0.2	5hmC	Hypo
chr5	66596200	0.5	5hmC	Hyper
chr1	6625565	-0.25	5hmC	Hypo
chr21	42974433	0.42	5hmC	Hyper
chr22	30246232	0.56	5hmC	Hyper
chr2	112482084	0.49	5hmC	Hyper
chr9	128068566	-0.19	5hmC	Hypo
chr11	122882844	0.5	5hmC	Hyper
chr14	69153319	0.5	5hmC	Hyper
chr12	68610774	0.51	5hmC	Hyper
chr5	16617042	0.46	5hmC	Hyper
chr19	58002617	0.56	5hmC	Hyper
chr20	19212958	-0.16	5hmC	Hypo
chr1	25338577	0.56	5hmC	Hyper
chr16	75250800	0.47	5hmC	Hyper
chr17	64129597	0.48	5hmC	Hyper
chr9	112174825	0.48	5hmC	Hyper
chr19	55116390	0.39	5hmC	Hyper
chr16	1943037	-0.18	5hmC	Hypo
chr15	73052864	-0.17	5hmC	Hypo
chr12	120446765	0.07	5hmC	Hyper
chr5	61332767	0.45	5hmC	Hyper
chr17	79609257	-0.2	5hmC	Hypo
chr1	25875929	0.42	5hmC	Hyper
chr20	33443436	0.49	5hmC	Hyper
chr12	48681924	0.1	5hmC	Hyper
chr16	2215282	-0.17	5hmC	Hypo
chr17	45019456	0.47	5hmC	Hyper
chr16	181654	0.43	5hmC	Hyper
chr1	155085498	-0.18	5hmC	Hypo
chr13	113297507	0.38	5hmC	Hyper
chr16	87391975	0.46	5hmC	Hyper
chr17	50919763	-0.18	5hmC	Hypo
chr16	28292388	-0.17	5hmC	Hypo
chr7	99144318	0.45	5hmC	Hyper
chr2	55923774	0.44	5hmC	Hyper
chr13	99087534	-0.17	5hmC	Hypo
chr6	159969134	0.09	5hmC	Hyper
chr19	35995332	0.52	5hmC	Hyper
chr1	65067163	0.41	5hmC	Hyper
chr12	56449379	0.46	5hmC	Hyper
chr9	137578977	0.39	5hmC	Hyper
chr9	127785148	0.37	5hmC	Hyper
chr7	49773671	0.36	5hmC	Hyper
chr2	238427055	-0.17	5hmC	Hypo
chr11	450149	-0.16	5hmC	Hypo
chr14	91947848	0.41	5hmC	Hyper
chr14	31561434	-0.17	5hmC	Hypo
chr8	144358782	0.39	5hmC	Hyper
chr8	108787290	0.43	5hmC	Hyper
chr6	154733704	-0.14	5hmC	Hypo
chr20	21303115	-0.19	5hmC	Hypo
chr7	103149262	0.32	5hmC	Hyper
chr1	225427141	-0.15	5hmC	Hypo
chr1	119648412	0.22	5hmC	Hyper
chr3	107523528	0.36	5hmC	Hyper
chr22	41914203	-0.17	5hmC	Hypo
chr7	43729867	0.41	5hmC	Hyper
chr10	97737031	-0.15	5hmC	Hypo
chr5	140966751	0.31	5hmC	Hyper
chr11	74731346	-0.11	5hmC	Hypo
chr5	107671154	0.29	5hmC	Hyper
chr1	166839896	0.46	5hmC	Hyper
chr4	94758285	-0.17	5hmC	Hypo
chr10	1048666	-0.14	5hmC	Hypo
chrX	148500496	-0.19	5hmC	Hypo
chr18	5296396	-0.16	5hmC	Hypo
chr8	28702068	-0.14	5hmC	Hypo
chr13	110561840	-0.13	5hmC	Hypo
chrX	107826423	-0.16	5hmC	Hypo
chr5	176629946	-0.14	5hmC	Hypo
chr5	109689435	-0.15	5hmC	Hypo
chr5	62412808	-0.14	5hmC	Hypo
chr19	1250949	-0.16	5hmC	Hypo
chr12	50057612	-0.15	5hmC	Hypo
chr2	106194273	-0.14	5hmC	Hypo
chrY	7274493	-0.17	5hmC	Hypo
chr8	42896920	-0.15	5hmC	Hypo
chr19	11505559	-0.12	5hmC	Hypo
chr21	46458991	-0.17	5hmC	Hypo
chr1	151511354	-0.13	5hmC	Hypo
chr3	183636794	-0.15	5hmC	Hypo
chr2	101308583	-0.14	5hmC	Hypo
chr15	72118112	-0.12	5hmC	Hypo
chr3	46979932	-0.14	5hmC	Hypo
chr9	124504820	-0.17	5hmC	Hypo
chr19	14206714	-0.18	5hmC	Hypo
chr20	63895595	-0.13	5hmC	Hypo
chr6	27752816	-0.15	5hmC	Hypo
chr8	22244868	-0.12	5hmC	Hypo
chr9	35115990	-0.19	5hmC	Hypo
chrX	23908081	-0.16	5hmC	Hypo
chrX	23908089	-0.16	5hmC	Hypo
chrX	24149803	-0.16	5hmC	Hypo
chrX	16870911	-0.15	5hmC	Hypo
chr10	126905849	-0.13	5hmC	Hypo
chr10	35127598	-0.14	5hmC	Hypo
chr5	176629929	-0.12	5hmC	Hypo
chr17	54968798	-0.11	5hmC	Hypo
chr14	74882237	-0.12	5hmC	Hypo
chr19	6280309	-0.17	5hmC	Hypo
chr19	55284280	-0.14	5hmC	Hypo
chr5	55712179	-0.16	5hmC	Hypo
chr11	72642672	-0.15	5hmC	Hypo
chr12	132560426	-0.12	5hmC	Hypo
chr7	100483691	-0.12	5hmC	Hypo
chr1	228406191	-0.13	5hmC	Hypo
chr10	103494189	-0.15	5hmC	Hypo
chr12	42589359	-0.11	5hmC	Hypo
chr19	14057630	-0.11	5hmC	Hypo
chr12	95217258	-0.16	5hmC	Hypo
chr16	11796777	-0.16	5hmC	Hypo
chr19	43984200	-0.15	5hmC	Hypo
chr9	128340484	-0.15	5hmC	Hypo
chr9	128340497	-0.15	5hmC	Hypo
chrX	150363375	-0.14	5hmC	Hypo
chr12	19440210	-0.14	5hmC	Hypo
chr13	74135160	-0.14	5hmC	Hypo
chr10	115093374	-0.12	5hmC	Hypo
chr1	156213550	-0.14	5hmC	Hypo
chr1	23791217	-0.15	5hmC	Hypo
chr15	80404356	-0.12	5hmC	Hypo
chr1	87328929	-0.12	5hmC	Hypo
chr6	160520162	-0.12	5hmC	Hypo
chr15	88913484	-0.11	5hmC	Hypo
chr10	73096283	-0.16	5hmC	Hypo
chr2	12717113	-0.14	5hmC	Hypo
chr20	36092620	-0.16	5hmC	Hypo
chr2	39666421	-0.15	5hmC	Hypo
chr17	80476792	-0.14	5hmC	Hypo
chr13	42049155	-0.14	5hmC	Hypo
chr9	122941009	-0.14	5hmC	Hypo
chr17	32444626	-0.13	5hmC	Hypo
chr2	120252989	-0.12	5hmC	Hypo
chr12	67269487	-0.14	5hmC	Hypo
chr2	99490629	-0.14	5hmC	Hypo
chr19	18417187	-0.12	5hmC	Hypo
chr3	169764954	-0.12	5hmC	Hypo
chr16	23149128	-0.11	5hmC	Hypo
chr11	1546861	-0.11	5hmC	Hypo
chr3	12288137	-0.12	5hmC	Hypo
chr7	149497505	-0.1	5hmC	Hypo
chr9	35829414	-0.13	5hmC	Hypo
chr12	53380380	-0.12	5hmC	Hypo
chr11	132943826	-0.14	5hmC	Hypo
chr11	132943838	-0.14	5hmC	Hypo
chr19	5622854	-0.11	5hmC	Hypo
chr4	84583000	-0.13	5hmC	Hypo
chr7	518383	-0.13	5hmC	Hypo
chr1	18956270	-0.13	5hmC	Hypo
chr8	73746602	-0.13	5hmC	Hypo
chr18	5629697	-0.13	5hmC	Hypo
chr16	48244610	-0.12	5hmC	Hypo
chr9	87498341	-0.15	5hmC	Hypo
chr11	66312918	-0.11	5hmC	Hypo
chr22	45309692	-0.1	5hmC	Hypo
chr3	49470279	-0.1	5hmC	Hypo
chr16	66880802	-0.09	5hmC	Hypo
chr2	29115782	-0.11	5hmC	Hypo
chr2	16508314	-0.11	5hmC	Hypo
chr3	128497626	-0.11	5hmC	Hypo
chr2	203328741	-0.13	5hmC	Hypo
chr1	109249688	-0.12	5hmC	Hypo
chr10	68407290	-0.13	5hmC	Hypo
chr19	52140040	-0.12	5hmC	Hypo
chr16	30091951	-0.12	5hmC	Hypo
chr12	77066109	-0.11	5hmC	Hypo
chr11	64810453	-0.13	5hmC	Hypo
chr5	96936227	-0.11	5hmC	Hypo
chr6	83709005	-0.13	5hmC	Hypo
chr3	196432572	-0.09	5hmC	Hypo
chr11	45665665	-0.14	5hmC	Hypo
chr17	7012519	-0.12	5hmC	Hypo
chr1	41496498	-0.11	5hmC	Hypo
chr10	68956345	-0.1	5hmC	Hypo
chr17	43779089	-0.12	5hmC	Hypo
chr3	4303544	-0.12	5hmC	Hypo
chr8	21919803	-0.16	5hmC	Hypo
chr15	40441649	-0.12	5hmC	Hypo
chr2	101698335	-0.11	5hmC	Hypo
chr15	77070602	-0.13	5hmC	Hypo
chr15	75450893	-0.12	5hmC	Hypo
chr14	103334635	-0.12	5hmC	Hypo
chr12	120470081	-0.1	5hmC	Hypo
chr14	88323292	-0.11	5hmC	Hypo
chr11	114059501	-0.12	5hmC	Hypo
chr9	136886573	-0.11	5hmC	Hypo
chr3	38025096	-0.11	5hmC	Hypo
chr1	202927243	-0.14	5hmC	Hypo
chr13	50124732	-0.1	5hmC	Hypo
chr6	99394028	-0.11	5hmC	Hypo
chr1	202643005	-0.12	5hmC	Hypo
chr1	151790538	-0.14	5hmC	Hypo
chr9	26947308	-0.11	5hmC	Hypo
chr1	185045367	-0.12	5hmC	Hypo
chr16	25691833	-0.14	5hmC	Hypo
chr9	136482903	-0.14	5hmC	Hypo
chr10	115094094	-0.12	5hmC	Hypo
chr19	37779878	-0.12	5hmC	Hypo
chr1	206635454	-0.11	5hmC	Hypo
chr16	67246616	-0.11	5hmC	Hypo
chr12	120438255	-0.1	5hmC	Hypo
chr15	70854153	-0.11	5hmC	Hypo
chr22	20858948	-0.11	5hmC	Hypo
chr17	81512195	-0.1	5hmC	Hypo
chr7	141072753	-0.1	5hmC	Hypo
chr5	112922026	-0.09	5hmC	Hypo
chr17	58756610	-0.14	5hmC	Hypo
chr10	43606704	-0.1	5hmC	Hypo
chr3	51385468	-0.1	5hmC	Hypo
chr2	47176506	-0.13	5hmC	Hypo
chr9	111661659	-0.11	5hmC	Hypo
chr19	35612863	-0.12	5hmC	Hypo
chr7	158586839	-0.12	5hmC	Hypo
chr4	185471427	-0.11	5hmC	Hypo
chr20	50731856	-0.1	5hmC	Hypo
chr7	45154803	-0.11	5hmC	Hypo
chr8	17027609	-0.12	5hmC	Hypo
chr19	11597793	-0.13	5hmC	Hypo
chr14	73949996	-0.12	5hmC	Hypo
chr17	4833542	-0.12	5hmC	Hypo
chr17	39927250	-0.12	5hmC	Hypo
chr3	62874602	-0.12	5hmC	Hypo
chr1	9234629	-0.11	5hmC	Hypo
chr2	84970593	-0.09	5hmC	Hypo
chr4	128811515	-0.11	5hmC	Hypo
chr1	44632113	-0.1	5hmC	Hypo
chr2	68467708	-0.09	5hmC	Hypo
chr22	50526041	-0.09	5hmC	Hypo
chr11	115503606	-0.11	5hmC	Hypo
chr1	29181412	-0.11	5hmC	Hypo
chr2	10448561	-0.13	5hmC	Hypo
chr1	10796178	-0.15	5hmC	Hypo
chr15	45198818	-0.15	5hmC	Hypo
chr10	25175794	-0.11	5hmC	Hypo
chr18	51030826	-0.1	5hmC	Hypo
chr2	171894283	-0.11	5hmC	Hypo
chr2	240819662	-0.11	5hmC	Hypo
chr22	37659341	-0.1	5hmC	Hypo
chr18	35240556	-0.13	5hmC	Hypo
chr1	185316237	-0.12	5hmC	Hypo
chr21	34614902	-0.12	5hmC	Hypo
chr19	2096414	-0.11	5hmC	Hypo
chr8	145052480	-0.11	5hmC	Hypo
chr15	65185326	-0.12	5hmC	Hypo
chr7	5046124	-0.11	5hmC	Hypo
chr16	30407624	-0.11	5hmC	Hypo
chr19	18203772	-0.12	5hmC	Hypo
chr9	137200066	-0.13	5hmC	Hypo
chr3	43621791	-0.12	5hmC	Hypo
chr16	2980667	-0.12	5hmC	Hypo
chr1	228109239	-0.11	5hmC	Hypo
chrX	16719707	-0.14	5hmC	Hypo
chr17	3695807	-0.09	5hmC	Hypo
chr9	132354870	-0.08	5hmC	Hypo
chr11	77066911	-0.11	5hmC	Hypo
chr17	8288729	-0.12	5hmC	Hypo
chr20	25696760	-0.13	5hmC	Hypo
chr10	127196408	-0.08	5hmC	Hypo
chr17	1399765	-0.15	5hmC	Hypo
chr15	78149750	-0.11	5hmC	Hypo
chr8	102863495	-0.12	5hmC	Hypo
chr16	85612233	-0.15	5hmC	Hypo
chr2	210170858	-0.13	5hmC	Hypo
chrX	30653154	-0.14	5hmC	Hypo
chr14	85533979	-0.14	5hmC	Hypo
chr14	24398971	-0.12	5hmC	Hypo
chr3	135965734	-0.14	5hmC	Hypo
chr11	67317218	-0.09	5hmC	Hypo
chr6	42048700	-0.12	5hmC	Hypo
chr1	236795853	-0.12	5hmC	Hypo
chr8	144465392	-0.1	5hmC	Hypo
chr5	149345905	-0.11	5hmC	Hypo
chr19	53879647	-0.11	5hmC	Hypo
chr1	112715161	-0.11	5hmC	Hypo
chr4	39182315	-0.11	5hmC	Hypo
chr17	68101770	-0.09	5hmC	Hypo
chr20	17570235	-0.09	5hmC	Hypo
chr7	43583527	-0.11	5hmC	Hypo
chr14	99605418	-0.1	5hmC	Hypo
chr11	125164466	-0.11	5hmC	Hypo
chrX	132218400	-0.14	5hmC	Hypo
chr16	20073884	-0.1	5hmC	Hypo
chr15	60592719	-0.11	5hmC	Hypo
chr7	76393483	-0.12	5hmC	Hypo
chr13	111115776	-0.11	5hmC	Hypo
chr1	205680430	-0.12	5hmC	Hypo
chr15	23039197	-0.13	5hmC	Hypo
chr1	183023425	-0.11	5hmC	Hypo
chr3	45225883	-0.09	5hmC	Hypo
chr3	170908561	-0.12	5hmC	Hypo
chr2	213284581	-0.11	5hmC	Hypo
chr5	90410094	-0.11	5hmC	Hypo
chr6	11043783	-0.12	5hmC	Hypo
chr19	18611881	-0.14	5hmC	Hypo
chr17	64497090	-0.12	5hmC	Hypo
chr1	212433237	-0.11	5hmC	Hypo
chr9	127916906	-0.1	5hmC	Hypo
chr17	1268426	-0.12	5hmC	Hypo
chr11	2991853	-0.1	5hmC	Hypo
chr16	3880117	-0.11	5hmC	Hypo
chr2	14635227	-0.09	5hmC	Hypo
chr1	34164979	-0.11	5hmC	Hypo
chr1	52602333	-0.11	5hmC	Hypo
chr9	128098529	-0.1	5hmC	Hypo
chr11	47552872	-0.11	5hmC	Hypo
chr14	103386388	-0.1	5hmC	Hypo
chr11	47408634	-0.12	5hmC	Hypo
chr4	37686415	-0.09	5hmC	Hypo
chr15	75454128	-0.11	5hmC	Hypo
chr12	120641397	-0.11	5hmC	Hypo
chr8	28494890	-0.09	5hmC	Hypo
chr19	40717194	-0.1	5hmC	Hypo
chr1	20786747	-0.14	5hmC	Hypo
chr9	122264671	-0.1	5hmC	Hypo
chr19	14032160	-0.13	5hmC	Hypo
chr17	81891177	-0.13	5hmC	Hypo
chr6	166998925	-0.15	5hmC	Hypo
chr1	110150603	-0.11	5hmC	Hypo
chrX	41923352	-0.13	5hmC	Hypo
chr1	236686370	-0.11	5hmC	Hypo
chr15	82810052	-0.1	5hmC	Hypo
chr12	130838987	-0.13	5hmC	Hypo
chr7	5513734	-0.12	5hmC	Hypo
chr1	27602542	-0.13	5hmC	Hypo
chr7	148698953	-0.12	5hmC	Hypo
chr15	92882633	-0.1	5hmC	Hypo
chr4	26860796	-0.1	5hmC	Hypo
chr14	76812607	-0.1	5hmC	Hypo
chr3	150409880	-0.1	5hmC	Hypo
chr16	23182606	-0.11	5hmC	Hypo
chr2	224585529	-0.1	5hmC	Hypo
chr2	207166399	-0.1	5hmC	Hypo
chr1	21345364	-0.14	5hmC	Hypo
chr3	134486436	-0.08	5hmC	Hypo
chr9	128702801	-0.09	5hmC	Hypo
chr3	23945670	-0.1	5hmC	Hypo
chr15	51341907	-0.09	5hmC	Hypo
chr6	28923563	-0.09	5hmC	Hypo
chr2	196593383	-0.1	5hmC	Hypo
chr19	8005261	-0.11	5hmC	Hypo
chr17	50345904	-0.11	5hmC	Hypo
chr3	126476143	-0.11	5hmC	Hypo
chr9	135907285	-0.1	5hmC	Hypo
chr10	100346534	-0.09	5hmC	Hypo
chr14	70809635	-0.11	5hmC	Hypo
chr7	73668195	-0.12	5hmC	Hypo
chr1	30908128	-0.12	5hmC	Hypo
chr6	42050615	-0.11	5hmC	Hypo
chr3	122514804	-0.09	5hmC	Hypo
chr12	122022869	-0.13	5hmC	Hypo
chr16	4116670	-0.14	5hmC	Hypo
chr6	109483157	-0.12	5hmC	Hypo
chr19	34428589	-0.1	5hmC	Hypo
chr6	31972116	-0.12	5hmC	Hypo
chr1	179026065	-0.1	5hmC	Hypo
chr3	129183649	-0.11	5hmC	Hypo
chr18	9137117	-0.11	5hmC	Hypo
chr18	48408836	-0.11	5hmC	Hypo
chr9	85742367	-0.1	5hmC	Hypo
chr17	68512915	-0.09	5hmC	Hypo
chr2	237085745	-0.12	5hmC	Hypo
chr14	59630577	-0.1	5hmC	Hypo
chr8	127737974	-0.1	5hmC	Hypo
chr8	123768342	-0.09	5hmC	Hypo
chr1	145957879	-0.09	5hmC	Hypo
chr5	172771164	-0.09	5hmC	Hypo
chr16	30814426	-0.09	5hmC	Hypo
chr1	1308681	-0.08	5hmC	Hypo
chr12	27780054	-0.1	5hmC	Hypo
chr19	55643814	-0.12	5hmC	Hypo
chr16	31180615	-0.11	5hmC	Hypo
chr17	64496898	-0.11	5hmC	Hypo
chr11	10808607	-0.09	5hmC	Hypo
chr16	87603210	-0.12	5hmC	Hypo
chr5	98928194	-0.11	5hmC	Hypo
chr21	33643377	-0.11	5hmC	Hypo
chr16	234876	-0.1	5hmC	Hypo
chr3	128618079	-0.11	5hmC	Hypo
chr16	71289291	-0.11	5hmC	Hypo
chr16	74607135	-0.11	5hmC	Hypo
chr22	21002257	-0.12	5hmC	Hypo
chr10	95291062	-0.13	5hmC	Hypo
chr9	98708482	-0.11	5hmC	Hypo
chr18	46175032	-0.11	5hmC	Hypo
chr9	105447997	-0.1	5hmC	Hypo
chr2	64019120	-0.1	5hmC	Hypo
chr19	3036568	-0.12	5hmC	Hypo
chr2	240820550	-0.11	5hmC	Hypo
chr13	110714568	-0.11	5hmC	Hypo
chr18	55587992	-0.1	5hmC	Hypo
chr11	18012981	-0.08	5hmC	Hypo
chr12	100142396	-0.12	5hmC	Hypo
chr7	100612419	-0.1	5hmC	Hypo
chr19	36139931	-0.13	5hmC	Hypo
chr6	43369675	-0.13	5hmC	Hypo
chr7	152463717	-0.1	5hmC	Hypo
chr10	119207481	-0.09	5hmC	Hypo
chr8	73294091	-0.09	5hmC	Hypo
chr9	129336904	-0.11	5hmC	Hypo
chr1	239386946	-0.11	5hmC	Hypo
chr9	96619078	-0.11	5hmC	Hypo
chr14	24094359	-0.09	5hmC	Hypo
chr18	50560523	-0.1	5hmC	Hypo
chr19	2269685	-0.12	5hmC	Hypo
chr16	2882999	-0.15	5hmC	Hypo
chr7	149028662	-0.11	5hmC	Hypo
chr10	96832959	-0.12	5hmC	Hypo
chr12	69585825	-0.09	5hmC	Hypo
chr3	52897319	-0.09	5hmC	Hypo
chr14	105249206	-0.11	5hmC	Hypo
chr2	3558627	-0.11	5hmC	Hypo
chr22	50628465	-0.11	5hmC	Hypo
chr18	31943506	-0.11	5hmC	Hypo
chr17	67378045	-0.09	5hmC	Hypo
chr13	108495653	-0.12	5hmC	Hypo
chr9	129174012	-0.11	5hmC	Hypo
chr20	36093045	-0.12	5hmC	Hypo
chr17	18039609	-0.1	5hmC	Hypo
chr20	62182747	-0.1	5hmC	Hypo
chr11	8871286	-0.11	5hmC	Hypo
chr3	53161423	-0.09	5hmC	Hypo
chr12	12267483	-0.1	5hmC	Hypo
chr2	165954040	-0.1	5hmC	Hypo
chr1	1348758	-0.08	5hmC	Hypo
chr12	11649902	-0.09	5hmC	Hypo
chr1	110210924	-0.1	5hmC	Hypo
chr19	50328803	-0.08	5hmC	Hypo
chr17	18039605	-0.1	5hmC	Hypo
chr13	48304122	-0.11	5hmC	Hypo
chr19	925818	-0.13	5hmC	Hypo
chr2	239400013	-0.08	5hmC	Hypo
chr4	152936870	-0.11	5hmC	Hypo
chr17	42981185	-0.09	5hmC	Hypo
chr7	32071068	-0.1	5hmC	Hypo
chr22	42649331	-0.1	5hmC	Hypo
chr17	68035928	-0.13	5hmC	Hypo
chr1	211578696	-0.08	5hmC	Hypo
chr8	22089184	-0.13	5hmC	Hypo
chr20	17682341	-0.12	5hmC	Hypo
chr1	31764033	-0.12	5hmC	Hypo
chr20	36093063	-0.12	5hmC	Hypo
chr17	81034786	-0.11	5hmC	Hypo
chr7	43112467	-0.1	5hmC	Hypo
chr19	13865850	-0.1	5hmC	Hypo
chr5	79513592	-0.1	5hmC	Hypo
chr4	141133105	-0.1	5hmC	Hypo
chr10	22713751	-0.1	5hmC	Hypo
chr19	6279764	-0.11	5hmC	Hypo
chr8	22441528	-0.09	5hmC	Hypo
chr14	28774479	-0.12	5hmC	Hypo
chr4	338339	-0.09	5hmC	Hypo
chr19	53132866	-0.11	5hmC	Hypo
chr10	101783362	-0.12	5hmC	Hypo
chr1	247331813	-0.09	5hmC	Hypo
chr1	1349784	-0.09	5hmC	Hypo
chr8	12755359	-0.09	5hmC	Hypo
chr22	42079855	-0.09	5hmC	Hypo
chr3	10321196	-0.1	5hmC	Hypo
chr3	129183054	-0.11	5hmC	Hypo
chr16	67563102	-0.1	5hmC	Hypo
chr9	25678149	-0.11	5hmC	Hypo
chr1	6497336	-0.09	5hmC	Hypo
chr5	126600949	-0.12	5hmC	Hypo
chr8	52714060	-0.1	5hmC	Hypo
chr5	50441253	-0.1	5hmC	Hypo
chr1	52366243	0.26	5hmC	Hyper
chr15	98647958	-0.13	5hmC	Hypo
chr15	79924051	-0.09	5hmC	Hypo
chr5	62403660	-0.09	5hmC	Hypo
chr2	85889502	-0.08	5hmC	Hypo
chr9	21994564	-0.1	5hmC	Hypo
chr6	44270893	-0.11	5hmC	Hypo
chr20	41618803	-0.09	5hmC	Hypo
chr11	62601887	-0.09	5hmC	Hypo
chr2	239401776	-0.08	5hmC	Hypo
chr4	48779203	-0.08	5hmC	Hypo
chr14	105168961	-0.08	5hmC	Hypo
chr7	100612946	-0.08	5hmC	Hypo
chr19	44644126	-0.08	5hmC	Hypo
chr7	100694439	-0.11	5hmC	Hypo
chr14	50116388	-0.09	5hmC	Hypo
chr7	149028153	-0.1	5hmC	Hypo
chr5	77210864	-0.13	5hmC	Hypo
chr19	54096125	-0.1	5hmC	Hypo
chr18	37566911	-0.1	5hmC	Hypo
chr16	30923874	-0.15	5hmC	Hypo
chr3	32685490	-0.1	5hmC	Hypo
chr8	88327822	-0.12	5hmC	Hypo
chr12	9064542	-0.1	5hmC	Hypo
chr11	64305799	-0.1	5hmC	Hypo
chr6	150865921	-0.08	5hmC	Hypo
chr21	42879254	-0.1	5hmC	Hypo
chr11	798364	-0.11	5hmC	Hypo
chr1	1615637	-0.11	5hmC	Hypo
chr22	35300287	-0.09	5hmC	Hypo
chr8	22598788	-0.11	5hmC	Hypo
chr20	9839017	-0.13	5hmC	Hypo
chr7	151167909	-0.11	5hmC	Hypo
chr7	76047788	-0.11	5hmC	Hypo
chr16	1960034	-0.13	5hmC	Hypo
chr11	108665298	-0.09	5hmC	Hypo
chr3	13480492	-0.11	5hmC	Hypo
chr4	75725092	-0.1	5hmC	Hypo
chr22	37427728	-0.09	5hmC	Hypo
chr10	119207254	-0.09	5hmC	Hypo
chr1	35930867	-0.09	5hmC	Hypo
chr11	57668366	-0.1	5hmC	Hypo
chr15	84748648	-0.09	5hmC	Hypo
chr2	223945314	-0.08	5hmC	Hypo
chr22	21736323	-0.12	5hmC	Hypo
chr15	34038858	-0.11	5hmC	Hypo
chr5	157744209	-0.09	5hmC	Hypo
chr16	4476462	-0.08	5hmC	Hypo
chr6	43687709	-0.09	5hmC	Hypo
chr16	89720998	-0.09	5hmC	Hypo
chr3	15859026	-0.08	5hmC	Hypo
chr11	46617091	-0.1	5hmC	Hypo
chr19	5622381	-0.11	5hmC	Hypo
chr4	76251689	-0.1	5hmC	Hypo
chr20	32110005	-0.1	5hmC	Hypo
chrX	119872004	-0.14	5hmC	Hypo
chr11	534987	-0.1	5hmC	Hypo
chr8	30658503	-0.12	5hmC	Hypo
chr3	24494605	-0.1	5hmC	Hypo
chr16	81315308	-0.1	5hmC	Hypo
chr1	156082503	-0.11	5hmC	Hypo
chr2	229922769	-0.1	5hmC	Hypo
chr5	81750275	-0.1	5hmC	Hypo
chr5	138542914	-0.08	5hmC	Hypo
chr17	50129958	-0.09	5hmC	Hypo
chr6	159693596	-0.09	5hmC	Hypo
chr12	25958702	-0.1	5hmC	Hypo
chr1	226407963	-0.08	5hmC	Hypo
chr17	50129982	-0.09	5hmC	Hypo
chr6	118894731	-0.08	5hmC	Hypo
chr3	66998689	-0.06	5hmC	Hypo
chr4	213091	-0.12	5hmC	Hypo
chr10	95560672	-0.09	5hmC	Hypo
chr4	52722138	-0.12	5hmC	Hypo
chr8	15237138	-0.11	5hmC	Hypo
chr4	38663885	-0.1	5hmC	Hypo
chr9	134068519	-0.09	5hmC	Hypo
chr19	5578369	-0.09	5hmC	Hypo
chr16	87492532	-0.1	5hmC	Hypo
chr10	125160434	-0.12	5hmC	Hypo
chr14	44962271	-0.1	5hmC	Hypo
chr19	3359949	-0.09	5hmC	Hypo
chr12	131711745	-0.08	5hmC	Hypo
chr9	128456065	-0.1	5hmC	Hypo
chr1	167220448	-0.08	5hmC	Hypo
chr13	111153469	-0.09	5hmC	Hypo
chr18	9137263	-0.08	5hmC	Hypo
chr2	233251881	-0.08	5hmC	Hypo
chr7	100081977	-0.08	5hmC	Hypo
chr10	48306730	-0.1	5hmC	Hypo
chr5	140647918	-0.08	5hmC	Hypo
chr16	89720894	-0.09	5hmC	Hypo
chr1	20633751	-0.09	5hmC	Hypo
chr1	15975684	-0.08	5hmC	Hypo
chr4	159102949	-0.09	5hmC	Hypo
chr12	46268684	-0.08	5hmC	Hypo
chr8	57994902	-0.08	5hmC	Hypo
chr1	150975112	-0.1	5hmC	Hypo
chr10	73730738	-0.09	5hmC	Hypo
chr6	15663066	-0.08	5hmC	Hypo
chr14	31457238	-0.09	5hmC	Hypo
chr5	115544897	-0.13	5hmC	Hypo
chr19	34733885	-0.09	5hmC	Hypo
chr20	32583195	-0.1	5hmC	Hypo
chr1	17539750	-0.09	5hmC	Hypo
chr14	32077786	-0.08	5hmC	Hypo
chr19	17719982	-0.12	5hmC	Hypo
chr2	96869009	-0.09	5hmC	Hypo
chr1	230067495	-0.1	5hmC	Hypo
chr22	40045298	-0.09	5hmC	Hypo
chr19	5719920	-0.09	5hmC	Hypo
chr3	47781904	-0.11	5hmC	Hypo
chr17	1488168	-0.11	5hmC	Hypo
chr5	77492578	-0.09	5hmC	Hypo
chr8	144466603	-0.09	5hmC	Hypo
chr14	70822121	-0.09	5hmC	Hypo
chr8	130359010	-0.09	5hmC	Hypo
chr5	180810996	-0.1	5hmC	Hypo
chr19	42255082	-0.1	5hmC	Hypo
chr1	11478965	-0.08	5hmC	Hypo
chr3	43287066	-0.07	5hmC	Hypo
chr17	17303278	-0.08	5hmC	Hypo
chr1	7705470	-0.07	5hmC	Hypo
chr17	732321	-0.09	5hmC	Hypo
chr1	246931192	-0.09	5hmC	Hypo
chr17	62066070	-0.09	5hmC	Hypo
chr12	49367095	-0.08	5hmC	Hypo
chr14	64880219	-0.1	5hmC	Hypo
chr10	18140285	-0.1	5hmC	Hypo
chr21	25734553	-0.1	5hmC	Hypo
chr19	797666	-0.1	5hmC	Hypo
chr8	123416809	-0.1	5hmC	Hypo
chr11	119121569	-0.08	5hmC	Hypo
chr3	49470371	-0.1	5hmC	Hypo
chr2	62196974	-0.12	5hmC	Hypo
chr4	99950970	-0.1	5hmC	Hypo
chr1	6393123	-0.1	5hmC	Hypo
chr5	612648	-0.08	5hmC	Hypo
chr11	47579202	-0.09	5hmC	Hypo
chr18	67516678	-0.08	5hmC	Hypo
chr2	131425463	-0.1	5hmC	Hypo
chr10	130110674	-0.09	5hmC	Hypo
chr2	8679169	-0.09	5hmC	Hypo
chr4	56976993	-0.09	5hmC	Hypo
chr19	3786027	-0.09	5hmC	Hypo
chr7	73522586	-0.11	5hmC	Hypo
chr1	204685234	-0.11	5hmC	Hypo
chr12	49234644	-0.09	5hmC	Hypo
chr18	7568265	-0.1	5hmC	Hypo
chr14	99971881	-0.11	5hmC	Hypo
chr1	9183136	-0.09	5hmC	Hypo
chr11	10294088	-0.09	5hmC	Hypo
chr4	99946382	-0.11	5hmC	Hypo
chr1	148402411	-0.09	5hmC	Hypo
chr3	160225545	-0.11	5hmC	Hypo
chr16	728244	-0.08	5hmC	Hypo
chr17	75154400	-0.08	5hmC	Hypo
chr11	79438936	-0.08	5hmC	Hypo
chr4	98928907	-0.1	5hmC	Hypo
chr17	4997916	-0.09	5hmC	Hypo
chr4	56435298	-0.08	5hmC	Hypo
chr14	104800501	-0.08	5hmC	Hypo
chr11	14643650	0.17	5hmC	Hyper
chr14	105314602	-0.12	5hmC	Hypo
chr17	19977523	-0.09	5hmC	Hypo
chr1	113905089	-0.08	5hmC	Hypo
chr5	168529409	-0.09	5hmC	Hypo
chr22	39244699	-0.07	5hmC	Hypo
chr11	207251	-0.08	5hmC	Hypo
chr1	40161423	-0.08	5hmC	Hypo
chr1	69567609	-0.07	5hmC	Hypo
chr1	18108158	-0.08	5hmC	Hypo
chr15	85795053	-0.09	5hmC	Hypo
chr6	166382177	-0.1	5hmC	Hypo
chr12	56224400	-0.1	5hmC	Hypo
chr20	37179045	-0.08	5hmC	Hypo
chr17	46771531	-0.09	5hmC	Hypo
chr16	30407413	-0.08	5hmC	Hypo
chr2	149330311	-0.11	5hmC	Hypo
chr3	157160030	-0.09	5hmC	Hypo
chr4	143185211	-0.08	5hmC	Hypo
chr8	143247091	-0.09	5hmC	Hypo
chr3	31532820	-0.08	5hmC	Hypo
chr11	108593434	-0.08	5hmC	Hypo
chr14	92748552	-0.1	5hmC	Hypo
chr11	120240125	-0.09	5hmC	Hypo
chr9	97502195	-0.07	5hmC	Hypo
chr15	40764081	-0.08	5hmC	Hypo
chr11	67372935	-0.1	5hmC	Hypo
chr7	73739246	-0.08	5hmC	Hypo
chr2	219061138	-0.1	5hmC	Hypo
chr14	89417083	-0.09	5hmC	Hypo
chr9	78032532	-0.07	5hmC	Hypo
chr22	17628871	-0.11	5hmC	Hypo
chr16	2135344	-0.1	5hmC	Hypo
chr20	63216116	-0.07	5hmC	Hypo
chr20	58981363	-0.09	5hmC	Hypo
chr16	30011163	-0.1	5hmC	Hypo
chr17	56593525	-0.09	5hmC	Hypo
chr6	36839915	-0.1	5hmC	Hypo
chr1	228406751	-0.09	5hmC	Hypo
chr19	17948246	-0.11	5hmC	Hypo
chr15	91853591	-0.08	5hmC	Hypo
chr17	41734583	-0.11	5hmC	Hypo
chr16	4802941	-0.11	5hmC	Hypo
chr10	5813964	-0.09	5hmC	Hypo
chr1	85276761	-0.08	5hmC	Hypo
chr19	42076365	-0.09	5hmC	Hypo
chr17	68512798	-0.1	5hmC	Hypo
chr12	121537783	-0.1	5hmC	Hypo
chr12	49707696	-0.08	5hmC	Hypo
chr11	66371571	-0.09	5hmC	Hypo
chr15	49046378	-0.08	5hmC	Hypo
chr8	68331227	-0.08	5hmC	Hypo
chr2	64654072	-0.08	5hmC	Hypo
chr10	103855534	-0.08	5hmC	Hypo
chr7	5428237	-0.09	5hmC	Hypo
chr1	150268718	-0.08	5hmC	Hypo
chr15	40108679	-0.1	5hmC	Hypo
chr7	106285069	-0.08	5hmC	Hypo
chr8	98427277	-0.08	5hmC	Hypo
chr1	2019379	-0.1	5hmC	Hypo
chr1	209938642	-0.09	5hmC	Hypo
chr8	134712565	-0.09	5hmC	Hypo
chr19	48619473	-0.08	5hmC	Hypo
chr15	40941816	-0.08	5hmC	Hypo
chr7	149497692	-0.07	5hmC	Hypo
chr2	223602339	-0.07	5hmC	Hypo
chr9	71910726	-0.09	5hmC	Hypo
chr20	62387086	-0.07	5hmC	Hypo
chr2	24920666	-0.09	5hmC	Hypo
chr11	62880954	-0.09	5hmC	Hypo
chr6	130019343	-0.09	5hmC	Hypo
chr21	33403481	-0.09	5hmC	Hypo
chr11	73598034	-0.1	5hmC	Hypo
chr2	68643630	-0.08	5hmC	Hypo
chr4	1871443	-0.1	5hmC	Hypo
chr7	90211904	-0.1	5hmC	Hypo
chr5	65722342	-0.08	5hmC	Hypo
chr6	169723702	-0.08	5hmC	Hypo
chr11	810080	-0.08	5hmC	Hypo
chr2	130391651	-0.08	5hmC	Hypo
chr18	79952175	-0.07	5hmC	Hypo
chr18	80247212	-0.09	5hmC	Hypo
chr18	7117520	-0.09	5hmC	Hypo
chr14	75176551	-0.09	5hmC	Hypo
chr16	12902116	-0.08	5hmC	Hypo
chr17	32444443	-0.09	5hmC	Hypo
chr2	33599578	-0.08	5hmC	Hypo
chr10	73772872	-0.09	5hmC	Hypo
chr1	168179210	-0.08	5hmC	Hypo
chr16	70686262	-0.09	5hmC	Hypo
chr3	24829185	-0.09	5hmC	Hypo
chr1	28232829	-0.09	5hmC	Hypo
chr3	155744462	-0.08	5hmC	Hypo
chr13	97977030	-0.08	5hmC	Hypo
chr9	125706832	-0.08	5hmC	Hypo
chr20	50191308	-0.09	5hmC	Hypo
chr8	55102250	-0.07	5hmC	Hypo
chr2	197500093	-0.09	5hmC	Hypo
chr1	18956025	-0.07	5hmC	Hypo
chr17	28897805	-0.07	5hmC	Hypo
chr15	83447145	-0.08	5hmC	Hypo
chr17	7573146	-0.09	5hmC	Hypo
chr17	7573151	-0.09	5hmC	Hypo
chr8	9906259	-0.09	5hmC	Hypo
chr22	20418406	-0.1	5hmC	Hypo
chr7	100633386	-0.09	5hmC	Hypo
chr15	40807519	-0.08	5hmC	Hypo
chr4	107931481	-0.08	5hmC	Hypo
chr1	243851137	-0.1	5hmC	Hypo
chr2	23387198	-0.08	5hmC	Hypo
chr9	105244477	-0.08	5hmC	Hypo
chr7	43906157	-0.06	5hmC	Hypo
chr5	66144574	-0.06	5hmC	Hypo
chr16	3135314	-0.09	5hmC	Hypo
chr1	168136770	-0.08	5hmC	Hypo
chr9	134067374	-0.11	5hmC	Hypo
chr7	24980776	-0.12	5hmC	Hypo
chr19	32971835	-0.08	5hmC	Hypo
chr1	197201432	-0.08	5hmC	Hypo
chr1	58784601	-0.08	5hmC	Hypo
chr4	112706299	-0.08	5hmC	Hypo
chr17	72121362	-0.1	5hmC	Hypo
chr15	56919018	-0.09	5hmC	Hypo
chr19	58387321	-0.08	5hmC	Hypo
chr17	16589481	-0.09	5hmC	Hypo
chr7	30594826	-0.08	5hmC	Hypo
chr9	36191225	-0.09	5hmC	Hypo
chr5	147453661	-0.08	5hmC	Hypo
chr17	5468381	-0.07	5hmC	Hypo
chr7	43926395	-0.08	5hmC	Hypo
chr14	77377372	-0.09	5hmC	Hypo
chr16	4538260	-0.09	5hmC	Hypo
chr17	68291575	-0.09	5hmC	Hypo
chr21	34073320	-0.07	5hmC	Hypo
chr22	21630153	-0.09	5hmC	Hypo
chr6	108074976	-0.08	5hmC	Hypo
chr17	80147545	-0.08	5hmC	Hypo
chr17	45222139	-0.07	5hmC	Hypo
chr14	60091972	-0.08	5hmC	Hypo
chr8	140464826	-0.08	5hmC	Hypo
chr2	68252644	-0.07	5hmC	Hypo
chr2	216694725	-0.1	5hmC	Hypo
chr4	98260697	-0.11	5hmC	Hypo
chr9	36191179	-0.08	5hmC	Hypo
chr17	28576932	-0.07	5hmC	Hypo
chr6	79077664	-0.1	5hmC	Hypo
chr17	1643730	-0.07	5hmC	Hypo
chr10	62817173	-0.09	5hmC	Hypo
chr7	50792940	-0.08	5hmC	Hypo
chr1	99850159	-0.1	5hmC	Hypo
chr7	72924958	-0.08	5hmC	Hypo
chr2	37084537	-0.09	5hmC	Hypo
chr7	26376496	-0.07	5hmC	Hypo
chr2	152335018	-0.09	5hmC	Hypo
chr9	111483335	-0.08	5hmC	Hypo
chr4	98658365	-0.08	5hmC	Hypo
chr4	99088859	-0.08	5hmC	Hypo
chr22	30695166	-0.07	5hmC	Hypo
chr7	101363821	-0.09	5hmC	Hypo
chr5	129904759	-0.11	5hmC	Hypo
chr1	1059497	-0.09	5hmC	Hypo
chr6	26199111	-0.08	5hmC	Hypo
chr6	7910684	-0.1	5hmC	Hypo
chr10	7818519	-0.07	5hmC	Hypo
chr1	167553647	-0.08	5hmC	Hypo
chr5	128084153	-0.09	5hmC	Hypo
chr6	149863661	-0.07	5hmC	Hypo
chr13	48001202	-0.06	5hmC	Hypo
chr7	33129171	-0.09	5hmC	Hypo
chr7	33129169	-0.09	5hmC	Hypo
chr1	40040327	-0.08	5hmC	Hypo
chr11	45847237	-0.08	5hmC	Hypo
chr6	39792413	-0.08	5hmC	Hypo
chr19	41264864	-0.07	5hmC	Hypo
chr20	16729958	-0.07	5hmC	Hypo
chr6	87473204	-0.08	5hmC	Hypo
chr5	6712491	-0.07	5hmC	Hypo
chr10	99330437	-0.08	5hmC	Hypo
chr3	155853898	-0.07	5hmC	Hypo
chr17	38825364	-0.07	5hmC	Hypo
chr1	37807671	-0.06	5hmC	Hypo
chr14	22598182	-0.05	5hmC	Hypo
chr5	65721448	0.55	5hmC	Hyper
chr22	38505151	-1.55	5hmC	Hypo
chr9	33524268	-0.7	5hmC	Hypo
chr19	14886683	5	5hmC	Hyper
chr1	15603361	-0.59	5hmC	Hypo
chr8	119673371	-6.65	5hmC	Hypo
chr1	65254795	-0.68	5hmC	Hypo
chr13	110473172	5.19	5hmC	Hyper
chr6	44276198	-2.79	5hmC	Hypo
chr5	170862303	-0.3	5hmC	Hypo
chr5	172454797	0.44	5hmC	Hyper
chr5	180292288	-0.72	5hmC	Hypo
chr2	173076169	-1.06	5hmC	Hypo
chr3	156675793	-0.83	5hmC	Hypo
chr17	44564295	-9.82	5hmC	Hypo
chr17	37406871	-0.3	5hmC	Hypo
chr12	123365103	0.42	5hmC	Hyper
chr6	108157947	-0.93	5hmC	Hypo
chr3	148991577	-0.12	5hmC	Hypo
chr13	30674295	-0.57	5hmC	Hypo
chr10	102644875	-0.25	5hmC	Hypo
chr8	144358942	-0.58	5hmC	Hypo
chr2	95121643	0.63	5hmC	Hyper
chr2	287599	1.53	5hmC	Hyper
chr4	145180143	0.61	5hmC	Hyper
chr6	44127019	-0.52	5hmC	Hypo
chr19	42352983	2.36	5hmC	Hyper
chr19	18868687	-5.08	5hmC	Hypo
chr20	43514734	-12.69	5hmC	Hypo
chr7	101038541	-9.47	5hmC	Hypo
chr10	117545096	-0.96	5hmC	Hypo
chr6	88166793	-0.6	5hmC	Hypo
chr20	2801438	-5.51	5hmC	Hypo
chr1	150067027	-0.56	5hmC	Hypo
chr5	7869429	0.39	5hmC	Hyper
chr2	231038070	-0.48	5hmC	Hypo
chr18	111838	0.03	5hmC	Hyper
chr9	136395580	-1.02	5hmC	Hypo
chr8	8892466	-0.66	5hmC	Hypo
chr17	2563173	-8.61	5hmC	Hypo
chr1	1399663	-0.36	5hmC	Hypo
chr3	126540996	-2.81	5hmC	Hypo
chr8	73293944	-0.31	5hmC	Hypo
chr17	57256550	-1.01	5hmC	Hypo
chr2	71466634	-1.24	5hmC	Hypo
chr10	129960303	-4.11	5hmC	Hypo
chr9	69673030	0.01	5hmC	Hyper
chr19	10871262	-0.94	5hmC	Hypo
chr5	171388117	-0.34	5hmC	Hypo
chr2	43227658	1.5	5hmC	Hyper
chr19	33081052	-0.65	5hmC	Hypo
chr16	982435	0.59	5hmC	Hyper
chr3	192409436	-1.12	5hmC	Hypo
chr18	79788730	-0.23	5hmC	Hypo
chr19	29811867	-0.42	5hmC	Hypo
chr14	39267080	-0.27	5hmC	Hypo
chr5	87267515	-0.62	5hmC	Hypo
chr17	1998325	-2.86	5hmC	Hypo
chr17	28251211	-1.78	5hmC	Hypo
chr7	100890093	-0.87	5hmC	Hypo
chr13	29428840	-0.24	5hmC	Hypo
chr11	11622210	-0.21	5hmC	Hypo
chr6	57046562	-0.9	5hmC	Hypo
chr6	79077078	-0.51	5hmC	Hypo
chr1	44820362	-10.3	5hmC	Hypo
chr10	132036584	-0.59	5hmC	Hypo
chr19	41331045	-2.5	5hmC	Hypo
chr14	36655246	-0.28	5hmC	Hypo
chr20	33674365	-0.25	5hmC	Hypo
chr1	32222714	-0.46	5hmC	Hypo
chr11	66268497	-0.39	5hmC	Hypo
chrX	36985766	-1.22	5hmC	Hypo
chr2	127105832	-3.06	5hmC	Hypo
chr2	71466599	-1.29	5hmC	Hypo
chr2	91975035	1.07	5hmC	Hyper
chr9	972179	-7.17	5hmC	Hypo
chr10	73744402	-0.16	5hmC	Hypo
chr18	13137099	-0.18	5hmC	Hypo
chr13	28532535	1.25	5hmC	Hyper
chr20	36864088	-0.3	5hmC	Hypo
chr7	104984150	-0.28	5hmC	Hypo
chr1	15525257	-0.56	5hmC	Hypo
chr12	4910316	-0.14	5hmC	Hypo
chr6	79077070	-0.29	5hmC	Hypo
chr1	89995417	-1.1	5hmC	Hypo
chr1	32766096	-4.24	5hmC	Hypo
chr22	37019232	-0.63	5hmC	Hypo
chr1	118574232	-6.17	5hmC	Hypo
chr18	47531924	6.2	5hmC	Hyper
chr1	6497368	-1.16	5hmC	Hypo
chr2	186694070	-0.58	5hmC	Hypo
chr9	88388526	-0.5	5hmC	Hypo
chr7	2519915	0.78	5hmC	Hyper
chr3	125958272	-2.78	5hmC	Hypo
chr6	42547737	-0.55	5hmC	Hypo
chr1	234478791	-0.66	5hmC	Hypo
chr4	8861911	1.52	5hmC	Hyper
chr11	47214531	-0.45	5hmC	Hypo
chr17	2392703	-0.32	5hmC	Hypo
chr9	118695492	7.62	5hmC	Hyper
chr22	19724335	-3.78	5hmC	Hypo
chr1	28592748	1.98	5hmC	Hyper
chr7	64248351	3.93	5hmC	Hyper
chr11	842874	-0.25	5hmC	Hypo
chr4	152779285	0.21	5hmC	Hyper
chr9	83537955	0.54	5hmC	Hyper
chr16	1984320	-0.52	5hmC	Hypo
chr14	34875142	-0.88	5hmC	Hypo
chr17	81683520	-0.38	5hmC	Hypo
chr16	83899247	0.05	5hmC	Hyper
chr12	109093472	-0.67	5hmC	Hypo
chr1	2790286	-4.01	5hmC	Hypo
chr1	43531727	-0.52	5hmC	Hypo
chr14	63045468	-0.27	5hmC	Hypo
chr19	48321570	-0.63	5hmC	Hypo
chr17	28335356	0.13	5hmC	Hyper
chr10	133423457	-1.75	5hmC	Hypo
chr1	16980721	-11.84	5hmC	Hypo
chr3	4467085	-0.4	5hmC	Hypo
chr10	102919645	2.38	5hmC	Hyper
chrX	154750778	-2.34	5hmC	Hypo
chr19	55451802	-0.43	5hmC	Hypo
chr6	70413665	-0.46	5hmC	Hypo
chr1	161440450	-1.65	5hmC	Hypo
chr9	128160653	-0.29	5hmC	Hypo
chr15	39581058	-0.41	5hmC	Hypo
chr6	379927	5.13	5hmC	Hyper
chr9	136712516	-0.7	5hmC	Hypo
chr8	11680120	-2.77	5hmC	Hypo
chr15	83107399	0	5hmC	NA
chr13	77327187	-0.75	5hmC	Hypo
chr1	151048070	-0.26	5hmC	Hypo
chr7	101165250	-0.31	5hmC	Hypo
chr1	9588688	-0.47	5hmC	Hypo
chr13	98577144	0.19	5hmC	Hyper
chr16	800144	2.58	5hmC	Hyper
chr11	19241156	0.14	5hmC	Hyper
chr11	95151169	-2.95	5hmC	Hypo
chr3	27720967	-0.93	5hmC	Hypo
chr6	44276203	-1.96	5hmC	Hypo
chr17	58352356	0.1	5hmC	Hyper
chr11	70662398	-0.51	5hmC	Hypo
chr2	235671014	4.45	5hmC	Hyper
chr11	73983871	-2.48	5hmC	Hypo
chr19	49119083	-0.05	5hmC	Hypo
chr12	53098062	-1.25	5hmC	Hypo
chr3	10506851	0.11	5hmC	Hyper
chr6	3231421	0.04	5hmC	Hyper
chr8	139706047	-0.51	5hmC	Hypo
chr9	134189297	-1.14	5hmC	Hypo
chr3	151975726	1.65	5hmC	Hyper
chr14	50532583	-0.14	5hmC	Hypo
chr6	63635652	-0.44	5hmC	Hypo
chr17	17722755	-0.38	5hmC	Hypo
chr10	101134298	0.01	5hmC	Hyper
chr2	43101052	-1.11	5hmC	Hypo
chr22	20394032	-0.18	5hmC	Hypo
chr19	11418866	-0.76	5hmC	Hypo
chr11	62854810	-2.09	5hmC	Hypo
chr6	138161745	-1.3	5hmC	Hypo
chr1	235867073	-0.41	5hmC	Hypo
chr11	118572424	-0.16	5hmC	Hypo
chr11	20387633	-0.15	5hmC	Hypo
chr7	74174782	-0.25	5hmC	Hypo
chr14	26598288	-0.4	5hmC	Hypo
chr10	108544650	6.98	5hmC	Hyper
chr11	78196522	-2.6	5hmC	Hypo
chr8	43277200	-4.93	5hmC	Hypo
chr1	209231615	-4.03	5hmC	Hypo
chr6	18264053	-0.31	5hmC	Hypo
chr6	166956476	-0.39	5hmC	Hypo
chr15	75647938	-0.08	5hmC	Hypo
chr13	108495618	-0.87	5hmC	Hypo
chr12	101830959	-0.03	5hmC	Hypo
chr14	61762398	-0.47	5hmC	Hypo
chr5	76819371	1.75	5hmC	Hyper
chr8	11867893	-0.37	5hmC	Hypo
chr7	23247776	-3.38	5hmC	Hypo
chr4	93834768	-1.96	5hmC	Hypo
chr9	36487172	-0.56	5hmC	Hypo
chr7	20777918	-2.18	5hmC	Hypo
chr4	2536329	-0.49	5hmC	Hypo
chr19	13764977	0.17	5hmC	Hyper
chr17	76452520	-0.31	5hmC	Hypo
chr1	44595358	4.99	5hmC	Hyper
chr19	17010978	1.31	5hmC	Hyper
chr8	80171483	-0.36	5hmC	Hypo
chr15	80059510	0.88	5hmC	Hyper
chr4	107720282	-0.46	5hmC	Hypo
chr6	144286375	-0.38	5hmC	Hypo
chr8	115667538	1.47	5hmC	Hyper
chr1	209806253	-3.94	5hmC	Hypo
chr1	63774399	0.04	5hmC	Hyper
chr7	101164656	-0.43	5hmC	Hypo
chr8	25000842	-0.65	5hmC	Hypo
chr17	75012708	-0.06	5hmC	Hypo
chr2	162074091	0.14	5hmC	Hyper
chr4	185143552	0.51	5hmC	Hyper
chr6	34249023	-0.68	5hmC	Hypo
chr6	15248466	0.35	5hmC	Hyper
chr7	105011885	-0.55	5hmC	Hypo
chr14	60509973	2.61	5hmC	Hyper
chr1	32179790	-0.51	5hmC	Hypo
chr9	23452229	-7.35	5hmC	Hypo
chr11	62612596	0.36	5hmC	Hyper
chr1	26111185	-1.06	5hmC	Hypo
chr15	83860873	-2.65	5hmC	Hypo
chr17	7282269	-0.28	5hmC	Hypo
chr6	117014771	1.8	5hmC	Hyper
chr4	26861136	-0.41	5hmC	Hypo
chr2	43227607	-2	5hmC	Hypo
chr19	22405844	-7.53	5hmC	Hypo
chr7	127652170	-0.52	5hmC	Hypo
chrX	17376093	-0.76	5hmC	Hypo
chr2	68643272	-2.53	5hmC	Hypo
chr3	122184248	-1.1	5hmC	Hypo
chr8	24415184	4.55	5hmC	Hyper
chr4	147732130	-0.47	5hmC	Hypo
chr15	52788447	1.74	5hmC	Hyper
chr7	27156336	-2.47	5hmC	Hypo
chr11	555789	-0.34	5hmC	Hypo
chr12	125683975	1.27	5hmC	Hyper
chr1	29237531	-0.41	5hmC	Hypo
chr11	304287	-3.03	5hmC	Hypo
chr1	227735267	0.19	5hmC	Hyper
chr7	155644353	-0.3	5hmC	Hypo
chr15	74374217	-0.36	5hmC	Hypo
chr16	34015439	-0.41	5hmC	Hypo
chr7	6526544	0.55	5hmC	Hyper
chr1	88992619	-0.56	5hmC	Hypo
chr11	13463013	-0.46	5hmC	Hypo
chr14	36513561	-2.72	5hmC	Hypo
chr2	11466174	-0.46	5hmC	Hypo
chr17	29622913	-0.59	5hmC	Hypo
chr22	30574823	-10.69	5hmC	Hypo
chr20	45469583	3.45	5hmC	Hyper
chrX	3346756	-0.32	5hmC	Hypo
chr17	32877310	0.16	5hmC	Hyper
chr7	70596098	-0.23	5hmC	Hypo
chr7	142632638	-0.48	5hmC	Hypo
chr15	66253324	0.52	5hmC	Hyper
chr16	30183828	-0.43	5hmC	Hypo
chr18	34977008	-0.51	5hmC	Hypo
chr6	166998977	-1.13	5hmC	Hypo
chr10	129958833	-0.51	5hmC	Hypo
chr14	23010541	-0.96	5hmC	Hypo
chr8	143707006	2.29	5hmC	Hyper
chr1	93908912	-0.15	5hmC	Hypo
chr17	752196	-0.29	5hmC	Hypo
chr9	34126568	-1.03	5hmC	Hypo
chr9	136866403	0	5hmC	NA
chr7	140640411	-0.42	5hmC	Hypo
chr20	45891115	-0.54	5hmC	Hypo
chr9	136886682	-2.84	5hmC	Hypo
chr10	17453573	-0.62	5hmC	Hypo
chr19	6464660	-1.45	5hmC	Hypo
chr22	35540822	-0.64	5hmC	Hypo
chr21	33070625	-0.81	5hmC	Hypo
chr1	156114821	-0.34	5hmC	Hypo
chr1	1511927	-0.46	5hmC	Hypo
chr13	89884143	-2.35	5hmC	Hypo
chr4	175019704	5.35	5hmC	Hyper
chr21	9691056	-1.36	5hmC	Hypo
chr18	10455049	-1.28	5hmC	Hypo
chr10	128126116	-1.56	5hmC	Hypo
chr2	10813014	-0.4	5hmC	Hypo
chr2	106065733	-1.07	5hmC	Hypo
chr2	196593547	-0.29	5hmC	Hypo
chr7	64192297	-1.73	5hmC	Hypo
chr16	89490424	-0.42	5hmC	Hypo
chr3	50675043	0.16	5hmC	Hyper
chr4	15654992	0.01	5hmC	Hyper
chr15	66387455	-0.37	5hmC	Hypo
chr5	45695832	-0.86	5hmC	Hypo
chr8	144049860	-4.26	5hmC	Hypo
chr14	59869503	-1.92	5hmC	Hypo
chr13	100675178	0.6	5hmC	Hyper
chr14	105155207	1.52	5hmC	Hyper
chr22	46053849	-0.33	5hmC	Hypo
chr1	1420273	-1.74	5hmC	Hypo
chr4	18022564	-0.35	5hmC	Hypo
chr19	13850501	-1.27	5hmC	Hypo
chr19	8832226	0.4	5hmC	Hyper
chr1	100133136	-0.56	5hmC	Hypo
chr16	31117735	-0.57	5hmC	Hypo
chr11	65570716	-0.13	5hmC	Hypo
chr22	35541263	-0.44	5hmC	Hypo
chr18	2656689	-0.44	5hmC	Hypo
chr2	112140439	-4.3	5hmC	Hypo
chr5	134632761	-0.34	5hmC	Hypo
chr5	139561825	-0.11	5hmC	Hypo
chr2	288269	-1.41	5hmC	Hypo
chr3	50338097	-1.6	5hmC	Hypo
chr15	89655085	-0.34	5hmC	Hypo
chr22	17171750	-1.21	5hmC	Hypo
chr19	58150763	-0.28	5hmC	Hypo
chr4	80072256	-5.29	5hmC	Hypo
chr3	156826267	-0.35	5hmC	Hypo
chr19	20039087	-0.4	5hmC	Hypo
chr3	36380397	-0.06	5hmC	Hypo
chr1	202807935	-0.45	5hmC	Hypo
chr16	66427330	-0.42	5hmC	Hypo
chr11	65858315	-0.7	5hmC	Hypo
chr2	161427219	-0.68	5hmC	Hypo
chr6	90295939	-0.19	5hmC	Hypo
chr19	45485421	-0.46	5hmC	Hypo
chr10	131312278	0.01	5hmC	Hyper
chr5	112921578	-0.43	5hmC	Hypo
chr14	60722155	0.09	5hmC	Hyper
chr1	206117489	-1.38	5hmC	Hypo
chr6	127118828	-0.38	5hmC	Hypo
chr11	111977587	-0.3	5hmC	Hypo
chr15	90717454	0.12	5hmC	Hyper
chr8	143740343	-1.6	5hmC	Hypo
chr16	2537545	-0.87	5hmC	Hypo
chr13	87163017	-4.96	5hmC	Hypo
chr13	109786071	-1.02	5hmC	Hypo
chr9	124017926	-0.43	5hmC	Hypo
chr12	120278465	6.07	5hmC	Hyper
chr19	49017749	0.73	5hmC	Hyper
chr22	41286392	-0.73	5hmC	Hypo
chr6	110358074	-1.22	5hmC	Hypo
chr10	56083087	4.81	5hmC	Hyper
chr19	14517989	0.3	5hmC	Hyper
chr11	61581279	0.03	5hmC	Hyper
chr19	6199450	-0.14	5hmC	Hypo
chr14	57391403	0.51	5hmC	Hyper
chr21	41508656	-6.21	5hmC	Hypo
chr14	91574426	0.5	5hmC	Hyper
chr14	88792374	-0.42	5hmC	Hypo
chr15	45522649	-0.41	5hmC	Hypo
chr9	132161939	-0.1	5hmC	Hypo
chr7	99392821	-1.2	5hmC	Hypo
chr16	4733908	-0.49	5hmC	Hypo
chr19	17215156	-0.6	5hmC	Hypo
chr13	46211743	-0.34	5hmC	Hypo
chr18	13137043	-0.46	5hmC	Hypo
chr3	130746678	-0.38	5hmC	Hypo
chr14	102509885	0.76	5hmC	Hyper
chr19	11766980	0.14	5hmC	Hyper
chr9	96022055	-2.2	5hmC	Hypo
chr6	44270764	-0.1	5hmC	Hypo
chr7	19108520	-2.04	5hmC	Hypo
chr6	5261291	-0.41	5hmC	Hypo
chr2	203328661	-0.34	5hmC	Hypo
chr15	63043743	0.09	5hmC	Hyper
chr5	132294419	-0.59	5hmC	Hypo
chr6	33205017	2.26	5hmC	Hyper
chr11	123653978	0.04	5hmC	Hyper
chr17	48592554	-2.22	5hmC	Hypo
chr16	50468273	-0.43	5hmC	Hypo
chr10	131980041	-1.11	5hmC	Hypo
chr1	89632932	-0.48	5hmC	Hypo
chr1	1349368	-0.06	5hmC	Hypo
chr17	76384748	0.45	5hmC	Hyper
chr5	176630562	0.35	5hmC	Hyper
chr1	10694671	-0.41	5hmC	Hypo
chr2	171922589	-0.54	5hmC	Hypo
chr12	113476390	-0.76	5hmC	Hypo
chr7	33109595	-0.25	5hmC	Hypo
chr6	27694168	-0.07	5hmC	Hypo
chr11	64924966	-0.28	5hmC	Hypo
chr4	52660012	-0.38	5hmC	Hypo
chr9	128191358	-0.23	5hmC	Hypo
chr17	58279225	-4.43	5hmC	Hypo
chr6	39725117	-0.42	5hmC	Hypo
chr6	149938660	-0.62	5hmC	Hypo
chr12	94459768	-0.51	5hmC	Hypo
chr21	36693244	1.93	5hmC	Hyper
chr13	28100503	-1.26	5hmC	Hypo
chr10	3067460	-0.66	5hmC	Hypo
chr17	79742211	-0.38	5hmC	Hypo
chr4	4867306	-2.23	5hmC	Hypo
chr17	5420393	-0.37	5hmC	Hypo
chr3	147154378	-6.28	5hmC	Hypo
chr3	138187036	-0.21	5hmC	Hypo
chr17	40140702	0.28	5hmC	Hyper
chr18	58863665	-0.49	5hmC	Hypo
chr5	81750680	-0.43	5hmC	Hypo
chr22	48455667	6.59	5hmC	Hyper
chr15	75202648	-0.32	5hmC	Hypo
chr13	27980272	2.12	5hmC	Hyper
chr1	9182088	-8.17	5hmC	Hypo
chr5	141421467	5.8	5hmC	Hyper
chr11	19345567	-0.47	5hmC	Hypo
chr13	106349215	-0.46	5hmC	Hypo
chr1	6613015	0.38	5hmC	Hyper
chr7	105388237	-0.25	5hmC	Hypo
chr13	113209515	-0.19	5hmC	Hypo
chr12	107319888	-0.54	5hmC	Hypo
chr16	25692921	-1.55	5hmC	Hypo
chr6	45378148	-0.3	5hmC	Hypo
chr2	171922389	-0.06	5hmC	Hypo
chr10	14953953	-0.53	5hmC	Hypo
chr19	33487158	-1.81	5hmC	Hypo
chr4	1855891	0.58	5hmC	Hyper
chr7	10974083	-0.43	5hmC	Hypo
chr2	25042219	-0.08	5hmC	Hypo
chr17	37742733	-0.91	5hmC	Hypo
chr19	11965062	-1.45	5hmC	Hypo
chr7	102287059	-0.52	5hmC	Hypo
chr17	20896694	-3.57	5hmC	Hypo
chr7	44748731	-0.78	5hmC	Hypo
chr16	33707397	-3.5	5hmC	Hypo
chr9	38067883	-3.01	5hmC	Hypo
chr9	131394716	-0.1	5hmC	Hypo
chr3	48429741	-0.65	5hmC	Hypo
chr3	58333323	-0.57	5hmC	Hypo
chr3	97822234	-0.06	5hmC	Hypo
chr2	3558643	-0.54	5hmC	Hypo
chr17	44556574	-0.65	5hmC	Hypo
chr6	34237524	-0.56	5hmC	Hypo
chr4	188659263	-4.24	5hmC	Hypo
chr3	137509582	-1.91	5hmC	Hypo
chr17	67992938	-1.54	5hmC	Hypo
chr1	179575962	0.91	5hmC	Hyper
chr4	155667442	-0.28	5hmC	Hypo
chr8	43247357	-0.23	5hmC	Hypo
chr10	123991889	4.92	5hmC	Hyper
chr1	101326136	-0.89	5hmC	Hypo
chr14	88563258	-0.24	5hmC	Hypo
chr5	157651610	-6.41	5hmC	Hypo
chr9	133376020	-0.5	5hmC	Hypo
chr19	57747164	-0.06	5hmC	Hypo
chr9	126614505	0.96	5hmC	Hyper
chr11	576704	-0.02	5hmC	Hypo
chr5	1594215	2.74	5hmC	Hyper
chr7	151081006	-0.61	5hmC	Hypo
chr1	3650970	-2.84	5hmC	Hypo
chr2	172427679	-0.25	5hmC	Hypo
chr7	101321389	-1.19	5hmC	Hypo
chr1	28669001	-0.21	5hmC	Hypo
chrX	23335376	-1.49	5hmC	Hypo
chr11	76783477	-0.25	5hmC	Hypo
chr11	130916487	-0.17	5hmC	Hypo
chrX	153934873	-0.39	5hmC	Hypo
chr8	54300269	-6.85	5hmC	Hypo
chr9	137139064	-0.26	5hmC	Hypo
chr9	130579801	-0.29	5hmC	Hypo
chr19	55117446	0.65	5hmC	Hyper
chr16	54284527	1.5	5hmC	Hyper
chr7	100119090	-0.43	5hmC	Hypo
chr3	20040200	0.07	5hmC	Hyper
chr2	10044523	-2.8	5hmC	Hypo
chr1	20732049	-0.29	5hmC	Hypo
chr9	137114324	-0.52	5hmC	Hypo
chr19	39265484	-7.02	5hmC	Hypo
chr2	218897537	-1.51	5hmC	Hypo
chr18	9614052	0.37	5hmC	Hyper
chr13	44373754	0.61	5hmC	Hyper
chr10	123138310	1.92	5hmC	Hyper
chr3	77040294	-1.1	5hmC	Hypo
chr4	37890949	-0.25	5hmC	Hypo
chr16	30957598	0.67	5hmC	Hyper
chr21	44339212	-0.09	5hmC	Hypo
chr8	143684613	-0.78	5hmC	Hypo
chr7	94394956	4.8	5hmC	Hyper
chr16	680712	-0.33	5hmC	Hypo
chr16	30335404	-0.18	5hmC	Hypo
chr22	17171464	-0.33	5hmC	Hypo
chr17	733092	-0.4	5hmC	Hypo
chr14	92923134	-0.39	5hmC	Hypo
chr2	118834050	1.14	5hmC	Hyper
chr14	77458107	-0.56	5hmC	Hypo
chr6	170295875	-0.47	5hmC	Hypo
chr7	150368445	-0.33	5hmC	Hypo
chr9	97501605	-0.41	5hmC	Hypo
chr15	100341125	2.01	5hmC	Hyper
chr1	228458296	0.64	5hmC	Hyper
chr4	185127543	-2.31	5hmC	Hypo
chr4	154626947	-1.62	5hmC	Hypo
chr9	6757407	0.08	5hmC	Hyper
chr8	143553146	-2.43	5hmC	Hypo
chr22	31496850	-0.19	5hmC	Hypo
chr19	12946000	-0.29	5hmC	Hypo
chr6	30744029	-0.6	5hmC	Hypo
chr2	20050820	-0.45	5hmC	Hypo
chr10	133590610	0.96	5hmC	Hyper
chr13	28100450	-0.6	5hmC	Hypo
chr3	42013505	-0.24	5hmC	Hypo
chr1	3910917	-0.14	5hmC	Hypo
chr16	67644950	-2.73	5hmC	Hypo
chr19	2950599	-0.17	5hmC	Hypo
chr13	110715990	0.75	5hmC	Hyper
chr5	77492302	-0.56	5hmC	Hypo
chr1	167722328	-0.48	5hmC	Hypo
chr22	44498321	-0.25	5hmC	Hypo
chr7	6664282	0.99	5hmC	Hyper
chr3	101849338	-0.01	5hmC	Hypo
chr21	37367889	-0.74	5hmC	Hypo
chr17	1230248	4.57	5hmC	Hyper
chr16	67562718	-0.38	5hmC	Hypo
chr9	132037677	-7.43	5hmC	Hypo
chr6	292437	3.7	5hmC	Hyper
chr13	41060162	-0.01	5hmC	Hypo
chr12	121803985	-0.59	5hmC	Hypo
chr10	70478325	-0.53	5hmC	Hypo
chr16	87868814	0.75	5hmC	Hyper
chr19	11294014	-1.09	5hmC	Hypo
chr3	141311814	-0.55	5hmC	Hypo
chr15	40929602	0.96	5hmC	Hyper
chr17	7651699	-0.26	5hmC	Hypo
chr1	248906235	0.54	5hmC	Hyper
chr17	21042918	-0.45	5hmC	Hypo
chr17	80260395	-0.42	5hmC	Hypo
chr4	8858224	-0.35	5hmC	Hypo
chr2	38750567	-0.5	5hmC	Hypo
chr11	1764088	-0.67	5hmC	Hypo
chr22	11629066	1.2	5hmC	Hyper
chr5	271985	-3.57	5hmC	Hypo
chr20	56925350	2.19	5hmC	Hyper
chr5	43557380	-0.45	5hmC	Hypo
chr12	104064731	-0.41	5hmC	Hypo
chr22	49853933	-0.16	5hmC	Hypo
chr14	60657035	-0.25	5hmC	Hypo
chr12	31590046	-0.26	5hmC	Hypo
chr19	36973101	-0.57	5hmC	Hypo
chr12	77324953	-0.09	5hmC	Hypo
chr17	41865167	-0.02	5hmC	Hypo
chr11	73376456	-0.62	5hmC	Hypo
chr12	753106	-0.3	5hmC	Hypo
chr19	21082365	-1.71	5hmC	Hypo
chr7	158587710	-0.36	5hmC	Hypo
chr1	1778372	-0.32	5hmC	Hypo
chr14	102929032	-1.87	5hmC	Hypo
chr9	96383803	-0.82	5hmC	Hypo
chr19	49166083	-4.45	5hmC	Hypo
chr9	129027599	-0.41	5hmC	Hypo
chr17	19004832	0.72	5hmC	Hyper
chr16	14071462	-0.57	5hmC	Hypo
chr17	18225674	-0.65	5hmC	Hypo
chr4	2536988	0.13	5hmC	Hyper
chr14	103057317	-0.35	5hmC	Hypo
chr19	11798883	-0.73	5hmC	Hypo
chr17	39402402	0.46	5hmC	Hyper
chr21	37267554	-0.3	5hmC	Hypo
chr8	10334983	-0.19	5hmC	Hypo
chr11	111603111	-0.23	5hmC	Hypo
chr6	147508073	-0.46	5hmC	Hypo
chr9	136546436	0.45	5hmC	Hyper
chr4	1053075	7.8	5hmC	Hyper
chr15	64775012	-1.6	5hmC	Hypo
chr7	151115094	1.62	5hmC	Hyper
chr1	234609781	-0.45	5hmC	Hypo
chr9	121499806	-0.62	5hmC	Hypo
chr17	32486218	-1.09	5hmC	Hypo
chr6	27583227	2.43	5hmC	Hyper
chr18	11149611	0.11	5hmC	Hyper
chr17	44364012	-0.64	5hmC	Hypo
chr7	100889221	-2.26	5hmC	Hypo
chr14	104085684	1.68	5hmC	Hyper
chr16	71896009	-0.28	5hmC	Hypo
chr13	20193041	0.78	5hmC	Hyper
chr2	153871698	-0.01	5hmC	Hypo
chr15	84716147	-0.22	5hmC	Hypo
chr10	132537731	-0.45	5hmC	Hypo
chr11	108498329	-0.5	5hmC	Hypo
chr4	8581210	-0.57	5hmC	Hypo
chr16	85614622	-3.72	5hmC	Hypo
chr12	32896792	0.14	5hmC	Hyper
chr5	139904200	-0.08	5hmC	Hypo
chr2	180006907	-0.55	5hmC	Hypo
chr8	63038854	0.1	5hmC	Hyper
chr1	196878121	-1.23	5hmC	Hypo
chr10	127736381	-2	5hmC	Hypo
chr6	143843462	0.29	5hmC	Hyper
chr13	99895938	-0.45	5hmC	Hypo
chr17	49965358	1.93	5hmC	Hyper
chr19	15200069	-0.08	5hmC	Hypo
chr5	39769428	5.97	5hmC	Hyper
chr9	92809118	-0.19	5hmC	Hypo
chr3	49093834	-0.42	5hmC	Hypo
chr5	1246980	-2.72	5hmC	Hypo
chr10	100913207	-0.28	5hmC	Hypo
chr2	37084017	0.08	5hmC	Hyper
chr1	70354945	-0.45	5hmC	Hypo
chr19	12885278	-2.1	5hmC	Hypo
chr16	34162700	-1.57	5hmC	Hypo
chr12	121467276	-0.22	5hmC	Hypo
chr20	3750191	2.24	5hmC	Hyper
chr10	133394253	-0.33	5hmC	Hypo
chr22	21630001	-0.33	5hmC	Hypo
chr4	88592578	-0.3	5hmC	Hypo
chr19	1755347	-1.23	5hmC	Hypo
chr3	75396110	-3	5hmC	Hypo
chr6	44276166	-3.44	5hmC	Hypo
chr12	57487889	-0.16	5hmC	Hypo
chr19	47111899	-0.39	5hmC	Hypo
chr2	38602502	-0.05	5hmC	Hypo
chr7	2355390	0.05	5hmC	Hyper
chr2	85414050	1.62	5hmC	Hyper
chr11	130314668	-0.32	5hmC	Hypo
chr9	128275902	-0.56	5hmC	Hypo
chr22	38202575	-0.37	5hmC	Hypo
chr9	137045735	-0.26	5hmC	Hypo
chr22	20495828	0.2	5hmC	Hyper
chr16	84648835	-0.35	5hmC	Hypo
chr19	1929860	12.89	5hmC	Hyper
chr1	154961550	-0.7	5hmC	Hypo
chr15	26629077	14.85	5hmC	Hyper
[truncated: 138 more rows]

## Sheet: Figure2b
Significant epigenetic markers					Gene with Significant epigenetic markers
Chr	Start	Chr_Start	Type		Chr	Start	Nearest Gene ID	Type
chr19	54096075	chr19_54096075	5mC		chr19	54096075	ENST00000391761	5mC
chr7	108569763	chr7_108569763	5mC		chr7	108569763	ENST00000438865	5mC
chr11	128891189	chr11_128891189	5mC		chr11	128891189	ENST00000529694	5mC
chr14	99480992	chr14_99480992	5mC		chr14	99480992	ENST00000630307	5mC
chr19	56120943	chr19_56120943	5mC		chr19	56120943	ENST00000587279	5mC
chr14	105526298	chr14_105526298	5mC		chr14	105526298	ENST00000392519	5mC
chr11	3165259	chr11_3165259	5mC		chr11	3165259	ENST00000465323	5mC
chr6	12008931	chr6_12008931	5mC		chr6	12008931	ENST00000491710	5mC
chrX	9465553	chrX_9465553	5mC		chrX	9465553	ENST00000422314	5mC
chr9	126805077	chr9_126805077	5mC		chr9	126805077	ENST00000450858	5mC
chrX	154411791	chrX_154411791	5mC		chrX	154411791	ENST00000369776	5mC
chr16	28212164	chr16_28212164	5mC		chr16	28212164	ENST00000566073	5mC
chr14	105528313	chr14_105528313	5mC		chr14	105528313	ENST00000431372	5mC
chr8	22694444	chr8_22694444	5mC		chr8	22694444	ENST00000317216	5mC
chr6	148747003	chr6_148747003	5mC		chr6	148747003	ENST00000367463	5mC
chr12	48925026	chr12_48925026	5mC		chr12	48925026	ENST00000444214	5mC
chr22	33058407	chr22_33058407	5mC		chr22	33058407	ENST00000358763	5mC
chr16	89094017	chr16_89094017	5mC		chr16	89094017	ENST00000541755	5mC
chr7	130669074	chr7_130669074	5mC		chr7	130669074	ENST00000425248	5mC
chr2	46298494	chr2_46298494	5mC		chr2	46298494	ENST00000467888	5mC
chr3	52706022	chr3_52706022	5mC		chr3	52706022	ENST00000463762	5mC
chr2	231604568	chr2_231604568	5mC		chr2	231604568	ENST00000313965	5mC
chr3	143119301	chr3_143119301	5mC		chr3	143119301	ENST00000309575	5mC
chr12	49904001	chr12_49904001	5mC		chr12	49904001	ENST00000320634	5mC
chr1	201507034	chr1_201507034	5mC		chr1	201507034	ENST00000471596	5mC
chr6	41373937	chr6_41373937	5mC		chr6	41373937	ENST00000625120	5mC
chr17	49496900	chr17_49496900	5mC		chr17	49496900	ENST00000509200	5mC
chr17	2399647	chr17_2399647	5mC		chr17	2399647	ENST00000574559	5mC
chr1	120942301	chr1_120942301	5mC		chr1	120942301	ENST00000612985	5mC
chr8	12659490	chr8_12659490	5mC		chr8	12659490	ENST00000526613	5mC
chrX	39613785	chrX_39613785	5mC		chrX	39613785	ENST00000580135	5mC
chr15	77633260	chr15_77633260	5mC		chr15	77633260	ENST00000355300	5mC
chr22	31970881	chr22_31970881	5mC		chr22	31970881	ENST00000436395	5mC
chr17	67245399	chr17_67245399	5mC		chr17	67245399	ENST00000417253	5mC
chr3	52410302	chr3_52410302	5mC		chr3	52410302	ENST00000460680	5mC
chr4	153466829	chr4_153466829	5mC		chr4	153466829	ENST00000409959	5mC
chr22	45009088	chr22_45009088	5mC		chr22	45009088	ENST00000396103	5mC
chr14	75427742	chr14_75427742	5mC		chr14	75427742	ENST00000560419	5mC
chr16	589965	chr16_589965	5mC		chr16	589965	ENST00000568586	5mC
chr7	140398111	chr7_140398111	5mC		chr7	140398111	ENST00000340308	5mC
chr14	50532563	chr14_50532563	5mC		chr14	50532563	ENST00000013125	5mC
chr7	106285447	chr7_106285447	5mC		chr7	106285447	ENST00000609281	5mC
chr2	86807645	chr2_86807645	5mC		chr2	86807645	ENST00000409511	5mC
chr9	33817916	chr9_33817916	5mC		chr9	33817916	ENST00000263228	5mC
chr15	78872806	chr15_78872806	5mC		chr15	78872806	ENST00000331268	5mC
chr1	9292811	chr1_9292811	5mC		chr1	9292811	ENST00000328089	5mC
chr5	180292697	chr5_180292697	5mC		chr5	180292697	ENST00000504573	5mC
chr5	43556952	chr5_43556952	5mC		chr5	43556952	ENST00000504639	5mC
chr10	26567164	chr10_26567164	5mC		chr10	26567164	ENST00000493857	5mC
chr3	42590993	chr3_42590993	5mC		chr3	42590993	ENST00000011691	5mC
chr12	106302480	chr12_106302480	5mC		chr12	106302480	ENST00000547153	5mC
chr5	139710841	chr5_139710841	5mC		chr5	139710841	ENST00000363886	5mC
chr10	107915042	chr10_107915042	5mC		chr10	107915042	ENST00000622852	5mC
chr21	34073564	chr21_34073564	5mC		chr21	34073564	ENST00000381151	5mC
chr11	61161175	chr11_61161175	5mC		chr11	61161175	ENST00000538036	5mC
chr7	72336958	chr7_72336958	5mC		chr7	72336958	ENST00000329008	5mC
chr12	120534807	chr12_120534807	5mC		chr12	120534807	ENST00000413266	5mC
chr19	10333220	chr19_10333220	5mC		chr19	10333220	ENST00000612689	5mC
chr12	56258432	chr12_56258432	5mC		chr12	56258432	ENST00000267116	5mC
chr7	101163007	chr7_101163007	5mC		chr7	101163007	ENST00000445482	5mC
chr12	42482865	chr12_42482865	5mC		chr12	42482865	ENST00000551050	5mC
chr9	136978175	chr9_136978175	5mC		chr9	136978175	ENST00000492068	5mC
chr1	100037990	chr1_100037990	5mC		chr1	100037990	ENST00000370152	5mC
chr17	77140585	chr17_77140585	5mC		chr17	77140585	ENST00000588880	5mC
chr7	7182796	chr7_7182796	5mC		chr7	7182796	ENST00000476068	5mC
chr11	67504540	chr11_67504540	5mC		chr11	67504540	ENST00000532703	5mC
chr9	122126586	chr9_122126586	5mC		chr9	122126586	ENST00000584530	5mC
chr19	43594999	chr19_43594999	5mC		chr19	43594999	ENST00000602269	5mC
chr15	50908078	chr15_50908078	5mC		chr15	50908078	ENST00000613161	5mC
chr6	27894393	chr6_27894393	5mC		chr6	27894393	ENST00000616182	5mC
chr8	60678852	chr8_60678852	5mC		chr8	60678852	ENST00000423902	5mC
chr19	38316043	chr19_38316043	5mC		chr19	38316043	ENST00000339413	5mC
chr7	129225151	chr7_129225151	5mC		chr7	129225151	ENST00000446544	5mC
chr10	28532405	chr10_28532405	5mC		chr10	28532405	ENST00000528337	5mC
chr3	107523675	chr3_107523675	5mC		chr3	107523675	ENST00000454540	5mC
chr14	94768707	chr14_94768707	5mC		chr14	94768707	ENST00000238558	5mC
chr3	125766398	chr3_125766398	5mC		chr3	125766398	ENST00000610060	5mC
chr1	94237188	chr1_94237188	5mC		chr1	94237188	ENST00000260526	5mC
chr3	14178432	chr3_14178432	5mC		chr3	14178432	ENST00000306024	5mC
chr12	57128316	chr12_57128316	5mC		chr12	57128316	ENST00000553277	5mC
chr17	2776532	chr17_2776532	5mC		chr17	2776532	ENST00000540393	5mC
chr7	92834857	chr7_92834857	5mC		chr7	92834857	ENST00000491250	5mC
chr3	57756990	chr3_57756990	5mC		chr3	57756990	ENST00000467901	5mC
chr2	235494187	chr2_235494187	5mC		chr2	235494187	ENST00000304032	5mC
chr1	200738977	chr1_200738977	5mC		chr1	200738977	ENST00000358823	5mC
chr4	99946529	chr4_99946529	5mC		chr4	99946529	ENST00000426476	5mC
chr3	52455482	chr3_52455482	5mC		chr3	52455482	ENST00000345716	5mC
chr1	184755075	chr1_184755075	5mC		chr1	184755075	ENST00000318130	5mC
chr4	673874	chr4_673874	5mC		chr4	673874	ENST00000506525	5mC
chr7	33109421	chr7_33109421	5mC		chr7	33109421	ENST00000474370	5mC
chr19	10961026	chr19_10961026	5mC		chr19	10961026	ENST00000429416	5mC
chr16	70454540	chr16_70454540	5mC		chr16	70454540	ENST00000572784	5mC
chr9	124868949	chr9_124868949	5mC		chr9	124868949	ENST00000259477	5mC
chr19	58409006	chr19_58409006	5mC		chr19	58409006	ENST00000322834	5mC
chr11	10930898	chr11_10930898	5mC		chr11	10930898	ENST00000503469	5mC
chr20	36092668	chr20_36092668	5mC		chr20	36092668	ENST00000406771	5mC
chr1	230067502	chr1_230067502	5mC		chr1	230067502	ENST00000488903	5mC
chr6	7910270	chr6_7910270	5mC		chr6	7910270	ENST00000473453	5mC
chr5	55233317	chr5_55233317	5mC		chr5	55233317	ENST00000501463	5mC
chr12	26833401	chr12_26833401	5mC		chr12	26833401	ENST00000381340	5mC
chr2	85561369	chr2_85561369	5mC		chr2	85561369	ENST00000423570	5mC
chr22	37805081	chr22_37805081	5mC		chr22	37805081	ENST00000340857	5mC
chr2	100321682	chr2_100321682	5mC		chr2	100321682	ENST00000393437	5mC
chr3	184260017	chr3_184260017	5mC		chr3	184260017	ENST00000296238	5mC
chr18	65751404	chr18_65751404	5mC		chr18	65751404	ENST00000397968	5mC
chr18	36829180	chr18_36829180	5mC		chr18	36829180	ENST00000334295	5mC
chr7	6637643	chr7_6637643	5mC		chr7	6637643	ENST00000614588	5mC
chr6	34236941	chr6_34236941	5mC		chr6	34236941	ENST00000447654	5mC
chr10	24723815	chr10_24723815	5mC		chr10	24723815	ENST00000612832	5mC
chr21	43660072	chr21_43660072	5mC		chr21	43660072	ENST00000340648	5mC
chr19	17026904	chr19_17026904	5mC		chr19	17026904	ENST00000291440	5mC
chr11	111602263	chr11_111602263	5mC		chr11	111602263	ENST00000304987	5mC
chr1	40665441	chr1_40665441	5mC		chr1	40665441	ENST00000372683	5mC
chr7	140640597	chr7_140640597	5mC		chr7	140640597	ENST00000496613	5mC
chr8	124539026	chr8_124539026	5mC		chr8	124539026	ENST00000519232	5mC
chr18	24272026	chr18_24272026	5mC		chr18	24272026	ENST00000399443	5mC
chr7	149773711	chr7_149773711	5mC		chr7	149773711	ENST00000302017	5mC
chr2	192194657	chr2_192194657	5mC		chr2	192194657	ENST00000409056	5mC
chr10	121928440	chr10_121928440	5mC		chr10	121928440	ENST00000455628	5mC
chrX	68830187	chrX_68830187	5mC		chrX	68830187	ENST00000204961	5mC
chr14	81221088	chr14_81221088	5mC		chr14	81221088	ENST00000618431	5mC
chr10	100999262	chr10_100999262	5mC		chr10	100999262	ENST00000370220	5mC
chr20	63740146	chr20_63740146	5mC		chr20	63740146	ENST00000474248	5mC
chr6	116100804	chr6_116100804	5mC		chr6	116100804	ENST00000319550	5mC
chr2	20666772	chr2_20666772	5mC		chr2	20666772	ENST00000272224	5mC
chr2	86337722	chr2_86337722	5mC		chr2	86337722	ENST00000535845	5mC
chr14	29927337	chr14_29927337	5mC		chr14	29927337	ENST00000616995	5mC
chr6	33200076	chr6_33200076	5mC		chr6	33200076	ENST00000444757	5mC
chr8	66113832	chr8_66113832	5mC		chr8	66113832	ENST00000517961	5mC
chr15	90932610	chr15_90932610	5mC		chr15	90932610	ENST00000394272	5mC
chr17	386307	chr17_386307	5mC		chr17	386307	ENST00000573780	5mC
chr22	30327224	chr22_30327224	5mC		chr22	30327224	ENST00000215790	5mC
chr19	18323302	chr19_18323302	5mC		chr19	18323302	ENST00000593829	5mC
chr9	35791657	chr9_35791657	5mC		chr9	35791657	ENST00000342694	5mC
chr2	17754075	chr2_17754075	5mC		chr2	17754075	ENST00000524465	5mC
chr15	74433877	chr15_74433877	5mC		chr15	74433877	ENST00000543145	5mC
chr22	36123953	chr22_36123953	5mC		chr22	36123953	ENST00000624395	5mC
chr8	108787645	chr8_108787645	5mC		chr8	108787645	ENST00000297459	5mC
chr22	50474497	chr22_50474497	5mC		chr22	50474497	ENST00000399627	5mC
chr4	127881429	chr4_127881429	5mC		chr4	127881429	ENST00000514379	5mC
chr11	113875847	chr11_113875847	5mC		chr11	113875847	ENST00000545540	5mC
chr19	50511306	chr19_50511306	5mC		chr19	50511306	ENST00000598418	5mC
chr12	101407423	chr12_101407423	5mC		chr12	101407423	ENST00000536227	5mC
chr16	15395757	chr16_15395757	5mC		chr16	15395757	ENST00000287594	5mC
chr12	110124322	chr12_110124322	5mC		chr12	110124322	ENST00000361948	5mC
chr4	575197	chr4_575197	5mC		chr4	575197	ENST00000610212	5mC
chr20	49936465	chr20_49936465	5mC		chr20	49936465	ENST00000622920	5mC
chr16	22814171	chr16_22814171	5mC		chr16	22814171	ENST00000261374	5mC
chr16	89701524	chr16_89701524	5mC		chr16	89701524	ENST00000569918	5mC
chr20	62303394	chr20_62303394	5mC		chr20	62303394	ENST00000462554	5mC
chr2	104843154	chr2_104843154	5mC		chr2	104843154	ENST00000443988	5mC
chr12	96399838	chr12_96399838	5mC		chr12	96399838	ENST00000542666	5mC
chr4	153466424	chr4_153466424	5mC		chr4	153466424	ENST00000409959	5mC
chr6	19838438	chr6_19838438	5mC		chr6	19838438	ENST00000432171	5mC
chr18	79951776	chr18_79951776	5mC		chr18	79951776	ENST00000397778	5mC
chr17	41918625	chr17_41918625	5mC		chr17	41918625	ENST00000590770	5mC
chr18	6414732	chr18_6414732	5mC		chr18	6414732	ENST00000583809	5mC
chr2	64653937	chr2_64653937	5mC		chr2	64653937	ENST00000313349	5mC
chr17	2593799	chr17_2593799	5mC		chr17	2593799	ENST00000575477	5mC
chr6	113971451	chr6_113971451	5mC		chr6	113971451	ENST00000521888	5mC
chr8	139704211	chr8_139704211	5mC		chr8	139704211	ENST00000520439	5mC
chr6	43053736	chr6_43053736	5mC		chr6	43053736	ENST00000265348	5mC
chr1	16155832	chr1_16155832	5mC		chr1	16155832	ENST00000461614	5mC
chr16	31142638	chr16_31142638	5mC		chr16	31142638	ENST00000563693	5mC
chrX	139203207	chrX_139203207	5mC		chrX	139203207	ENST00000421460	5mC
chr1	41918124	chr1_41918124	5mC		chr1	41918124	ENST00000372583	5mC
chr15	83011426	chr15_83011426	5mC		chr15	83011426	ENST00000563387	5mC
chr1	160343081	chr1_160343081	5mC		chr1	160343081	ENST00000368069	5mC
chr14	73759484	chr14_73759484	5mC		chr14	73759484	ENST00000582238	5mC
chr5	52800014	chr5_52800014	5mC		chr5	52800014	ENST00000502995	5mC
chrX	153928681	chrX_153928681	5mC		chrX	153928681	ENST00000442262	5mC
chr10	119725702	chr10_119725702	5mC		chr10	119725702	ENST00000361976	5mC
chr14	72893223	chr14_72893223	5mC		chr14	72893223	ENST00000366353	5mC
chrX	134915166	chrX_134915166	5mC		chrX	134915166	ENST00000489890	5mC
chr12	112409185	chr12_112409185	5mC		chr12	112409185	ENST00000549847	5mC
chr18	26226584	chr18_26226584	5mC		chr18	26226584	ENST00000578121	5mC
chr18	54357817	chr18_54357817	5mC		chr18	54357817	ENST00000577499	5mC
chr4	78938867	chr4_78938867	5mC		chr4	78938867	ENST00000512299	5mC
chr6	99515112	chr6_99515112	5mC		chr6	99515112	ENST00000327681	5mC
chr10	113679799	chr10_113679799	5mC		chr10	113679799	ENST00000369318	5mC
chr10	72354635	chr10_72354635	5mC		chr10	72354635	ENST00000461919	5mC
chr22	48576210	chr22_48576210	5mC		chr22	48576210	ENST00000358295	5mC
chrX	150984644	chrX_150984644	5mC		chrX	150984644	ENST00000430118	5mC
chr2	188292074	chr2_188292074	5mC		chr2	188292074	ENST00000409805	5mC
chr7	157138774	chr7_157138774	5mC		chr7	157138774	ENST00000348165	5mC
chr10	91410555	chr10_91410555	5mC		chr10	91410555	ENST00000298068	5mC
chr14	60723229	chr14_60723229	5mC		chr14	60723229	ENST00000554079	5mC
chr2	74482944	chr2_74482944	5mC		chr2	74482944	ENST00000290418	5mC
chr12	107761047	chr12_107761047	5mC		chr12	107761047	ENST00000547268	5mC
chr17	44218750	chr17_44218750	5mC		chr17	44218750	ENST00000537550	5mC
chr19	7920285	chr19_7920285	5mC		chr19	7920285	ENST00000221573	5mC
chrX	135032203	chrX_135032203	5mC		chrX	135032203	ENST00000257013	5mC
chrX	154490412	chrX_154490412	5mC		chrX	154490412	ENST00000369649	5mC
chr1	9234920	chr1_9234920	5mC		chr1	9234920	ENST00000377403	5mC
chrX	14873058	chrX_14873058	5mC		chrX	14873058	ENST00000398334	5mC
chr15	82952652	chr15_82952652	5mC		chr15	82952652	ENST00000450735	5mC
chr15	82952728	chr15_82952728	5mC		chr15	82952728	ENST00000304231	5mC
chr19	12775582	chr19_12775582	5mC		chr19	12775582	ENST00000592808	5mC
chr2	233854421	chr2_233854421	5mC		chr2	233854421	ENST00000454020	5mC
chr4	78776445	chr4_78776445	5mC		chr4	78776445	ENST00000628286	5mC
chr4	80072770	chr4_80072770	5mC		chr4	80072770	ENST00000346652	5mC
chr9	130173424	chr9_130173424	5mC		chr9	130173424	ENST00000372398	5mC
chr9	132669678	chr9_132669678	5mC		chr9	132669678	ENST00000438527	5mC
chr1	28643059	chr1_28643059	5mC		chr1	28643059	ENST00000373824	5mC
chr11	107929062	chr11_107929062	5mC		chr11	107929062	ENST00000320578	5mC
chr14	105398689	chr14_105398689	5mC		chr14	105398689	ENST00000451127	5mC
chr4	168832305	chr4_168832305	5mC		chr4	168832305	ENST00000507735	5mC
chr4	26860676	chr4_26860676	5mC		chr4	26860676	ENST00000467087	5mC
chr2	26692799	chr2_26692799	5mC		chr2	26692799	ENST00000302909	5mC
chr6	96016140	chr6_96016140	5mC		chr6	96016140	ENST00000302103	5mC
chr13	93228618	chr13_93228618	5mC		chr13	93228618	ENST00000610286	5mC
chr19	39125701	chr19_39125701	5mC		chr19	39125701	ENST00000602004	5mC
chr14	104461795	chr14_104461795	5mC		chr14	104461795	ENST00000451006	5mC
chr15	82262826	chr15_82262826	5mC		chr15	82262826	ENST00000566861	5mC
chr1	155135723	chr1_155135723	5mC		chr1	155135723	ENST00000622581	5mC
chr17	74987706	chr17_74987706	5mC		chr17	74987706	ENST00000337231	5mC
chr6	35342530	chr6_35342530	5mC		chr6	35342530	ENST00000418635	5mC
chr11	66345087	chr11_66345087	5mC		chr11	66345087	ENST00000530238	5mC
chr12	8697850	chr12_8697850	5mC		chr12	8697850	ENST00000535829	5mC
chr18	32092183	chr18_32092183	5mC		chr18	32092183	ENST00000582233	5mC
chr1	1599791	chr1_1599791	5mC		chr1	1599791	ENST00000422725	5mC
chr1	192808682	chr1_192808682	5mC		chr1	192808682	ENST00000483295	5mC
chr11	93784963	chr11_93784963	5mC		chr11	93784963	ENST00000528786	5mC
chr13	30465276	chr13_30465276	5mC		chr13	30465276	ENST00000399494	5mC
chr17	7614885	chr17_7614885	5mC		chr17	7614885	ENST00000571597	5mC
chr1	1399008	chr1_1399008	5mC		chr1	1399008	ENST00000497013	5mC
chr12	57128507	chr12_57128507	5mC		chr12	57128507	ENST00000243077	5mC
chr5	271520	chr5_271520	5mC		chr5	271520	ENST00000512642	5mC
chr1	2643202	chr1_2643202	5mC		chr1	2643202	ENST00000378412	5mC
chr2	128318890	chr2_128318890	5mC		chr2	128318890	ENST00000259241	5mC
chr19	46746472	chr19_46746472	5mC		chr19	46746472	ENST00000263280	5mC
chr16	57245068	chr16_57245068	5mC		chr16	57245068	ENST00000219204	5mC
chr10	114821755	chr10_114821755	5mC		chr10	114821755	ENST00000369250	5mC
chr17	68512426	chr17_68512426	5mC		chr17	68512426	ENST00000585608	5mC
chr2	171918090	chr2_171918090	5mC		chr2	171918090	ENST00000412731	5mC
chr15	99100738	chr15_99100738	5mC		chr15	99100738	ENST00000560674	5mC
chr13	21671192	chr13_21671192	5mC		chr13	21671192	ENST00000382353	5mC
chr14	23057692	chr14_23057692	5mC		chr14	23057692	ENST00000610348	5mC
chr9	94166351	chr9_94166351	5mC		chr9	94166351	ENST00000602703	5mC
chr10	73785627	chr10_73785627	5mC		chr10	73785627	ENST00000398706	5mC
chr6	85644145	chr6_85644145	5mC		chr6	85644145	ENST00000444272	5mC
chr6	99568664	chr6_99568664	5mC		chr6	99568664	ENST00000518714	5mC
chr1	43936895	chr1_43936895	5mC		chr1	43936895	ENST00000438616	5mC
chr17	45221872	chr17_45221872	5mC		chr17	45221872	ENST00000331495	5mC
chr7	100081617	chr7_100081617	5mC		chr7	100081617	ENST00000485892	5mC
chr19	662766	chr19_662766	5mC		chr19	662766	ENST00000592626	5mC
chr6	117548007	chr6_117548007	5mC		chr6	117548007	ENST00000487076	5mC
chr5	127229617	chr5_127229617	5mC		chr5	127229617	ENST00000509908	5mC
chr11	127296757	chr11_127296757	5mC		chr11	127296757	ENST00000608214	5mC
chr1	32500505	chr1_32500505	5mC		chr1	32500505	ENST00000609129	5mC
chr1	1419920	chr1_1419920	5mC		chr1	1419920	ENST00000428932	5mC
chr5	127229505	chr5_127229505	5mC		chr5	127229505	ENST00000509908	5mC
chr2	206179295	chr2_206179295	5mC		chr2	206179295	ENST00000384675	5mC
chr2	241115657	chr2_241115657	5mC		chr2	241115657	ENST00000489256	5mC
chr18	13218640	chr18_13218640	5mC		chr18	13218640	ENST00000590115	5mC
chr7	131755221	chr7_131755221	5mC		chr7	131755221	ENST00000431248	5mC
chr3	176563931	chr3_176563931	5mC		chr3	176563931	ENST00000421034	5mC
chr22	23768050	chr22_23768050	5mC		chr22	23768050	ENST00000401675	5mC
chr15	38253238	chr15_38253238	5mC		chr15	38253238	ENST00000561317	5mC
chr5	127229493	chr5_127229493	5mC		chr5	127229493	ENST00000509908	5mC
chr16	86505808	chr16_86505808	5mC		chr16	86505808	ENST00000595886	5mC
chr10	68407383	chr10_68407383	5mC		chr10	68407383	ENST00000454950	5mC
chr22	43014542	chr22_43014542	5mC		chr22	43014542	ENST00000445706	5mC
chr18	65751023	chr18_65751023	5mC		chr18	65751023	ENST00000397968	5mC
chr6	43171010	chr6_43171010	5mC		chr6	43171010	ENST00000265354	5mC
chr5	80960926	chr5_80960926	5mC		chr5	80960926	ENST00000505694	5mC
chr15	40941918	chr15_40941918	5mC		chr15	40941918	ENST00000560114	5mC
chr19	18795659	chr19_18795659	5mC		chr19	18795659	ENST00000222271	5mC
chr11	110430461	chr11_110430461	5mC		chr11	110430461	ENST00000260270	5mC
chr1	23484113	chr1_23484113	5mC		chr1	23484113	ENST00000336689	5mC
chr2	120345416	chr2_120345416	5mC		chr2	120345416	ENST00000295228	5mC
chr5	141428063	chr5_141428063	5mC		chr5	141428063	ENST00000624928	5mC
chr19	35143602	chr19_35143602	5mC		chr19	35143602	ENST00000588265	5mC
chr22	48464954	chr22_48464954	5mC		chr22	48464954	ENST00000453866	5mC
chr16	2682635	chr16_2682635	5mC		chr16	2682635	ENST00000564195	5mC
chr13	27620778	chr13_27620778	5mC		chr13	27620778	ENST00000626064	5mC
chr6	18387364	chr6_18387364	5mC		chr6	18387364	ENST00000259939	5mC
chrX	7148247	chrX_7148247	5mC		chrX	7148247	ENST00000540122	5mC
chr22	18970411	chr22_18970411	5mC		chr22	18970411	ENST00000438934	5mC
chr10	100745019	chr10_100745019	5mC		chr10	100745019	ENST00000355243	5mC
chr9	127975156	chr9_127975156	5mC		chr9	127975156	ENST00000493175	5mC
chr9	97411849	chr9_97411849	5mC		chr9	97411849	ENST00000355295	5mC
chr7	71132069	chr7_71132069	5mC		chr7	71132069	ENST00000333538	5mC
chr6	32096790	chr6_32096790	5mC		chr6	32096790	ENST00000613214	5mC
chr16	87869378	chr16_87869378	5mC		chr16	87869378	ENST00000261622	5mC
chr3	28059304	chr3_28059304	5mC		chr3	28059304	ENST00000356047	5mC
chr22	30246596	chr22_30246596	5mC		chr22	30246596	ENST00000403987	5mC
chr13	41961060	chr13_41961060	5mC		chr13	41961060	ENST00000379310	5mC
chr17	75047338	chr17_75047338	5mC		chr17	75047338	ENST00000322444	5mC
chr5	180619211	chr5_180619211	5mC		chr5	180619211	ENST00000514810	5mC
chr17	40027332	chr17_40027332	5mC		chr17	40027332	ENST00000495586	5mC
chr15	40764101	chr15_40764101	5mC		chr15	40764101	ENST00000561160	5mC
chr4	147732641	chr4_147732641	5mC		chr4	147732641	ENST00000336498	5mC
chr19	12938663	chr19_12938663	5mC		chr19	12938663	ENST00000588454	5mC
chr1	244863624	chr1_244863624	5mC		chr1	244863624	ENST00000440865	5mC
chr7	30285420	chr7_30285420	5mC		chr7	30285420	ENST00000459998	5mC
chr17	78924388	chr17_78924388	5mC		chr17	78924388	ENST00000262768	5mC
chr20	50602180	chr20_50602180	5mC		chr20	50602180	ENST00000488529	5mC
chr6	31158363	chr6_31158363	5mC		chr6	31158363	ENST00000376266	5mC
chr1	1420485	chr1_1420485	5mC		chr1	1420485	ENST00000428932	5mC
chr10	100373557	chr10_100373557	5mC		chr10	100373557	ENST00000454935	5mC
chr7	155810016	chr7_155810016	5mC		chr7	155810016	ENST00000435425	5mC
chr16	180447	chr16_180447	5mC		chr16	180447	ENST00000199708	5mC
chr11	66257632	chr11_66257632	5mC		chr11	66257632	ENST00000440228	5mC
chr20	25585156	chr20_25585156	5mC		chr20	25585156	ENST00000278886	5mC
chr19	4280190	chr19_4280190	5mC		chr19	4280190	ENST00000599689	5mC
chr9	69672928	chr9_69672928	5mC		chr9	69672928	ENST00000567129	5mC
chr1	26900478	chr1_26900478	5mC		chr1	26900478	ENST00000361720	5mC
chr1	154970053	chr1_154970053	5mC		chr1	154970053	ENST00000368445	5mC
chr3	137660764	chr3_137660764	5mC		chr3	137660764	ENST00000479221	5mC
chr1	231337404	chr1_231337404	5mC		chr1	231337404	ENST00000391858	5mC
chr2	159797753	chr2_159797753	5mC		chr2	159797753	ENST00000259053	5mC
chr3	50503789	chr3_50503789	5mC		chr3	50503789	ENST00000487413	5mC
chr14	102777254	chr14_102777254	5mC		chr14	102777254	ENST00000560371	5mC
chr15	28783213	chr15_28783213	5mC		chr15	28783213	ENST00000430589	5mC
chr10	43105065	chr10_43105065	5mC		chr10	43105065	ENST00000479913	5mC
chr9	136791342	chr9_136791342	5mC		chr9	136791342	ENST00000290079	5mC
chr4	171043409	chr4_171043409	5mC		chr4	171043409	ENST00000503929	5mC
chr6	5260715	chr6_5260715	5mC		chr6	5260715	ENST00000455814	5mC
chr19	871222	chr19_871222	5mC		chr19	871222	ENST00000621073	5mC
chr18	23135446	chr18_23135446	5mC		chr18	23135446	ENST00000580153	5mC
chr4	338259	chr4_338259	5mC		chr4	338259	ENST00000508039	5mC
chr6	80085364	chr6_80085364	5mC		chr6	80085364	ENST00000404520	5mC
chr1	47438793	chr1_47438793	5mC		chr1	47438793	ENST00000334793	5mC
chr19	1755384	chr19_1755384	5mC		chr19	1755384	ENST00000382349	5mC
chr16	2020386	chr16_2020386	5mC		chr16	2020386	ENST00000566435	5mC
chr16	35734352	chr16_35734352	5mC		chr16	35734352	ENST00000516106	5mC
chr3	183636855	chr3_183636855	5mC		chr3	183636855	ENST00000468001	5mC
chr2	85754897	chr2_85754897	5mC		chr2	85754897	ENST00000463422	5mC
chr5	60700248	chr5_60700248	5mC		chr5	60700248	ENST00000512452	5mC
chr12	32391112	chr12_32391112	5mC		chr12	32391112	ENST00000384447	5mC
chr5	134738465	chr5_134738465	5mC		chr5	134738465	ENST00000297156	5mC
chr11	3797890	chr11_3797890	5mC		chr11	3797890	ENST00000532535	5mC
chr9	34665394	chr9_34665394	5mC		chr9	34665394	ENST00000555007	5mC
chr1	18110530	chr1_18110530	5mC		chr1	18110530	ENST00000624418	5mC
chr22	45502903	chr22_45502903	5mC		chr22	45502903	ENST00000327858	5mC
chr16	85612988	chr16_85612988	5mC		chr16	85612988	ENST00000411612	5mC
chr8	22109727	chr8_22109727	5mC		chr8	22109727	ENST00000613958	5mC
chr20	63658386	chr20_63658386	5mC		chr20	63658386	ENST00000356810	5mC
chr6	41786850	chr6_41786850	5mC		chr6	41786850	ENST00000422888	5mC
chr5	127229467	chr5_127229467	5mC		chr5	127229467	ENST00000509908	5mC
chr2	38603011	chr2_38603011	5mC		chr2	38603011	ENST00000409636	5mC
chr1	1420479	chr1_1420479	5mC		chr1	1420479	ENST00000428932	5mC
chr13	25301753	chr13_25301753	5mC		chr13	25301753	ENST00000381747	5mC
chr7	87220322	chr7_87220322	5mC		chr7	87220322	ENST00000455575	5mC
chr6	53065489	chr6_53065489	5mC		chr6	53065489	ENST00000323557	5mC
chr11	35139488	chr11_35139488	5mC		chr11	35139488	ENST00000442151	5mC
chr13	30617978	chr13_30617978	5mC		chr13	30617978	ENST00000614860	5mC
chr11	121452298	chr11_121452298	5mC		chr11	121452298	ENST00000532451	5mC
chr19	18161318	chr19_18161318	5mC		chr19	18161318	ENST00000474310	5mC
chr1	36149413	chr1_36149413	5mC		chr1	36149413	ENST00000373163	5mC
chr6	24720746	chr6_24720746	5mC		chr6	24720746	ENST00000378119	5mC
chr9	128947894	chr9_128947894	5mC		chr9	128947894	ENST00000550219	5mC
chr10	71213501	chr10_71213501	5mC		chr10	71213501	ENST00000373192	5mC
chr6	117548013	chr6_117548013	5mC		chr6	117548013	ENST00000487076	5mC
chr12	132986856	chr12_132986856	5mC		chr12	132986856	ENST00000544181	5mC
chr14	28764350	chr14_28764350	5mC		chr14	28764350	ENST00000546560	5mC
chr15	41284086	chr15_41284086	5mC		chr15	41284086	ENST00000501665	5mC
chr17	79183620	chr17_79183620	5mC		chr17	79183620	ENST00000580508	5mC
chr19	17719535	chr19_17719535	5mC		chr19	17719535	ENST00000597681	5mC
chr19	37548661	chr19_37548661	5mC		chr19	37548661	ENST00000591430	5mC
chr15	28783212	chr15_28783212	5mC		chr15	28783212	ENST00000430589	5mC
chr12	122204306	chr12_122204306	5mC		chr12	122204306	ENST00000535274	5mC
chr17	17694689	chr17_17694689	5mC		chr17	17694689	ENST00000471135	5mC
chr22	50628153	chr22_50628153	5mC		chr22	50628153	ENST00000395621	5mC
chr15	23039265	chr15_23039265	5mC		chr15	23039265	ENST00000614508	5mC
chr7	97021188	chr7_97021188	5mC		chr7	97021188	ENST00000493764	5mC
chr15	90530788	chr15_90530788	5mC		chr15	90530788	ENST00000558619	5mC
chr4	186191740	chr4_186191740	5mC		chr4	186191740	ENST00000378802	5mC
chr17	21214102	chr17_21214102	5mC		chr17	21214102	ENST00000577419	5mC
chr9	68705429	chr9_68705429	5mC		chr9	68705429	ENST00000541509	5mC
chr12	53973626	chr12_53973626	5mC		chr12	53973626	ENST00000243082	5mC
chr19	12734257	chr19_12734257	5mC		chr19	12734257	ENST00000591254	5mC
chr6	144150112	chr6_144150112	5mC		chr6	144150112	ENST00000367568	5mC
chr22	31614211	chr22_31614211	5mC		chr22	31614211	ENST00000476577	5mC
chr4	499428	chr4_499428	5mC		chr4	499428	ENST00000514953	5mC
chr19	6516787	chr19_6516787	5mC		chr19	6516787	ENST00000601640	5mC
chr10	133326067	chr10_133326067	5mC		chr10	133326067	ENST00000467433	5mC
chr5	171451127	chr5_171451127	5mC		chr5	171451127	ENST00000274625	5mC
chr2	26848898	chr2_26848898	5mC		chr2	26848898	ENST00000434719	5mC
chr4	6309386	chr4_6309386	5mC		chr4	6309386	ENST00000513395	5mC
chr1	115838632	chr1_115838632	5mC		chr1	115838632	ENST00000429731	5mC
chr14	101560524	chr14_101560524	5mC		chr14	101560524	ENST00000557661	5mC
chr19	1071149	chr19_1071149	5mC		chr19	1071149	ENST00000543365	5mC
chr8	123156911	chr8_123156911	5mC		chr8	123156911	ENST00000523819	5mC
chr16	73057897	chr16_73057897	5mC		chr16	73057897	ENST00000558842	5mC
chr5	157743872	chr5_157743872	5mC		chr5	157743872	ENST00000286307	5mC
chr1	235328929	chr1_235328929	5mC		chr1	235328929	ENST00000497327	5mC
chr13	27968068	chr13_27968068	5mC		chr13	27968068	ENST00000548877	5mC
chr17	81870962	chr17_81870962	5mC		chr17	81870962	ENST00000541078	5mC
chr2	54330539	chr2_54330539	5mC		chr2	54330539	ENST00000405749	5mC
chr14	20682896	chr14_20682896	5mC		chr14	20682896	ENST00000555835	5mC
chr13	73059643	chr13_73059643	5mC		chr13	73059643	ENST00000377687	5mC
chr19	16627692	chr19_16627692	5mC		chr19	16627692	ENST00000611692	5mC
chr16	85553594	chr16_85553594	5mC		chr16	85553594	ENST00000602862	5mC
chr6	62492568	chr6_62492568	5mC		chr6	62492568	ENST00000406944	5mC
chr2	74120415	chr2_74120415	5mC		chr2	74120415	ENST00000551203	5mC
chr17	27793835	chr17_27793835	5hmC		chr17	27793835	ENST00000621962	5hmC
chr5	181190518	chr5_181190518	5hmC		chr5	181190518	ENST00000513771	5hmC
chr19	639763	chr19_639763	5hmC		chr19	639763	ENST00000591390	5hmC
chr4	37891265	chr4_37891265	5hmC		chr4	37891265	ENST00000402522	5hmC
chr9	120928860	chr9_120928860	5hmC		chr9	120928860	ENST00000373887	5hmC
chr5	149960747	chr5_149960747	5hmC		chr5	149960747	ENST00000286298	5hmC
chr2	96760842	chr2_96760842	5hmC		chr2	96760842	ENST00000377075	5hmC
chr9	126326985	chr9_126326985	5hmC		chr9	126326985	ENST00000489637	5hmC
chr11	134224622	chr11_134224622	5hmC		chr11	134224622	ENST00000281187	5hmC
chr18	37566857	chr18_37566857	5hmC		chr18	37566857	ENST00000420428	5hmC
chr10	30433545	chr10_30433545	5hmC		chr10	30433545	ENST00000263056	5hmC
chr1	76868284	chr1_76868284	5hmC		chr1	76868284	ENST00000496845	5hmC
chr19	13163178	chr19_13163178	5hmC		chr19	13163178	ENST00000481802	5hmC
chr19	662548	chr19_662548	5hmC		chr19	662548	ENST00000592626	5hmC
chr11	66002484	chr11_66002484	5hmC		chr11	66002484	ENST00000524628	5hmC
chr20	63521160	chr20_63521160	5hmC		chr20	63521160	ENST00000473620	5hmC
chrX	3713242	chrX_3713242	5hmC		chrX	3713242	ENST00000262848	5hmC
chr12	122422484	chr12_122422484	5hmC		chr12	122422484	ENST00000358808	5hmC
chr10	102133494	chr10_102133494	5hmC		chr10	102133494	ENST00000278070	5hmC
chr5	10354186	chr5_10354186	5hmC		chr5	10354186	ENST00000510872	5hmC
chr14	76376998	chr14_76376998	5hmC		chr14	76376998	ENST00000507951	5hmC
chr8	140464803	chr8_140464803	5hmC		chr8	140464803	ENST00000389328	5hmC
chr17	76265574	chr17_76265574	5hmC		chr17	76265574	ENST00000589240	5hmC
chr19	16471484	chr19_16471484	5hmC		chr19	16471484	ENST00000602151	5hmC
chr2	27428478	chr2_27428478	5hmC		chr2	27428478	ENST00000379852	5hmC
chr18	32471250	chr18_32471250	5hmC		chr18	32471250	ENST00000399218	5hmC
chr3	2098725	chr3_2098725	5hmC		chr3	2098725	ENST00000422330	5hmC
chrX	154444310	chrX_154444310	5hmC		chrX	154444310	ENST00000481619	5hmC
chr10	133308864	chr10_133308864	5hmC		chr10	133308864	ENST00000487796	5hmC
chr15	40323754	chr15_40323754	5hmC		chr15	40323754	ENST00000560415	5hmC
chr14	49852777	chr14_49852777	5hmC		chr14	49852777	ENST00000557380	5hmC
chr14	52069028	chr14_52069028	5hmC		chr14	52069028	ENST00000541773	5hmC
chr13	106535374	chr13_106535374	5hmC		chr13	106535374	ENST00000245323	5hmC
chr7	151245701	chr7_151245701	5hmC		chr7	151245701	ENST00000485592	5hmC
chr7	143380608	chr7_143380608	5hmC		chr7	143380608	ENST00000429630	5hmC
chr1	56477891	chr1_56477891	5hmC		chr1	56477891	ENST00000459962	5hmC
chr3	190322461	chr3_190322461	5hmC		chr3	190322461	ENST00000295522	5hmC
chr4	4248505	chr4_4248505	5hmC		chr4	4248505	ENST00000382753	5hmC
chr3	48446993	chr3_48446993	5hmC		chr3	48446993	ENST00000412052	5hmC
chr6	8064397	chr6_8064397	5hmC		chr6	8064397	ENST00000627748	5hmC
chr17	81346127	chr17_81346127	5hmC		chr17	81346127	ENST00000617652	5hmC
chrX	107628502	chrX_107628502	5hmC		chrX	107628502	ENST00000372435	5hmC
chr17	44708972	chr17_44708972	5hmC		chr17	44708972	ENST00000532789	5hmC
chr19	41310327	chr19_41310327	5hmC		chr19	41310327	ENST00000269967	5hmC
chr19	7098996	chr19_7098996	5hmC		chr19	7098996	ENST00000601099	5hmC
chr19	54137886	chr19_54137886	5hmC		chr19	54137886	ENST00000618939	5hmC
chr8	97644484	chr8_97644484	5hmC		chr8	97644484	ENST00000519934	5hmC
chr2	9423137	chr2_9423137	5hmC		chr2	9423137	ENST00000494563	5hmC
chr20	36092251	chr20_36092251	5hmC		chr20	36092251	ENST00000432589	5hmC
chr7	128343889	chr7_128343889	5hmC		chr7	128343889	ENST00000478061	5hmC
chr3	120349378	chr3_120349378	5hmC		chr3	120349378	ENST00000295628	5hmC
chr10	97426443	chr10_97426443	5hmC		chr10	97426443	ENST00000473929	5hmC
chr20	35284249	chr20_35284249	5hmC		chr20	35284249	ENST00000440766	5hmC
chr4	78776129	chr4_78776129	5hmC		chr4	78776129	ENST00000564925	5hmC
chr13	113209736	chr13_113209736	5hmC		chr13	113209736	ENST00000463426	5hmC
chr13	73059635	chr13_73059635	5hmC		chr13	73059635	ENST00000377687	5hmC
chr12	50764690	chr12_50764690	5hmC		chr12	50764690	ENST00000552487	5hmC
chr15	60592609	chr15_60592609	5hmC		chr15	60592609	ENST00000449337	5hmC
chr3	37176050	chr3_37176050	5hmC		chr3	37176050	ENST00000482466	5hmC
chr2	86337122	chr2_86337122	5hmC		chr2	86337122	ENST00000475475	5hmC
chr14	102778184	chr14_102778184	5hmC		chr14	102778184	ENST00000560463	5hmC
chr3	126474926	chr3_126474926	5hmC		chr3	126474926	ENST00000515545	5hmC
chr22	21952972	chr22_21952972	5hmC		chr22	21952972	ENST00000263212	5hmC
chr16	1333739	chr16_1333739	5hmC		chr16	1333739	ENST00000568887	5hmC
chr10	111076924	chr10_111076924	5hmC		chr10	111076924	ENST00000280155	5hmC
chr10	35090108	chr10_35090108	5hmC		chr10	35090108	ENST00000468804	5hmC
chr20	35147788	chr20_35147788	5hmC		chr20	35147788	ENST00000374492	5hmC
chr19	29213281	chr19_29213281	5hmC		chr19	29213281	ENST00000590607	5hmC
chr19	37217982	chr19_37217982	5hmC		chr19	37217982	ENST00000586068	5hmC
chr2	127675583	chr2_127675583	5hmC		chr2	127675583	ENST00000409808	5hmC
chr22	35299867	chr22_35299867	5hmC		chr22	35299867	ENST00000382034	5hmC
chr16	89657824	chr16_89657824	5hmC		chr16	89657824	ENST00000565890	5hmC
chr20	45406291	chr20_45406291	5hmC		chr20	45406291	ENST00000372720	5hmC
chr22	37844098	chr22_37844098	5hmC		chr22	37844098	ENST00000407117	5hmC
chr2	197310610	chr2_197310610	5hmC		chr2	197310610	ENST00000463879	5hmC
chr2	171434493	chr2_171434493	5hmC		chr2	171434493	ENST00000495925	5hmC
chr4	124712748	chr4_124712748	5hmC		chr4	124712748	ENST00000515641	5hmC
chr14	58200103	chr14_58200103	5hmC		chr14	58200103	ENST00000545307	5hmC
chr3	120094762	chr3_120094762	5hmC		chr3	120094762	ENST00000484076	5hmC
chr5	175872472	chr5_175872472	5hmC		chr5	175872472	ENST00000502265	5hmC
chr7	90211665	chr7_90211665	5hmC		chr7	90211665	ENST00000287908	5hmC
chr18	50194837	chr18_50194837	5hmC		chr18	50194837	ENST00000285039	5hmC
chr10	73168191	chr10_73168191	5hmC		chr10	73168191	ENST00000242505	5hmC
chr9	19408963	chr9_19408963	5hmC		chr9	19408963	ENST00000340967	5hmC
chr16	22814501	chr16_22814501	5hmC		chr16	22814501	ENST00000473392	5hmC
chr6	124962093	chr6_124962093	5hmC		chr6	124962093	ENST00000521654	5hmC
chr21	34888851	chr21_34888851	5hmC		chr21	34888851	ENST00000358356	5hmC
chr10	11823366	chr10_11823366	5hmC		chr10	11823366	ENST00000474155	5hmC
chr1	235649780	chr1_235649780	5hmC		chr1	235649780	ENST00000391854	5hmC
chr14	93207063	chr14_93207063	5hmC		chr14	93207063	ENST00000416753	5hmC
chr4	499561	chr4_499561	5hmC		chr4	499561	ENST00000514953	5hmC
chr14	100239257	chr14_100239257	5hmC		chr14	100239257	ENST00000262238	5hmC
chr3	126704293	chr3_126704293	5hmC		chr3	126704293	ENST00000514908	5hmC
chr5	6632955	chr5_6632955	5hmC		chr5	6632955	ENST00000506139	5hmC
chr11	74398469	chr11_74398469	5hmC		chr11	74398469	ENST00000298198	5hmC
chr18	72868273	chr18_72868273	5hmC		chr18	72868273	ENST00000580564	5hmC
chr11	118621394	chr11_118621394	5hmC		chr11	118621394	ENST00000526374	5hmC
chr7	7969274	chr7_7969274	5hmC		chr7	7969274	ENST00000414914	5hmC
chr5	135399274	chr5_135399274	5hmC		chr5	135399274	ENST00000602502	5hmC
chr2	64454408	chr2_64454408	5hmC		chr2	64454408	ENST00000462737	5hmC
chr13	32587178	chr13_32587178	5hmC		chr13	32587178	ENST00000466078	5hmC
chr15	28737896	chr15_28737896	5hmC		chr15	28737896	ENST00000515318	5hmC
chr17	55420933	chr17_55420933	5hmC		chr17	55420933	ENST00000577038	5hmC
chr20	43190116	chr20_43190116	5hmC		chr20	43190116	ENST00000611791	5hmC
chr7	74454531	chr7_74454531	5hmC		chr7	74454531	ENST00000424337	5hmC
chr1	98661528	chr1_98661528	5hmC		chr1	98661528	ENST00000529992	5hmC
chr16	66751546	chr16_66751546	5hmC		chr16	66751546	ENST00000440564	5hmC
chr5	95731538	chr5_95731538	5hmC		chr5	95731538	ENST00000512878	5hmC
chr2	196926096	chr2_196926096	5hmC		chr2	196926096	ENST00000423035	5hmC
chrX	153794572	chrX_153794572	5hmC		chrX	153794572	ENST00000619865	5hmC
chr17	49788822	chr17_49788822	5hmC		chr17	49788822	ENST00000509124	5hmC
chr12	123271530	chr12_123271530	5hmC		chr12	123271530	ENST00000535979	5hmC
chr11	76235392	chr11_76235392	5hmC		chr11	76235392	ENST00000531538	5hmC
chr15	90002258	chr15_90002258	5hmC		chr15	90002258	ENST00000559419	5hmC
chr17	67245010	chr17_67245010	5hmC		chr17	67245010	ENST00000584641	5hmC
chr17	4997914	chr17_4997914	5hmC		chr17	4997914	ENST00000320785	5hmC
chr12	68611085	chr12_68611085	5hmC		chr12	68611085	ENST00000541216	5hmC
chr21	37366546	chr21_37366546	5hmC		chr21	37366546	ENST00000462274	5hmC
chr5	113513952	chr5_113513952	5hmC		chr5	113513952	ENST00000514720	5hmC
chr10	88880713	chr10_88880713	5hmC		chr10	88880713	ENST00000461650	5hmC
chr2	9206626	chr2_9206626	5hmC		chr2	9206626	ENST00000281419	5hmC
chr19	58409094	chr19_58409094	5hmC		chr19	58409094	ENST00000322834	5hmC
chr1	245154811	chr1_245154811	5hmC		chr1	245154811	ENST00000407071	5hmC
chr10	13528644	chr10_13528644	5hmC		chr10	13528644	ENST00000438431	5hmC
chr13	28659357	chr13_28659357	5hmC		chr13	28659357	ENST00000460403	5hmC
chr2	677112	chr2_677112	5hmC		chr2	677112	ENST00000445418	5hmC
chr14	64505272	chr14_64505272	5hmC		chr14	64505272	ENST00000555220	5hmC
chr7	5283129	chr7_5283129	5hmC		chr7	5283129	ENST00000406453	5hmC
chr5	65035590	chr5_65035590	5hmC		chr5	65035590	ENST00000606057	5hmC
chr17	62479279	chr17_62479279	5hmC		chr17	62479279	ENST00000583690	5hmC
chr11	9091615	chr11_9091615	5hmC		chr11	9091615	ENST00000309263	5hmC
chr19	53395067	chr19_53395067	5hmC		chr19	53395067	ENST00000504235	5hmC
chr9	91424072	chr9_91424072	5hmC		chr9	91424072	ENST00000297689	5hmC
chr1	62688357	chr1_62688357	5hmC		chr1	62688357	ENST00000404627	5hmC
chr19	7595847	chr19_7595847	5hmC		chr19	7595847	ENST00000160298	5hmC
chr1	54052982	chr1_54052982	5hmC		chr1	54052982	ENST00000371337	5hmC
chr18	32092173	chr18_32092173	5hmC		chr18	32092173	ENST00000582233	5hmC
chr16	30091998	chr16_30091998	5hmC		chr16	30091998	ENST00000553607	5hmC
chr16	20741778	chr16_20741778	5hmC		chr16	20741778	ENST00000396083	5hmC
chr16	87384389	chr16_87384389	5hmC		chr16	87384389	ENST00000562778	5hmC
chr12	121537784	chr12_121537784	5hmC		chr12	121537784	ENST00000543852	5hmC
chr5	179167446	chr5_179167446	5hmC		chr5	179167446	ENST00000523450	5hmC
chr4	150079205	chr4_150079205	5hmC		chr4	150079205	ENST00000302176	5hmC
chr2	74529761	chr2_74529761	5hmC		chr2	74529761	ENST00000425118	5hmC
chr10	84328532	chr10_84328532	5hmC		chr10	84328532	ENST00000359979	5hmC
chr16	85554797	chr16_85554797	5hmC		chr16	85554797	ENST00000602862	5hmC
chr15	72272492	chr15_72272492	5hmC		chr15	72272492	ENST00000567633	5hmC
chr11	62123817	chr11_62123817	5hmC		chr11	62123817	ENST00000394818	5hmC
chr1	6179781	chr1_6179781	5hmC		chr1	6179781	ENST00000496404	5hmC
chr7	98281865	chr7_98281865	5hmC		chr7	98281865	ENST00000473967	5hmC
chr17	78378551	chr17_78378551	5hmC		chr17	78378551	ENST00000262764	5hmC
chr15	98852313	chr15_98852313	5hmC		chr15	98852313	ENST00000557873	5hmC
chr6	4776629	chr6_4776629	5hmC		chr6	4776629	ENST00000472453	5hmC
chr19	50510924	chr19_50510924	5hmC		chr19	50510924	ENST00000595718	5hmC
chr18	61893874	chr18_61893874	5hmC		chr18	61893874	ENST00000312828	5hmC
chr2	86195037	chr2_86195037	5hmC		chr2	86195037	ENST00000254636	5hmC
chr18	268454	chr18_268454	5hmC		chr18	268454	ENST00000581677	5hmC
chr5	145835424	chr5_145835424	5hmC		chr5	145835424	ENST00000515475	5hmC
chr8	31640061	chr8_31640061	5hmC		chr8	31640061	ENST00000614767	5hmC
chr7	107169270	chr7_107169270	5hmC		chr7	107169270	ENST00000222574	5hmC
chr1	31296732	chr1_31296732	5hmC		chr1	31296732	ENST00000263694	5hmC
chr16	28292452	chr16_28292452	5hmC		chr16	28292452	ENST00000341901	5hmC
chr7	97006227	chr7_97006227	5hmC		chr7	97006227	ENST00000493273	5hmC
chr19	20167463	chr19_20167463	5hmC		chr19	20167463	ENST00000335117	5hmC
chr6	133952255	chr6_133952255	5hmC		chr6	133952255	ENST00000457715	5hmC
chr19	46746452	chr19_46746452	5hmC		chr19	46746452	ENST00000263280	5hmC
chr2	232487782	chr2_232487782	5hmC		chr2	232487782	ENST00000482346	5hmC
chr2	196171045	chr2_196171045	5hmC		chr2	196171045	ENST00000449152	5hmC
chr2	171999963	chr2_171999963	5hmC		chr2	171999963	ENST00000493742	5hmC
chr17	27793909	chr17_27793909	5hmC		chr17	27793909	ENST00000621962	5hmC
chr11	843031	chr11_843031	5hmC		chr11	843031	ENST00000397408	5hmC
chr1	42958241	chr1_42958241	5hmC		chr1	42958241	ENST00000372500	5hmC
chr12	106955537	chr12_106955537	5hmC		chr12	106955537	ENST00000570282	5hmC
chr11	93197886	chr11_93197886	5hmC		chr11	93197886	ENST00000527743	5hmC
chr1	39691550	chr1_39691550	5hmC		chr1	39691550	ENST00000617690	5hmC
chr3	66998013	chr3_66998013	5hmC		chr3	66998013	ENST00000484414	5hmC
chr4	26860876	chr4_26860876	5hmC		chr4	26860876	ENST00000465503	5hmC
chr2	168246921	chr2_168246921	5hmC		chr2	168246921	ENST00000355999	5hmC
chr9	35757097	chr9_35757097	5hmC		chr9	35757097	ENST00000414286	5hmC
chr6	43369474	chr6_43369474	5hmC		chr6	43369474	ENST00000605935	5hmC
chr10	116742814	chr10_116742814	5hmC		chr10	116742814	ENST00000369209	5hmC
chr20	13221183	chr20_13221183	5hmC		chr20	13221183	ENST00000262487	5hmC
chr10	11018220	chr10_11018220	5hmC		chr10	11018220	ENST00000632065	5hmC
chr19	8505919	chr19_8505919	5hmC		chr19	8505919	ENST00000423345	5hmC
chr7	100676156	chr7_100676156	5hmC		chr7	100676156	ENST00000393924	5hmC
chr11	110712402	chr11_110712402	5hmC		chr11	110712402	ENST00000260283	5hmC
chr9	132161677	chr9_132161677	5hmC		chr9	132161677	ENST00000372179	5hmC
chr2	28392301	chr2_28392301	5hmC		chr2	28392301	ENST00000460736	5hmC
chr8	66925617	chr8_66925617	5hmC		chr8	66925617	ENST00000520944	5hmC
chr13	98577031	chr13_98577031	5hmC		chr13	98577031	ENST00000397517	5hmC
chr15	65286782	chr15_65286782	5hmC		chr15	65286782	ENST00000444347	5hmC
chr7	5420127	chr7_5420127	5hmC		chr7	5420127	ENST00000455866	5hmC
chr10	119597004	chr10_119597004	5hmC		chr10	119597004	ENST00000497671	5hmC
chr5	66596200	chr5_66596200	5hmC		chr5	66596200	ENST00000403625	5hmC
chr1	6625565	chr1_6625565	5hmC		chr1	6625565	ENST00000472925	5hmC
chr21	42974433	chr21_42974433	5hmC		chr21	42974433	ENST00000291547	5hmC
chr22	30246232	chr22_30246232	5hmC		chr22	30246232	ENST00000608354	5hmC
chr2	112482084	chr2_112482084	5hmC		chr2	112482084	ENST00000233336	5hmC
chr9	128068566	chr9_128068566	5hmC		chr9	128068566	ENST00000373069	5hmC
chr11	122882844	chr11_122882844	5hmC		chr11	122882844	ENST00000307257	5hmC
chr14	69153319	chr14_69153319	5hmC		chr14	69153319	ENST00000553943	5hmC
chr12	68610774	chr12_68610774	5hmC		chr12	68610774	ENST00000250559	5hmC
chr5	16617042	chr5_16617042	5hmC		chr5	16617042	ENST00000509048	5hmC
chr19	58002617	chr19_58002617	5hmC		chr19	58002617	ENST00000550560	5hmC
chr20	19212958	chr20_19212958	5hmC		chr20	19212958	ENST00000613834	5hmC
chr1	25338577	chr1_25338577	5hmC		chr1	25338577	ENST00000468704	5hmC
chr16	75250800	chr16_75250800	5hmC		chr16	75250800	ENST00000561970	5hmC
chr17	64129597	chr17_64129597	5hmC		chr17	64129597	ENST00000433197	5hmC
chr9	112174825	chr9_112174825	5hmC		chr9	112174825	ENST00000355396	5hmC
chr19	55116390	chr19_55116390	5hmC		chr19	55116390	ENST00000586992	5hmC
chr16	1943037	chr16_1943037	5hmC		chr16	1943037	ENST00000473663	5hmC
chr15	73052864	chr15_73052864	5hmC		chr15	73052864	ENST00000558964	5hmC
chr12	120446765	chr12_120446765	5hmC		chr12	120446765	ENST00000229384	5hmC
chr5	61332767	chr5_61332767	5hmC		chr5	61332767	ENST00000252744	5hmC
chr17	79609257	chr17_79609257	5hmC		chr17	79609257	ENST00000571452	5hmC
chr1	25875929	chr1_25875929	5hmC		chr1	25875929	ENST00000384572	5hmC
chr20	33443436	chr20_33443436	5hmC		chr20	33443436	ENST00000217381	5hmC
chr12	48681924	chr12_48681924	5hmC		chr12	48681924	ENST00000553086	5hmC
chr16	2215282	chr16_2215282	5hmC		chr16	2215282	ENST00000333503	5hmC
chr17	45019456	chr17_45019456	5hmC		chr17	45019456	ENST00000592902	5hmC
chr16	181654	chr16_181654	5hmC		chr16	181654	ENST00000199708	5hmC
chr1	155085498	chr1_155085498	5hmC		chr1	155085498	ENST00000470294	5hmC
chr13	113297507	chr13_113297507	5hmC		chr13	113297507	ENST00000332556	5hmC
chr16	87391975	chr16_87391975	5hmC		chr16	87391975	ENST00000618298	5hmC
chr17	50919763	chr17_50919763	5hmC		chr17	50919763	ENST00000573301	5hmC
chr16	28292388	chr16_28292388	5hmC		chr16	28292388	ENST00000341901	5hmC
chr7	99144318	chr7_99144318	5hmC		chr7	99144318	ENST00000361125	5hmC
chr2	55923774	chr2_55923774	5hmC		chr2	55923774	ENST00000635671	5hmC
chr13	99087534	chr13_99087534	5hmC		chr13	99087534	ENST00000562781	5hmC
chr6	159969134	chr6_159969134	5hmC		chr6	159969134	ENST00000356956	5hmC
chr19	35995332	chr19_35995332	5hmC		chr19	35995332	ENST00000378887	5hmC
chr1	65067163	chr1_65067163	5hmC		chr1	65067163	ENST00000448344	5hmC
chr12	56449379	chr12_56449379	5hmC		chr12	56449379	ENST00000553532	5hmC
chr9	137578977	chr9_137578977	5hmC		chr9	137578977	ENST00000277540	5hmC
chr9	127785148	chr9_127785148	5hmC		chr9	127785148	ENST00000421939	5hmC
chr7	49773671	chr7_49773671	5hmC		chr7	49773671	ENST00000340652	5hmC
chr2	238427055	chr2_238427055	5hmC		chr2	238427055	ENST00000438264	5hmC
chr11	450149	chr11_450149	5hmC		chr11	450149	ENST00000308020	5hmC
chr14	91947848	chr14_91947848	5hmC		chr14	91947848	ENST00000342058	5hmC
chr14	31561434	chr14_31561434	5hmC		chr14	31561434	ENST00000548937	5hmC
chr8	144358782	chr8_144358782	5hmC		chr8	144358782	ENST00000533662	5hmC
chr8	108787290	chr8_108787290	5hmC		chr8	108787290	ENST00000518838	5hmC
chr6	154733704	chr6_154733704	5hmC		chr6	154733704	ENST00000464628	5hmC
chr20	21303115	chr20_21303115	5hmC		chr20	21303115	ENST00000377191	5hmC
chr7	103149262	chr7_103149262	5hmC		chr7	103149262	ENST00000425379	5hmC
chr1	225427141	chr1_225427141	5hmC		chr1	225427141	ENST00000421383	5hmC
chr1	119648412	chr1_119648412	5hmC		chr1	119648412	ENST00000421812	5hmC
chr3	107523528	chr3_107523528	5hmC		chr3	107523528	ENST00000454540	5hmC
chr22	41914203	chr22_41914203	5hmC		chr22	41914203	ENST00000457093	5hmC
chr7	43729867	chr7_43729867	5hmC		chr7	43729867	ENST00000438444	5hmC
chr10	97737031	chr10_97737031	5hmC		chr10	97737031	ENST00000337540	5hmC
chr5	140966751	chr5_140966751	5hmC		chr5	140966751	ENST00000625092	5hmC
chr11	74731346	chr11_74731346	5hmC		chr11	74731346	ENST00000376332	5hmC
chr5	107671154	chr5_107671154	5hmC		chr5	107671154	ENST00000333274	5hmC
chr1	166839896	chr1_166839896	5hmC		chr1	166839896	ENST00000367875	5hmC
chr4	94758285	chr4_94758285	5hmC		chr4	94758285	ENST00000515059	5hmC
chr10	1048666	chr10_1048666	5hmC		chr10	1048666	ENST00000429642	5hmC
chrX	148500496	chrX_148500496	5hmC		chrX	148500496	ENST00000456981	5hmC
chr18	5296396	chr18_5296396	5hmC		chr18	5296396	ENST00000400143	5hmC
chr8	28702068	chr8_28702068	5hmC		chr8	28702068	ENST00000519886	5hmC
chr13	110561840	chr13_110561840	5hmC		chr13	110561840	ENST00000267328	5hmC
chrX	107826423	chrX_107826423	5hmC		chrX	107826423	ENST00000443968	5hmC
chr5	176629946	chr5_176629946	5hmC		chr5	176629946	ENST00000510387	5hmC
chr5	109689435	chr5_109689435	5hmC		chr5	109689435	ENST00000261483	5hmC
chr5	62412808	chr5_62412808	5hmC		chr5	62412808	ENST00000325324	5hmC
chr19	1250949	chr19_1250949	5hmC		chr19	1250949	ENST00000591302	5hmC
chr12	50057612	chr12_50057612	5hmC		chr12	50057612	ENST00000228468	5hmC
chr2	106194273	chr2_106194273	5hmC		chr2	106194273	ENST00000409501	5hmC
chrY	7274493	chrY_7274493	5hmC		chrY	7274493	ENST00000533551	5hmC
chr8	42896920	chr8_42896920	5hmC		chr8	42896920	ENST00000307602	5hmC
chr19	11505559	chr19_11505559	5hmC		chr19	11505559	ENST00000588541	5hmC
chr21	46458991	chr21_46458991	5hmC		chr21	46458991	ENST00000466639	5hmC
chr1	151511354	chr1_151511354	5hmC		chr1	151511354	ENST00000427934	5hmC
chr3	183636794	chr3_183636794	5hmC		chr3	183636794	ENST00000468001	5hmC
chr2	101308583	chr2_101308583	5hmC		chr2	101308583	ENST00000295317	5hmC
chr15	72118112	chr15_72118112	5hmC		chr15	72118112	ENST00000424560	5hmC
chr3	46979932	chr3_46979932	5hmC		chr3	46979932	ENST00000450053	5hmC
chr9	124504820	chr9_124504820	5hmC		chr9	124504820	ENST00000455734	5hmC
chr19	14206714	chr19_14206714	5hmC		chr19	14206714	ENST00000340736	5hmC
chr20	63895595	chr20_63895595	5hmC		chr20	63895595	ENST00000470551	5hmC
chr6	27752816	chr6_27752816	5hmC		chr6	27752816	ENST00000407924	5hmC
chr8	22244868	chr8_22244868	5hmC		chr8	22244868	ENST00000385302	5hmC
chr9	35115990	chr9_35115990	5hmC		chr9	35115990	ENST00000322813	5hmC
chrX	23908081	chrX_23908081	5hmC		chrX	23908081	ENST00000379226	5hmC
chrX	23908089	chrX_23908089	5hmC		chrX	23908089	ENST00000379226	5hmC
chrX	24149803	chrX_24149803	5hmC		chrX	24149803	ENST00000304543	5hmC
chrX	16870911	chrX_16870911	5hmC		chrX	16870911	ENST00000380087	5hmC
chr10	126905849	chr10_126905849	5hmC		chr10	126905849	ENST00000623213	5hmC
chr10	35127598	chr10_35127598	5hmC		chr10	35127598	ENST00000487132	5hmC
chr5	176629929	chr5_176629929	5hmC		chr5	176629929	ENST00000510387	5hmC
chr17	54968798	chr17_54968798	5hmC		chr17	54968798	ENST00000398391	5hmC
chr14	74882237	chr14_74882237	5hmC		chr14	74882237	ENST00000554806	5hmC
chr19	6280309	chr19_6280309	5hmC		chr19	6280309	ENST00000252674	5hmC
chr19	55284280	chr19_55284280	5hmC		chr19	55284280	ENST00000309383	5hmC
chr5	55712179	chr5_55712179	5hmC		chr5	55712179	ENST00000512208	5hmC
chr11	72642672	chr11_72642672	5hmC		chr11	72642672	ENST00000543750	5hmC
chr12	132560426	chr12_132560426	5hmC		chr12	132560426	ENST00000543360	5hmC
chr7	100483691	chr7_100483691	5hmC		chr7	100483691	ENST00000300179	5hmC
chr1	228406191	chr1_228406191	5hmC		chr1	228406191	ENST00000602582	5hmC
chr10	103494189	chr10_103494189	5hmC		chr10	103494189	ENST00000369780	5hmC
chr12	42589359	chr12_42589359	5hmC		chr12	42589359	ENST00000345127	5hmC
chr19	14057630	chr19_14057630	5hmC		chr19	14057630	ENST00000589048	5hmC
chr12	95217258	chr12_95217258	5hmC		chr12	95217258	ENST00000549499	5hmC
chr16	11796777	chr16_11796777	5hmC		chr16	11796777	ENST00000574995	5hmC
chr19	43984200	chr19_43984200	5hmC		chr19	43984200	ENST00000270014	5hmC
chr9	128340484	chr9_128340484	5hmC		chr9	128340484	ENST00000372870	5hmC
chr9	128340497	chr9_128340497	5hmC		chr9	128340497	ENST00000372870	5hmC
chrX	150363375	chrX_150363375	5hmC		chrX	150363375	ENST00000432680	5hmC
chr12	19440210	chr12_19440210	5hmC		chr12	19440210	ENST00000360995	5hmC
chr13	74135160	chr13_74135160	5hmC		chr13	74135160	ENST00000377666	5hmC
chr10	115093374	chr10_115093374	5hmC		chr10	115093374	ENST00000526946	5hmC
chr1	156213550	chr1_156213550	5hmC		chr1	156213550	ENST00000497069	5hmC
chr1	23791217	chr1_23791217	5hmC		chr1	23791217	ENST00000374502	5hmC
chr15	80404356	chr15_80404356	5hmC		chr15	80404356	ENST00000303329	5hmC
chr1	87328929	chr1_87328929	5hmC		chr1	87328929	ENST00000495705	5hmC
chr6	160520162	chr6_160520162	5hmC		chr6	160520162	ENST00000335388	5hmC
chr15	88913484	chr15_88913484	5hmC		chr15	88913484	ENST00000268150	5hmC
chr10	73096283	chr10_73096283	5hmC		chr10	73096283	ENST00000307116	5hmC
chr2	12717113	chr2_12717113	5hmC		chr2	12717113	ENST00000381465	5hmC
chr20	36092620	chr20_36092620	5hmC		chr20	36092620	ENST00000406771	5hmC
chr2	39666421	chr2_39666421	5hmC		chr2	39666421	ENST00000618232	5hmC
chr17	80476792	chr17_80476792	5hmC		chr17	80476792	ENST00000306773	5hmC
chr13	42049155	chr13_42049155	5hmC		chr13	42049155	ENST00000611224	5hmC
chr9	122941009	chr9_122941009	5hmC		chr9	122941009	ENST00000373647	5hmC
chr17	32444626	chr17_32444626	5hmC		chr17	32444626	ENST00000481992	5hmC
chr2	120252989	chr2_120252989	5hmC		chr2	120252989	ENST00000470417	5hmC
chr12	67269487	chr12_67269487	5hmC		chr12	67269487	ENST00000541058	5hmC
chr2	99490629	chr2_99490629	5hmC		chr2	99490629	ENST00000413697	5hmC
chr19	18417187	chr19_18417187	5hmC		chr19	18417187	ENST00000597724	5hmC
chr3	169764954	chr3_169764954	5hmC		chr3	169764954	ENST00000363312	5hmC
chr16	23149128	chr16_23149128	5hmC		chr16	23149128	ENST00000219689	5hmC
chr11	1546861	chr11_1546861	5hmC		chr11	1546861	ENST00000528778	5hmC
chr3	12288137	chr3_12288137	5hmC		chr3	12288137	ENST00000397015	5hmC
chr7	149497505	chr7_149497505	5hmC		chr7	149497505	ENST00000461958	5hmC
chr9	35829414	chr9_35829414	5hmC		chr9	35829414	ENST00000377988	5hmC
chr12	53380380	chr12_53380380	5hmC		chr12	53380380	ENST00000327443	5hmC
chr11	132943826	chr11_132943826	5hmC		chr11	132943826	ENST00000374778	5hmC
chr11	132943838	chr11_132943838	5hmC		chr11	132943838	ENST00000374778	5hmC
chr19	5622854	chr19_5622854	5hmC		chr19	5622854	ENST00000591120	5hmC
chr4	84583000	chr4_84583000	5hmC		chr4	84583000	ENST00000295887	5hmC
chr7	518383	chr7_518383	5hmC		chr7	518383	ENST00000400761	5hmC
chr1	18956270	chr1_18956270	5hmC		chr1	18956270	ENST00000455833	5hmC
chr8	73746602	chr8_73746602	5hmC		chr8	73746602	ENST00000522962	5hmC
chr18	5629697	chr18_5629697	5hmC		chr18	5629697	ENST00000545076	5hmC
chr16	48244610	chr16_48244610	5hmC		chr16	48244610	ENST00000567385	5hmC
chr9	87498341	chr9_87498341	5hmC		chr9	87498341	ENST00000496522	5hmC
chr11	66312918	chr11_66312918	5hmC		chr11	66312918	ENST00000534065	5hmC
chr22	45309692	chr22_45309692	5hmC		chr22	45309692	ENST00000441876	5hmC
chr3	49470279	chr3_49470279	5hmC		chr3	49470279	ENST00000452060	5hmC
chr16	66880802	chr16_66880802	5hmC		chr16	66880802	ENST00000566776	5hmC
chr2	29115782	chr2_29115782	5hmC		chr2	29115782	ENST00000320081	5hmC
chr2	16508314	chr2_16508314	5hmC		chr2	16508314	ENST00000446357	5hmC
chr3	128497626	chr3_128497626	5hmC		chr3	128497626	ENST00000341105	5hmC
chr2	203328741	chr2_203328741	5hmC		chr2	203328741	ENST00000422511	5hmC
chr1	109249688	chr1_109249688	5hmC		chr1	109249688	ENST00000271332	5hmC
chr10	68407290	chr10_68407290	5hmC		chr10	68407290	ENST00000602465	5hmC
chr19	52140040	chr19_52140040	5hmC		chr19	52140040	ENST00000596290	5hmC
chr16	30091951	chr16_30091951	5hmC		chr16	30091951	ENST00000553607	5hmC
chr12	77066109	chr12_77066109	5hmC		chr12	77066109	ENST00000322886	5hmC
chr11	64810453	chr11_64810453	5hmC		chr11	64810453	ENST00000377316	5hmC
chr5	96936227	chr5_96936227	5hmC		chr5	96936227	ENST00000501338	5hmC
chr6	83709005	chr6_83709005	5hmC		chr6	83709005	ENST00000519779	5hmC
chr3	196432572	chr3_196432572	5hmC		chr3	196432572	ENST00000296328	5hmC
chr11	45665665	chr11_45665665	5hmC		chr11	45665665	ENST00000308064	5hmC
chr17	7012519	chr17_7012519	5hmC		chr17	7012519	ENST00000546395	5hmC
chr1	41496498	chr1_41496498	5hmC		chr1	41496498	ENST00000490783	5hmC
chr10	68956345	chr10_68956345	5hmC		chr10	68956345	ENST00000620315	5hmC
chr17	43779089	chr17_43779089	5hmC		chr17	43779089	ENST00000226004	5hmC
chr3	4303544	chr3_4303544	5hmC		chr3	4303544	ENST00000358950	5hmC
chr8	21919803	chr8_21919803	5hmC		chr8	21919803	ENST00000519769	5hmC
chr15	40441649	chr15_40441649	5hmC		chr15	40441649	ENST00000416165	5hmC
chr2	101698335	chr2_101698335	5hmC		chr2	101698335	ENST00000417294	5hmC
chr15	77070602	chr15_77070602	5hmC		chr15	77070602	ENST00000559494	5hmC
chr15	75450893	chr15_75450893	5hmC		chr15	75450893	ENST00000568919	5hmC
chr14	103334635	chr14_103334635	5hmC		chr14	103334635	ENST00000561325	5hmC
chr12	120470081	chr12_120470081	5hmC		chr12	120470081	ENST00000548342	5hmC
chr14	88323292	chr14_88323292	5hmC		chr14	88323292	ENST00000319231	5hmC
chr11	114059501	chr11_114059501	5hmC		chr11	114059501	ENST00000335953	5hmC
chr9	136886573	chr9_136886573	5hmC		chr9	136886573	ENST00000247668	5hmC
chr3	38025096	chr3_38025096	5hmC		chr3	38025096	ENST00000463876	5hmC
chr1	202927243	chr1_202927243	5hmC		chr1	202927243	ENST00000367261	5hmC
chr13	50124732	chr13_50124732	5hmC		chr13	50124732	ENST00000621282	5hmC
chr6	99394028	chr6_99394028	5hmC		chr6	99394028	ENST00000369242	5hmC
chr1	202643005	chr1_202643005	5hmC		chr1	202643005	ENST00000367267	5hmC
chr1	151790538	chr1_151790538	5hmC		chr1	151790538	ENST00000368824	5hmC
chr9	26947308	chr9_26947308	5hmC		chr9	26947308	ENST00000443698	5hmC
chr1	185045367	chr1_185045367	5hmC		chr1	185045367	ENST00000367510	5hmC
chr16	25691833	chr16_25691833	5hmC		chr16	25691833	ENST00000331351	5hmC
chr9	136482903	chr9_136482903	5hmC		chr9	136482903	ENST00000624034	5hmC
chr10	115094094	chr10_115094094	5hmC		chr10	115094094	ENST00000355044	5hmC
chr19	37779878	chr19_37779878	5hmC		chr19	37779878	ENST00000494605	5hmC
chr1	206635454	chr1_206635454	5hmC		chr1	206635454	ENST00000367109	5hmC
chr16	67246616	chr16_67246616	5hmC		chr16	67246616	ENST00000566345	5hmC
chr12	120438255	chr12_120438255	5hmC		chr12	120438255	ENST00000551806	5hmC
chr15	70854153	chr15_70854153	5hmC		chr15	70854153	ENST00000299213	5hmC
chr22	20858948	chr22_20858948	5hmC		chr22	20858948	ENST00000215730	5hmC
chr17	81512195	chr17_81512195	5hmC		chr17	81512195	ENST00000576209	5hmC
chr7	141072753	chr7_141072753	5hmC		chr7	141072753	ENST00000565468	5hmC
chr5	112922026	chr5_112922026	5hmC		chr5	112922026	ENST00000261482	5hmC
chr17	58756610	chr17_58756610	5hmC		chr17	58756610	ENST00000308249	5hmC
chr10	43606704	chr10_43606704	5hmC		chr10	43606704	ENST00000374435	5hmC
chr3	51385468	chr3_51385468	5hmC		chr3	51385468	ENST00000470900	5hmC
chr2	47176506	chr2_47176506	5hmC		chr2	47176506	ENST00000422269	5hmC
chr9	111661659	chr9_111661659	5hmC		chr9	111661659	ENST00000374293	5hmC
chr19	35612863	chr19_35612863	5hmC		chr19	35612863	ENST00000428854	5hmC
chr7	158586839	chr7_158586839	5hmC		chr7	158586839	ENST00000389418	5hmC
chr4	185471427	chr4_185471427	5hmC		chr4	185471427	ENST00000512874	5hmC
chr20	50731856	chr20_50731856	5hmC		chr20	50731856	ENST00000396039	5hmC
chr7	45154803	chr7_45154803	5hmC		chr7	45154803	ENST00000242249	5hmC
chr8	17027609	chr8_17027609	5hmC		chr8	17027609	ENST00000522235	5hmC
chr19	11597793	chr19_11597793	5hmC		chr19	11597793	ENST00000588174	5hmC
chr14	73949996	chr14_73949996	5hmC		chr14	73949996	ENST00000554341	5hmC
chr17	4833542	chr17_4833542	5hmC		chr17	4833542	ENST00000453408	5hmC
chr17	39927250	chr17_39927250	5hmC		chr17	39927250	ENST00000584000	5hmC
chr3	62874602	chr3_62874602	5hmC		chr3	62874602	ENST00000490353	5hmC
chr1	9234629	chr1_9234629	5hmC		chr1	9234629	ENST00000377403	5hmC
chr2	84970593	chr2_84970593	5hmC		chr2	84970593	ENST00000456682	5hmC
chr4	128811515	chr4_128811515	5hmC		chr4	128811515	ENST00000413543	5hmC
chr1	44632113	chr1_44632113	5hmC		chr1	44632113	ENST00000497469	5hmC
chr2	68467708	chr2_68467708	5hmC		chr2	68467708	ENST00000445692	5hmC
chr22	50526041	chr22_50526041	5hmC		chr22	50526041	ENST00000535425	5hmC
chr11	115503606	chr11_115503606	5hmC		chr11	115503606	ENST00000545380	5hmC
chr1	29181412	chr1_29181412	5hmC		chr1	29181412	ENST00000466448	5hmC
chr2	10448561	chr2_10448561	5hmC		chr2	10448561	ENST00000234111	5hmC
chr1	10796178	chr1_10796178	5hmC		chr1	10796178	ENST00000377022	5hmC
chr15	45198818	chr15_45198818	5hmC		chr15	45198818	ENST00000568314	5hmC
chr10	25175794	chr10_25175794	5hmC		chr10	25175794	ENST00000449643	5hmC
chr18	51030826	chr18_51030826	5hmC		chr18	51030826	ENST00000592911	5hmC
chr2	171894283	chr2_171894283	5hmC		chr2	171894283	ENST00000422440	5hmC
chr2	240819662	chr2_240819662	5hmC		chr2	240819662	ENST00000320389	5hmC
chr22	37659341	chr22_37659341	5hmC		chr22	37659341	ENST00000215904	5hmC
chr18	35240556	chr18_35240556	5hmC		chr18	35240556	ENST00000589630	5hmC
chr1	185316237	chr1_185316237	5hmC		chr1	185316237	ENST00000459929	5hmC
chr21	34614902	chr21_34614902	5hmC		chr21	34614902	ENST00000463276	5hmC
chr19	2096414	chr19_2096414	5hmC		chr19	2096414	ENST00000481489	5hmC
chr8	145052480	chr8_145052480	5hmC		chr8	145052480	ENST00000529593	5hmC
chr15	65185326	chr15_65185326	5hmC		chr15	65185326	ENST00000300107	5hmC
chr7	5046124	chr7_5046124	5hmC		chr7	5046124	ENST00000396912	5hmC
chr16	30407624	chr16_30407624	5hmC		chr16	30407624	ENST00000566625	5hmC
chr19	18203772	chr19_18203772	5hmC		chr19	18203772	ENST00000481914	5hmC
chr9	137200066	chr9_137200066	5hmC		chr9	137200066	ENST00000333046	5hmC
chr3	43621791	chr3_43621791	5hmC		chr3	43621791	ENST00000444344	5hmC
chr16	2980667	chr16_2980667	5hmC		chr16	2980667	ENST00000262300	5hmC
chr1	228109239	chr1_228109239	5hmC		chr1	228109239	ENST00000489430	5hmC
chrX	16719707	chrX_16719707	5hmC		chrX	16719707	ENST00000495743	5hmC
chr17	3695807	chr17_3695807	5hmC		chr17	3695807	ENST00000551178	5hmC
chr9	132354870	chr9_132354870	5hmC		chr9	132354870	ENST00000224140	5hmC
chr11	77066911	chr11_77066911	5hmC		chr11	77066911	ENST00000531028	5hmC
chr17	8288729	chr17_8288729	5hmC		chr17	8288729	ENST00000578849	5hmC
chr20	25696760	chr20_25696760	5hmC		chr20	25696760	ENST00000481610	5hmC
chr10	127196408	chr10_127196408	5hmC		chr10	127196408	ENST00000522781	5hmC
chr17	1399765	chr17_1399765	5hmC		chr17	1399765	ENST00000572108	5hmC
chr15	78149750	chr15_78149750	5hmC		chr15	78149750	ENST00000559106	5hmC
chr8	102863495	chr8_102863495	5hmC		chr8	102863495	ENST00000518940	5hmC
chr16	85612233	chr16_85612233	5hmC		chr16	85612233	ENST00000405402	5hmC
chr2	210170858	chr2_210170858	5hmC		chr2	210170858	ENST00000453904	5hmC
chrX	30653154	chrX_30653154	5hmC		chrX	30653154	ENST00000378946	5hmC
chr14	85533979	chr14_85533979	5hmC		chr14	85533979	ENST00000554746	5hmC
chr14	24398971	chr14_24398971	5hmC		chr14	24398971	ENST00000382554	5hmC
chr3	135965734	chr3_135965734	5hmC		chr3	135965734	ENST00000490467	5hmC
chr11	67317218	chr11_67317218	5hmC		chr11	67317218	ENST00000622583	5hmC
chr6	42048700	chr6_42048700	5hmC		chr6	42048700	ENST00000512381	5hmC
chr1	236795853	chr1_236795853	5hmC		chr1	236795853	ENST00000463959	5hmC
chr8	144465392	chr8_144465392	5hmC		chr8	144465392	ENST00000524623	5hmC
chr5	149345905	chr5_149345905	5hmC		chr5	149345905	ENST00000507562	5hmC
chr19	53879647	chr19_53879647	5hmC		chr19	53879647	ENST00000479081	5hmC
chr1	112715161	chr1_112715161	5hmC		chr1	112715161	ENST00000471106	5hmC
chr4	39182315	chr4_39182315	5hmC		chr4	39182315	ENST00000399820	5hmC
chr17	68101770	chr17_68101770	5hmC		chr17	68101770	ENST00000590734	5hmC
chr20	17570235	chr20_17570235	5hmC		chr20	17570235	ENST00000449141	5hmC
chr7	43583527	chr7_43583527	5hmC		chr7	43583527	ENST00000319357	5hmC
chr14	99605418	chr14_99605418	5hmC		chr14	99605418	ENST00000502101	5hmC
chr11	125164466	chr11_125164466	5hmC		chr11	125164466	ENST00000532316	5hmC
chrX	132218400	chrX_132218400	5hmC		chrX	132218400	ENST00000460462	5hmC
chr16	20073884	chr16_20073884	5hmC		chr16	20073884	ENST00000570682	5hmC
chr15	60592719	chr15_60592719	5hmC		chr15	60592719	ENST00000449337	5hmC
chr7	76393483	chr7_76393483	5hmC		chr7	76393483	ENST00000492979	5hmC
chr13	111115776	chr13_111115776	5hmC		chr13	111115776	ENST00000425094	5hmC
chr1	205680430	chr1_205680430	5hmC		chr1	205680430	ENST00000367145	5hmC
chr15	23039197	chr15_23039197	5hmC		chr15	23039197	ENST00000614508	5hmC
chr1	183023425	chr1_183023425	5hmC		chr1	183023425	ENST00000258341	5hmC
chr3	45225883	chr3_45225883	5hmC		chr3	45225883	ENST00000503771	5hmC
chr3	170908561	chr3_170908561	5hmC		chr3	170908561	ENST00000487522	5hmC
chr2	213284581	chr2_213284581	5hmC		chr2	213284581	ENST00000447990	5hmC
chr5	90410094	chr5_90410094	5hmC		chr5	90410094	ENST00000546238	5hmC
chr6	11043783	chr6_11043783	5hmC		chr6	11043783	ENST00000456190	5hmC
chr19	18611881	chr19_18611881	5hmC		chr19	18611881	ENST00000262817	5hmC
chr17	64497090	chr17_64497090	5hmC		chr17	64497090	ENST00000539111	5hmC
chr1	212433237	chr1_212433237	5hmC		chr1	212433237	ENST00000472389	5hmC
chr9	127916906	chr9_127916906	5hmC		chr9	127916906	ENST00000361444	5hmC
chr17	1268426	chr17_1268426	5hmC		chr17	1268426	ENST00000391429	5hmC
chr11	2991853	chr11_2991853	5hmC		chr11	2991853	ENST00000430811	5hmC
chr16	3880117	chr16_3880117	5hmC		chr16	3880117	ENST00000382070	5hmC
chr2	14635227	chr2_14635227	5hmC		chr2	14635227	ENST00000497769	5hmC
chr1	34164979	chr1_34164979	5hmC		chr1	34164979	ENST00000373381	5hmC
chr1	52602333	chr1_52602333	5hmC		chr1	52602333	ENST00000361314	5hmC
chr9	128098529	chr9_128098529	5hmC		chr9	128098529	ENST00000472769	5hmC
chr11	47552872	chr11_47552872	5hmC		chr11	47552872	ENST00000310513	5hmC
chr14	103386388	chr14_103386388	5hmC		chr14	103386388	ENST00000561225	5hmC
chr11	47408634	chr11_47408634	5hmC		chr11	47408634	ENST00000354884	5hmC
chr4	37686415	chr4_37686415	5hmC		chr4	37686415	ENST00000454158	5hmC
chr15	75454128	chr15_75454128	5hmC		chr15	75454128	ENST00000617588	5hmC
chr12	120641397	chr12_120641397	5hmC		chr12	120641397	ENST00000540369	5hmC
chr8	28494890	chr8_28494890	5hmC		chr8	28494890	ENST00000240093	5hmC
chr19	40717194	chr19_40717194	5hmC		chr19	40717194	ENST00000263370	5hmC
chr1	20786747	chr1_20786747	5hmC		chr1	20786747	ENST00000312239	5hmC
chr9	122264671	chr9_122264671	5hmC		chr9	122264671	ENST00000344641	5hmC
chr19	14032160	chr19_14032160	5hmC		chr19	14032160	ENST00000263379	5hmC
chr17	81891177	chr17_81891177	5hmC		chr17	81891177	ENST00000511412	5hmC
chr6	166998925	chr6_166998925	5hmC		chr6	166998925	ENST00000444102	5hmC
chr1	110150603	chr1_110150603	5hmC		chr1	110150603	ENST00000331565	5hmC
chrX	41923352	chrX_41923352	5hmC		chrX	41923352	ENST00000378158	5hmC
chr1	236686370	chr1_236686370	5hmC		chr1	236686370	ENST00000546208	5hmC
chr15	82810052	chr15_82810052	5hmC		chr15	82810052	ENST00000286760	5hmC
chr12	130838987	chr12_130838987	5hmC		chr12	130838987	ENST00000392373	5hmC
chr7	5513734	chr7_5513734	5hmC		chr7	5513734	ENST00000415009	5hmC
chr1	27602542	chr1_27602542	5hmC		chr1	27602542	ENST00000490295	5hmC
chr7	148698953	chr7_148698953	5hmC		chr7	148698953	ENST00000325222	5hmC
chr15	92882633	chr15_92882633	5hmC		chr15	92882633	ENST00000557682	5hmC
chr4	26860796	chr4_26860796	5hmC		chr4	26860796	ENST00000467011	5hmC
chr14	76812607	chr14_76812607	5hmC		chr14	76812607	ENST00000554941	5hmC
chr3	150409880	chr3_150409880	5hmC		chr3	150409880	ENST00000480589	5hmC
chr16	23182606	chr16_23182606	5hmC		chr16	23182606	ENST00000300061	5hmC
chr2	224585529	chr2_224585529	5hmC		chr2	224585529	ENST00000344951	5hmC
chr2	207166399	chr2_207166399	5hmC		chr2	207166399	ENST00000618396	5hmC
chr1	21345364	chr1_21345364	5hmC		chr1	21345364	ENST00000415912	5hmC
chr3	134486436	chr3_134486436	5hmC		chr3	134486436	ENST00000606977	5hmC
chr9	128702801	chr9_128702801	5hmC		chr9	128702801	ENST00000291906	5hmC
chr3	23945670	chr3_23945670	5hmC		chr3	23945670	ENST00000383773	5hmC
chr15	51341907	chr15_51341907	5hmC		chr15	51341907	ENST00000558286	5hmC
chr6	28923563	chr6_28923563	5hmC		chr6	28923563	ENST00000481474	5hmC
chr2	196593383	chr2_196593383	5hmC		chr2	196593383	ENST00000427457	5hmC
chr19	8005261	chr19_8005261	5hmC		chr19	8005261	ENST00000407627	5hmC
chr17	50345904	chr17_50345904	5hmC		chr17	50345904	ENST00000017003	5hmC
chr3	126476143	chr3_126476143	5hmC		chr3	126476143	ENST00000389709	5hmC
chr9	135907285	chr9_135907285	5hmC		chr9	135907285	ENST00000409386	5hmC
chr10	100346534	chr10_100346534	5hmC		chr10	100346534	ENST00000429420	5hmC
chr14	70809635	chr14_70809635	5hmC		chr14	70809635	ENST00000555993	5hmC
chr7	73668195	chr7_73668195	5hmC		chr7	73668195	ENST00000451519	5hmC
chr1	30908128	chr1_30908128	5hmC		chr1	30908128	ENST00000339394	5hmC
chr6	42050615	chr6_42050615	5hmC		chr6	42050615	ENST00000482926	5hmC
chr3	122514804	chr3_122514804	5hmC		chr3	122514804	ENST00000493510	5hmC
chr12	122022869	chr12_122022869	5hmC		chr12	122022869	ENST00000432926	5hmC
chr16	4116670	chr16_4116670	5hmC		chr16	4116670	ENST00000294016	5hmC
chr6	109483157	chr6_109483157	5hmC		chr6	109483157	ENST00000230122	5hmC
chr19	34428589	chr19_34428589	5hmC		chr19	34428589	ENST00000592841	5hmC
chr6	31972116	chr6_31972116	5hmC		chr6	31972116	ENST00000474587	5hmC
chr1	179026065	chr1_179026065	5hmC		chr1	179026065	ENST00000263733	5hmC
chr3	129183649	chr3_129183649	5hmC		chr3	129183649	ENST00000502372	5hmC
chr18	9137117	chr18_9137117	5hmC		chr18	9137117	ENST00000581635	5hmC
chr18	48408836	chr18_48408836	5hmC		chr18	48408836	ENST00000589194	5hmC
chr9	85742367	chr9_85742367	5hmC		chr9	85742367	ENST00000628899	5hmC
chr17	68512915	chr17_68512915	5hmC		chr17	68512915	ENST00000585815	5hmC
chr2	237085745	chr2_237085745	5hmC		chr2	237085745	ENST00000418430	5hmC
chr14	59630577	chr14_59630577	5hmC		chr14	59630577	ENST00000395090	5hmC
chr8	127737974	chr8_127737974	5hmC		chr8	127737974	ENST00000520751	5hmC
chr8	123768342	chr8_123768342	5hmC		chr8	123768342	ENST00000521166	5hmC
chr1	145957879	chr1_145957879	5hmC		chr1	145957879	ENST00000604000	5hmC
chr5	172771164	chr5_172771164	5hmC		chr5	172771164	ENST00000239223	5hmC
chr16	30814426	chr16_30814426	5hmC		chr16	30814426	ENST00000612622	5hmC
chr1	1308681	chr1_1308681	5hmC		chr1	1308681	ENST00000470520	5hmC
chr12	27780054	chr12_27780054	5hmC		chr12	27780054	ENST00000539176	5hmC
chr19	55643814	chr19_55643814	5hmC		chr19	55643814	ENST00000588537	5hmC
chr16	31180615	chr16_31180615	5hmC		chr16	31180615	ENST00000568685	5hmC
chr17	64496898	chr17_64496898	5hmC		chr17	64496898	ENST00000585141	5hmC
chr11	10808607	chr11_10808607	5hmC		chr11	10808607	ENST00000525995	5hmC
chr16	87603210	chr16_87603210	5hmC		chr16	87603210	ENST00000284262	5hmC
chr5	98928194	chr5_98928194	5hmC		chr5	98928194	ENST00000614616	5hmC
chr21	33643377	chr21_33643377	5hmC		chr21	33643377	ENST00000438788	5hmC
chr16	234876	chr16_234876	5hmC		chr16	234876	ENST00000420500	5hmC
chr3	128618079	chr3_128618079	5hmC		chr3	128618079	ENST00000490166	5hmC
chr16	71289291	chr16_71289291	5hmC		chr16	71289291	ENST00000565850	5hmC
chr16	74607135	chr16_74607135	5hmC		chr16	74607135	ENST00000627032	5hmC
chr22	21002257	chr22_21002257	5hmC		chr22	21002257	ENST00000452284	5hmC
chr10	95291062	chr10_95291062	5hmC		chr10	95291062	ENST00000329399	5hmC
chr9	98708482	chr9_98708482	5hmC		chr9	98708482	ENST00000259455	5hmC
chr18	46175032	chr18_46175032	5hmC		chr18	46175032	ENST00000615553	5hmC
chr9	105447997	chr9_105447997	5hmC		chr9	105447997	ENST00000374710	5hmC
chr2	64019120	chr2_64019120	5hmC		chr2	64019120	ENST00000272322	5hmC
chr19	3036568	chr19_3036568	5hmC		chr19	3036568	ENST00000591720	5hmC
chr2	240820550	chr2_240820550	5hmC		chr2	240820550	ENST00000498729	5hmC
chr13	110714568	chr13_110714568	5hmC		chr13	110714568	ENST00000375774	5hmC
chr18	55587992	chr18_55587992	5hmC		chr18	55587992	ENST00000627784	5hmC
chr11	18012981	chr11_18012981	5hmC		chr11	18012981	ENST00000532265	5hmC
chr12	100142396	chr12_100142396	5hmC		chr12	100142396	ENST00000547428	5hmC
chr7	100612419	chr7_100612419	5hmC		chr7	100612419	ENST00000379527	5hmC
chr19	36139931	chr19_36139931	5hmC		chr19	36139931	ENST00000589146	5hmC
chr6	43369675	chr6_43369675	5hmC		chr6	43369675	ENST00000605935	5hmC
chr7	152463717	chr7_152463717	5hmC		chr7	152463717	ENST00000564834	5hmC
chr10	119207481	chr10_119207481	5hmC		chr10	119207481	ENST00000392870	5hmC
chr8	73294091	chr8_73294091	5hmC		chr8	73294091	ENST00000352983	5hmC
chr9	129336904	chr9_129336904	5hmC		chr9	129336904	ENST00000444125	5hmC
chr1	239386946	chr1_239386946	5hmC		chr1	239386946	ENST00000492335	5hmC
chr9	96619078	chr9_96619078	5hmC		chr9	96619078	ENST00000496750	5hmC
chr14	24094359	chr14_24094359	5hmC		chr14	24094359	ENST00000559584	5hmC
chr18	50560523	chr18_50560523	5hmC		chr18	50560523	ENST00000588540	5hmC
chr19	2269685	chr19_2269685	5hmC		chr19	2269685	ENST00000593238	5hmC
chr16	2882999	chr16_2882999	5hmC		chr16	2882999	ENST00000396958	5hmC
chr7	149028662	chr7_149028662	5hmC		chr7	149028662	ENST00000286091	5hmC
chr10	96832959	chr10_96832959	5hmC		chr10	96832959	ENST00000356016	5hmC
chr12	69585825	chr12_69585825	5hmC		chr12	69585825	ENST00000543146	5hmC
chr3	52897319	chr3_52897319	5hmC		chr3	52897319	ENST00000467979	5hmC
chr14	105249206	chr14_105249206	5hmC		chr14	105249206	ENST00000392553	5hmC
chr2	3558627	chr2_3558627	5hmC		chr2	3558627	ENST00000315212	5hmC
chr22	50628465	chr22_50628465	5hmC		chr22	50628465	ENST00000453344	5hmC
chr18	31943506	chr18_31943506	5hmC		chr18	31943506	ENST00000580104	5hmC
chr17	67378045	chr17_67378045	5hmC		chr17	67378045	ENST00000581322	5hmC
chr13	108495653	chr13_108495653	5hmC		chr13	108495653	ENST00000392864	5hmC
chr9	129174012	chr9_129174012	5hmC		chr9	129174012	ENST00000599172	5hmC
chr20	36093045	chr20_36093045	5hmC		chr20	36093045	ENST00000447825	5hmC
chr17	18039609	chr17_18039609	5hmC		chr17	18039609	ENST00000376345	5hmC
chr20	62182747	chr20_62182747	5hmC		chr20	62182747	ENST00000466933	5hmC
chr11	8871286	chr11_8871286	5hmC		chr11	8871286	ENST00000526155	5hmC
chr3	53161423	chr3_53161423	5hmC		chr3	53161423	ENST00000487897	5hmC
chr12	12267483	chr12_12267483	5hmC		chr12	12267483	ENST00000535731	5hmC
chr2	165954040	chr2_165954040	5hmC		chr2	165954040	ENST00000243344	5hmC
chr1	1348758	chr1_1348758	5hmC		chr1	1348758	ENST00000472445	5hmC
chr12	11649902	chr12_11649902	5hmC		chr12	11649902	ENST00000541426	5hmC
chr1	110210924	chr1_110210924	5hmC		chr1	110210924	ENST00000489935	5hmC
chr19	50328803	chr19_50328803	5hmC		chr19	50328803	ENST00000376959	5hmC
chr17	18039605	chr17_18039605	5hmC		chr17	18039605	ENST00000376345	5hmC
chr13	48304122	chr13_48304122	5hmC		chr13	48304122	ENST00000267163	5hmC
chr19	925818	chr19_925818	5hmC		chr19	925818	ENST00000585895	5hmC
chr2	239400013	chr2_239400013	5hmC		chr2	239400013	ENST00000345617	5hmC
chr4	152936870	chr4_152936870	5hmC		chr4	152936870	ENST00000511601	5hmC
chr17	42981185	chr17_42981185	5hmC		chr17	42981185	ENST00000589705	5hmC
chr7	32071068	chr7_32071068	5hmC		chr7	32071068	ENST00000396182	5hmC
chr22	42649331	chr22_42649331	5hmC		chr22	42649331	ENST00000352397	5hmC
chr17	68035928	chr17_68035928	5hmC		chr17	68035928	ENST00000537025	5hmC
chr1	211578696	chr1_211578696	5hmC		chr1	211578696	ENST00000367001	5hmC
chr8	22089184	chr8_22089184	5hmC		chr8	22089184	ENST00000427751	5hmC
chr20	17682341	chr20_17682341	5hmC		chr20	17682341	ENST00000398782	5hmC
chr1	31764033	chr1_31764033	5hmC		chr1	31764033	ENST00000373655	5hmC
chr20	36093063	chr20_36093063	5hmC		chr20	36093063	ENST00000447825	5hmC
chr17	81034786	chr17_81034786	5hmC		chr17	81034786	ENST00000573167	5hmC
chr7	43112467	chr7_43112467	5hmC		chr7	43112467	ENST00000395891	5hmC
chr19	13865850	chr19_13865850	5hmC		chr19	13865850	ENST00000591161	5hmC
chr5	79513592	chr5_79513592	5hmC		chr5	79513592	ENST00000334082	5hmC
chr4	141133105	chr4_141133105	5hmC		chr4	141133105	ENST00000507500	5hmC
chr10	22713751	chr10_22713751	5hmC		chr10	22713751	ENST00000545335	5hmC
chr19	6279764	chr19_6279764	5hmC		chr19	6279764	ENST00000252674	5hmC
chr8	22441528	chr8_22441528	5hmC		chr8	22441528	ENST00000522000	5hmC
chr14	28774479	chr14_28774479	5hmC		chr14	28774479	ENST00000548213	5hmC
chr4	338339	chr4_338339	5hmC		chr4	338339	ENST00000508039	5hmC
chr19	53132866	chr19_53132866	5hmC		chr19	53132866	ENST00000600120	5hmC
chr10	101783362	chr10_101783362	5hmC		chr10	101783362	ENST00000462391	5hmC
chr1	247331813	chr1_247331813	5hmC		chr1	247331813	ENST00000477903	5hmC
chr1	1349784	chr1_1349784	5hmC		chr1	1349784	ENST00000378888	5hmC
chr8	12755359	chr8_12755359	5hmC		chr8	12755359	ENST00000398246	5hmC
chr22	42079855	chr22_42079855	5hmC		chr22	42079855	ENST00000484235	5hmC
chr3	10321196	chr3_10321196	5hmC		chr3	10321196	ENST00000350697	5hmC
chr3	129183054	chr3_129183054	5hmC		chr3	129183054	ENST00000502372	5hmC
chr16	67563102	chr16_67563102	5hmC		chr16	67563102	ENST00000566078	5hmC
chr9	25678149	chr9_25678149	5hmC		chr9	25678149	ENST00000358022	5hmC
chr1	6497336	chr1_6497336	5hmC		chr1	6497336	ENST00000400915	5hmC
chr5	126600949	chr5_126600949	5hmC		chr5	126600949	ENST00000514725	5hmC
chr8	52714060	chr8_52714060	5hmC		chr8	52714060	ENST00000435644	5hmC
chr5	50441253	chr5_50441253	5hmC		chr5	50441253	ENST00000508934	5hmC
chr1	52366243	chr1_52366243	5hmC		chr1	52366243	ENST00000371586	5hmC
chr15	98647958	chr15_98647958	5hmC		chr15	98647958	ENST00000560221	5hmC
chr15	79924051	chr15_79924051	5hmC		chr15	79924051	ENST00000494999	5hmC
chr5	62403660	chr5_62403660	5hmC		chr5	62403660	ENST00000509182	5hmC
chr2	85889502	chr2_85889502	5hmC		chr2	85889502	ENST00000455121	5hmC
chr9	21994564	chr9_21994564	5hmC		chr9	21994564	ENST00000579755	5hmC
chr6	44270893	chr6_44270893	5hmC		chr6	44270893	ENST00000438774	5hmC
chr20	41618803	chr20_41618803	5hmC		chr20	41618803	ENST00000373233	5hmC
chr11	62601887	chr11_62601887	5hmC		chr11	62601887	ENST00000278823	5hmC
chr2	239401776	chr2_239401776	5hmC		chr2	239401776	ENST00000413029	5hmC
chr4	48779203	chr4_48779203	5hmC		chr4	48779203	ENST00000515684	5hmC
chr14	105168961	chr14_105168961	5hmC		chr14	105168961	ENST00000347004	5hmC
chr7	100612946	chr7_100612946	5hmC		chr7	100612946	ENST00000497456	5hmC
chr19	44644126	chr19_44644126	5hmC		chr19	44644126	ENST00000406449	5hmC
chr7	100694439	chr7_100694439	5hmC		chr7	100694439	ENST00000275732	5hmC
chr14	50116388	chr14_50116388	5hmC		chr14	50116388	ENST00000569518	5hmC
chr7	149028153	chr7_149028153	5hmC		chr7	149028153	ENST00000413966	5hmC
chr5	77210864	chr5_77210864	5hmC		chr5	77210864	ENST00000340978	5hmC
chr19	54096125	chr19_54096125	5hmC		chr19	54096125	ENST00000391761	5hmC
chr18	37566911	chr18_37566911	5hmC		chr18	37566911	ENST00000420428	5hmC
chr16	30923874	chr16_30923874	5hmC		chr16	30923874	ENST00000338343	5hmC
chr3	32685490	chr3_32685490	5hmC		chr3	32685490	ENST00000494439	5hmC
chr8	88327822	chr8_88327822	5hmC		chr8	88327822	ENST00000520849	5hmC
chr12	9064542	chr12_9064542	5hmC		chr12	9064542	ENST00000538094	5hmC
chr11	64305799	chr11_64305799	5hmC		chr11	64305799	ENST00000539594	5hmC
chr6	150865921	chr6_150865921	5hmC		chr6	150865921	ENST00000367308	5hmC
chr21	42879254	chr21_42879254	5hmC		chr21	42879254	ENST00000492742	5hmC
chr11	798364	chr11_798364	5hmC		chr11	798364	ENST00000628067	5hmC
chr1	1615637	chr1_1615637	5hmC		chr1	1615637	ENST00000514363	5hmC
chr22	35300287	chr22_35300287	5hmC		chr22	35300287	ENST00000449508	5hmC
chr8	22598788	chr8_22598788	5hmC		chr8	22598788	ENST00000409586	5hmC
chr20	9839017	chr20_9839017	5hmC		chr20	9839017	ENST00000378429	5hmC
chr7	151167909	chr7_151167909	5hmC		chr7	151167909	ENST00000297537	5hmC
chr7	76047788	chr7_76047788	5hmC		chr7	76047788	ENST00000431581	5hmC
chr16	1960034	chr16_1960034	5hmC		chr16	1960034	ENST00000570172	5hmC
chr11	108665298	chr11_108665298	5hmC		chr11	108665298	ENST00000526794	5hmC
chr3	13480492	chr3_13480492	5hmC		chr3	13480492	ENST00000418189	5hmC
chr4	75725092	chr4_75725092	5hmC		chr4	75725092	ENST00000264904	5hmC
chr22	37427728	chr22_37427728	5hmC		chr22	37427728	ENST00000415408	5hmC
chr10	119207254	chr10_119207254	5hmC		chr10	119207254	ENST00000392870	5hmC
chr1	35930867	chr1_35930867	5hmC		chr1	35930867	ENST00000324350	5hmC
chr11	57668366	chr11_57668366	5hmC		chr11	57668366	ENST00000524540	5hmC
chr15	84748648	chr15_84748648	5hmC		chr15	84748648	ENST00000560079	5hmC
chr2	223945314	chr2_223945314	5hmC		chr2	223945314	ENST00000483061	5hmC
chr22	21736323	chr22_21736323	5hmC		chr22	21736323	ENST00000339468	5hmC
chr15	34038858	chr15_34038858	5hmC		chr15	34038858	ENST00000306730	5hmC
chr5	157744209	chr5_157744209	5hmC		chr5	157744209	ENST00000286307	5hmC
chr16	4476462	chr16_4476462	5hmC		chr16	4476462	ENST00000570445	5hmC
chr6	43687709	chr6_43687709	5hmC		chr6	43687709	ENST00000372133	5hmC
chr16	89720998	chr16_89720998	5hmC		chr16	89720998	ENST00000568064	5hmC
chr3	15859026	chr3_15859026	5hmC		chr3	15859026	ENST00000412318	5hmC
chr11	46617091	chr11_46617091	5hmC		chr11	46617091	ENST00000326737	5hmC
chr19	5622381	chr19_5622381	5hmC		chr19	5622381	ENST00000591120	5hmC
chr4	76251689	chr4_76251689	5hmC		chr4	76251689	ENST00000510328	5hmC
chr20	32110005	chr20_32110005	5hmC		chr20	32110005	ENST00000417389	5hmC
chrX	119872004	chrX_119872004	5hmC		chrX	119872004	ENST00000371442	5hmC
chr11	534987	chr11_534987	5hmC		chr11	534987	ENST00000397596	5hmC
chr8	30658503	chr8_30658503	5hmC		chr8	30658503	ENST00000355904	5hmC
chr3	24494605	chr3_24494605	5hmC		chr3	24494605	ENST00000415021	5hmC
chr16	81315308	chr16_81315308	5hmC		chr16	81315308	ENST00000568107	5hmC
chr1	156082503	chr1_156082503	5hmC		chr1	156082503	ENST00000502751	5hmC
chr2	229922769	chr2_229922769	5hmC		chr2	229922769	ENST00000409992	5hmC
chr5	81750275	chr5_81750275	5hmC		chr5	81750275	ENST00000512098	5hmC
chr5	138542914	chr5_138542914	5hmC		chr5	138542914	ENST00000512198	5hmC
chr17	50129958	chr17_50129958	5hmC		chr17	50129958	ENST00000503131	5hmC
chr6	159693596	chr6_159693596	5hmC		chr6	159693596	ENST00000538183	5hmC
chr12	25958702	chr12_25958702	5hmC		chr12	25958702	ENST00000500276	5hmC
chr1	226407963	chr1_226407963	5hmC		chr1	226407963	ENST00000366790	5hmC
chr17	50129982	chr17_50129982	5hmC		chr17	50129982	ENST00000503131	5hmC
chr6	118894731	chr6_118894731	5hmC		chr6	118894731	ENST00000505485	5hmC
chr3	66998689	chr3_66998689	5hmC		chr3	66998689	ENST00000460784	5hmC
chr4	213091	chr4_213091	5hmC		chr4	213091	ENST00000356347	5hmC
chr10	95560672	chr10_95560672	5hmC		chr10	95560672	ENST00000607232	5hmC
chr4	52722138	chr4_52722138	5hmC		chr4	52722138	ENST00000512377	5hmC
chr8	15237138	chr8_15237138	5hmC		chr8	15237138	ENST00000382080	5hmC
chr4	38663885	chr4_38663885	5hmC		chr4	38663885	ENST00000261438	5hmC
chr9	134068519	chr9_134068519	5hmC		chr9	134068519	ENST00000371834	5hmC
chr19	5578369	chr19_5578369	5hmC		chr19	5578369	ENST00000435815	5hmC
chr16	87492532	chr16_87492532	5hmC		chr16	87492532	ENST00000562466	5hmC
chr10	125160434	chr10_125160434	5hmC		chr10	125160434	ENST00000494626	5hmC
chr14	44962271	chr14_44962271	5hmC		chr14	44962271	ENST00000361462	5hmC
chr19	3359949	chr19_3359949	5hmC		chr19	3359949	ENST00000586919	5hmC
chr12	131711745	chr12_131711745	5hmC		chr12	131711745	ENST00000541286	5hmC
chr9	128456065	chr9_128456065	5hmC		chr9	128456065	ENST00000372814	5hmC
chr1	167220448	chr1_167220448	5hmC		chr1	167220448	ENST00000606967	5hmC
chr13	111153469	chr13_111153469	5hmC		chr13	111153469	ENST00000491775	5hmC
chr18	9137263	chr18_9137263	5hmC		chr18	9137263	ENST00000400020	5hmC
chr2	233251881	chr2_233251881	5hmC		chr2	233251881	ENST00000392018	5hmC
chr7	100081977	chr7_100081977	5hmC		chr7	100081977	ENST00000424697	5hmC
chr10	48306730	chr10_48306730	5hmC		chr10	48306730	ENST00000374189	5hmC
chr5	140647918	chr5_140647918	5hmC		chr5	140647918	ENST00000523672	5hmC
chr16	89720894	chr16_89720894	5hmC		chr16	89720894	ENST00000563798	5hmC
chr1	20633751	chr1_20633751	5hmC		chr1	20633751	ENST00000622012	5hmC
chr1	15975684	chr1_15975684	5hmC		chr1	15975684	ENST00000537142	5hmC
chr4	159102949	chr4_159102949	5hmC		chr4	159102949	ENST00000505478	5hmC
chr12	46268684	chr12_46268684	5hmC		chr12	46268684	ENST00000551506	5hmC
chr8	57994902	chr8_57994902	5hmC		chr8	57994902	ENST00000520369	5hmC
chr1	150975112	chr1_150975112	5hmC		chr1	150975112	ENST00000368954	5hmC
chr10	73730738	chr10_73730738	5hmC		chr10	73730738	ENST00000507952	5hmC
chr6	15663066	chr6_15663066	5hmC		chr6	15663066	ENST00000513680	5hmC
chr14	31457238	chr14_31457238	5hmC		chr14	31457238	ENST00000547760	5hmC
chr5	115544897	chr5_115544897	5hmC		chr5	115544897	ENST00000274457	5hmC
chr19	34733885	chr19_34733885	5hmC		chr19	34733885	ENST00000612269	5hmC
chr20	32583195	chr20_32583195	5hmC		chr20	32583195	ENST00000457213	5hmC
chr1	17539750	chr1_17539750	5hmC		chr1	17539750	ENST00000361221	5hmC
chr14	32077786	chr14_32077786	5hmC		chr14	32077786	ENST00000556191	5hmC
chr19	17719982	chr19_17719982	5hmC		chr19	17719982	ENST00000599494	5hmC
chr2	96869009	chr2_96869009	5hmC		chr2	96869009	ENST00000442264	5hmC
chr1	230067495	chr1_230067495	5hmC		chr1	230067495	ENST00000488903	5hmC
chr22	40045298	chr22_40045298	5hmC		chr22	40045298	ENST00000402203	5hmC
chr19	5719920	chr19_5719920	5hmC		chr19	5719920	ENST00000590558	5hmC
chr3	47781904	chr3_47781904	5hmC		chr3	47781904	ENST00000254480	5hmC
chr17	1488168	chr17_1488168	5hmC		chr17	1488168	ENST00000571715	5hmC
chr5	77492578	chr5_77492578	5hmC		chr5	77492578	ENST00000296679	5hmC
chr8	144466603	chr8_144466603	5hmC		chr8	144466603	ENST00000301332	5hmC
chr14	70822121	chr14_70822121	5hmC		chr14	70822121	ENST00000622856	5hmC
chr8	130359010	chr8_130359010	5hmC		chr8	130359010	ENST00000524367	5hmC
chr5	180810996	chr5_180810996	5hmC		chr5	180810996	ENST00000510962	5hmC
chr19	42255082	chr19_42255082	5hmC		chr19	42255082	ENST00000596818	5hmC
chr1	11478965	chr1_11478965	5hmC		chr1	11478965	ENST00000423056	5hmC
chr3	43287066	chr3_43287066	5hmC		chr3	43287066	ENST00000437827	5hmC
chr17	17303278	chr17_17303278	5hmC		chr17	17303278	ENST00000389022	5hmC
chr1	7705470	chr1_7705470	5hmC		chr1	7705470	ENST00000602916	5hmC
chr17	732321	chr17_732321	5hmC		chr17	732321	ENST00000574327	5hmC
chr1	246931192	chr1_246931192	5hmC		chr1	246931192	ENST00000366508	5hmC
chr17	62066070	chr17_62066070	5hmC		chr17	62066070	ENST00000397786	5hmC
chr12	49367095	chr12_49367095	5hmC		chr12	49367095	ENST00000548377	5hmC
chr14	64880219	chr14_64880219	5hmC		chr14	64880219	ENST00000556626	5hmC
chr10	18140285	chr10_18140285	5hmC		chr10	18140285	ENST00000324631	5hmC
chr21	25734553	chr21_25734553	5hmC		chr21	25734553	ENST00000354828	5hmC
chr19	797666	chr19_797666	5hmC		chr19	797666	ENST00000587191	5hmC
chr8	123416809	chr8_123416809	5hmC		chr8	123416809	ENST00000523356	5hmC
chr11	119121569	chr11_119121569	5hmC		chr11	119121569	ENST00000350777	5hmC
chr3	49470371	chr3_49470371	5hmC		chr3	49470371	ENST00000496474	5hmC
chr2	62196974	chr2_62196974	5hmC		chr2	62196974	ENST00000301998	5hmC
chr4	99950970	chr4_99950970	5hmC		chr4	99950970	ENST00000501976	5hmC
chr1	6393123	chr1_6393123	5hmC		chr1	6393123	ENST00000608083	5hmC
chr5	612648	chr5_612648	5hmC		chr5	612648	ENST00000264935	5hmC
chr11	47579202	chr11_47579202	5hmC		chr11	47579202	ENST00000531351	5hmC
chr18	67516678	chr18_67516678	5hmC		chr18	67516678	ENST00000583687	5hmC
chr2	131425463	chr2_131425463	5hmC		chr2	131425463	ENST00000444815	5hmC
chr10	130110674	chr10_130110674	5hmC		chr10	130110674	ENST00000456581	5hmC
chr2	8679169	chr2_8679169	5hmC		chr2	8679169	ENST00000421298	5hmC
chr4	56976993	chr4_56976993	5hmC		chr4	56976993	ENST00000450656	5hmC
chr19	3786027	chr19_3786027	5hmC		chr19	3786027	ENST00000591059	5hmC
chr7	73522586	chr7_73522586	5hmC		chr7	73522586	ENST00000404251	5hmC
chr1	204685234	chr1_204685234	5hmC		chr1	204685234	ENST00000367176	5hmC
chr12	49234644	chr12_49234644	5hmC		chr12	49234644	ENST00000552125	5hmC
chr18	7568265	chr18_7568265	5hmC		chr18	7568265	ENST00000332175	5hmC
chr14	99971881	chr14_99971881	5hmC		chr14	99971881	ENST00000402714	5hmC
chr1	9183136	chr1_9183136	5hmC		chr1	9183136	ENST00000437157	5hmC
chr11	10294088	chr11_10294088	5hmC		chr11	10294088	ENST00000256190	5hmC
chr4	99946382	chr4_99946382	5hmC		chr4	99946382	ENST00000426476	5hmC
chr1	148402411	chr1_148402411	5hmC		chr1	148402411	ENST00000634549	5hmC
chr3	160225545	chr3_160225545	5hmC		chr3	160225545	ENST00000326474	5hmC
chr16	728244	chr16_728244	5hmC		chr16	728244	ENST00000561561	5hmC
chr17	75154400	chr17_75154400	5hmC		chr17	75154400	ENST00000581874	5hmC
chr11	79438936	chr11_79438936	5hmC		chr11	79438936	ENST00000528688	5hmC
chr4	98928907	chr4_98928907	5hmC		chr4	98928907	ENST00000583654	5hmC
chr17	4997916	chr17_4997916	5hmC		chr17	4997916	ENST00000320785	5hmC
chr4	56435298	chr4_56435298	5hmC		chr4	56435298	ENST00000507724	5hmC
chr14	104800501	chr14_104800501	5hmC		chr14	104800501	ENST00000555360	5hmC
chr11	14643650	chr11_14643650	5hmC		chr11	14643650	ENST00000528018	5hmC
chr14	105314602	chr14_105314602	5hmC		chr14	105314602	ENST00000447393	5hmC
chr17	19977523	chr17_19977523	5hmC		chr17	19977523	ENST00000395536	5hmC
chr1	113905089	chr1_113905089	5hmC		chr1	113905089	ENST00000256658	5hmC
chr5	168529409	chr5_168529409	5hmC		chr5	168529409	ENST00000338333	5hmC
chr22	39244699	chr22_39244699	5hmC		chr22	39244699	ENST00000331163	5hmC
chr11	207251	chr11_207251	5hmC		chr11	207251	ENST00000486280	5hmC
chr1	40161423	chr1_40161423	5hmC		chr1	40161423	ENST00000372771	5hmC
chr1	69567609	chr1_69567609	5hmC		chr1	69567609	ENST00000310961	5hmC
chr1	18108158	chr1_18108158	5hmC		chr1	18108158	ENST00000251296	5hmC
chr15	85795053	chr15_85795053	5hmC		chr15	85795053	ENST00000337975	5hmC
chr6	166382177	chr6_166382177	5hmC		chr6	166382177	ENST00000475708	5hmC
chr12	56224400	chr12_56224400	5hmC		chr12	56224400	ENST00000341463	5hmC
chr20	37179045	chr20_37179045	5hmC		chr20	37179045	ENST00000237530	5hmC
chr17	46771531	chr17_46771531	5hmC		chr17	46771531	ENST00000465370	5hmC
chr16	30407413	chr16_30407413	5hmC		chr16	30407413	ENST00000434417	5hmC
chr2	149330311	chr2_149330311	5hmC		chr2	149330311	ENST00000334166	5hmC
chr3	157160030	chr3_157160030	5hmC		chr3	157160030	ENST00000470121	5hmC
chr4	143185211	chr4_143185211	5hmC		chr4	143185211	ENST00000307017	5hmC
chr8	143247091	chr8_143247091	5hmC		chr8	143247091	ENST00000522452	5hmC
chr3	31532820	chr3_31532820	5hmC		chr3	31532820	ENST00000295770	5hmC
chr11	108593434	chr11_108593434	5hmC		chr11	108593434	ENST00000265843	5hmC
chr14	92748552	chr14_92748552	5hmC		chr14	92748552	ENST00000553918	5hmC
chr11	120240125	chr11_120240125	5hmC		chr11	120240125	ENST00000543440	5hmC
chr9	97502195	chr9_97502195	5hmC		chr9	97502195	ENST00000259365	5hmC
chr15	40764081	chr15_40764081	5hmC		chr15	40764081	ENST00000561160	5hmC
chr11	67372935	chr11_67372935	5hmC		chr11	67372935	ENST00000543494	5hmC
chr7	73739246	chr7_73739246	5hmC		chr7	73739246	ENST00000222800	5hmC
chr2	219061138	chr2_219061138	5hmC		chr2	219061138	ENST00000295731	5hmC
chr14	89417083	chr14_89417083	5hmC		chr14	89417083	ENST00000557258	5hmC
chr9	78032532	chr9_78032532	5hmC		chr9	78032532	ENST00000286548	5hmC
chr22	17628871	chr22_17628871	5hmC		chr22	17628871	ENST00000399781	5hmC
chr16	2135344	chr16_2135344	5hmC		chr16	2135344	ENST00000262304	5hmC
chr20	63216116	chr20_63216116	5hmC		chr20	63216116	ENST00000370334	5hmC
chr20	58981363	chr20_58981363	5hmC		chr20	58981363	ENST00000344018	5hmC
chr16	30011163	chr16_30011163	5hmC		chr16	30011163	ENST00000350119	5hmC
chr17	56593525	chr17_56593525	5hmC		chr17	56593525	ENST00000332822	5hmC
chr6	36839915	chr6_36839915	5hmC		chr6	36839915	ENST00000244751	5hmC
chr1	228406751	chr1_228406751	5hmC		chr1	228406751	ENST00000366699	5hmC
chr19	17948246	chr19_17948246	5hmC		chr19	17948246	ENST00000222249	5hmC
chr15	91853591	chr15_91853591	5hmC		chr15	91853591	ENST00000318445	5hmC
chr17	41734583	chr17_41734583	5hmC		chr17	41734583	ENST00000393939	5hmC
chr16	4802941	chr16_4802941	5hmC		chr16	4802941	ENST00000322048	5hmC
chr10	5813964	chr10_5813964	5hmC		chr10	5813964	ENST00000608273	5hmC
chr1	85276761	chr1_85276761	5hmC		chr1	85276761	ENST00000427819	5hmC
chr19	42076365	chr19_42076365	5hmC		chr19	42076365	ENST00000613064	5hmC
chr17	68512798	chr17_68512798	5hmC		chr17	68512798	ENST00000585981	5hmC
chr12	121537783	chr12_121537783	5hmC		chr12	121537783	ENST00000543852	5hmC
chr12	49707696	chr12_49707696	5hmC		chr12	49707696	ENST00000548809	5hmC
chr11	66371571	chr11_66371571	5hmC		chr11	66371571	ENST00000541567	5hmC
chr15	49046378	chr15_49046378	5hmC		chr15	49046378	ENST00000261847	5hmC
chr8	68331227	chr8_68331227	5hmC		chr8	68331227	ENST00000348340	5hmC
chr2	64654072	chr2_64654072	5hmC		chr2	64654072	ENST00000313349	5hmC
chr10	103855534	chr10_103855534	5hmC		chr10	103855534	ENST00000369774	5hmC
chr7	5428237	chr7_5428237	5hmC		chr7	5428237	ENST00000608012	5hmC
chr1	150268718	chr1_150268718	5hmC		chr1	150268718	ENST00000476538	5hmC
chr15	40108679	chr15_40108679	5hmC		chr15	40108679	ENST00000560430	5hmC
chr7	106285069	chr7_106285069	5hmC		chr7	106285069	ENST00000441045	5hmC
chr8	98427277	chr8_98427277	5hmC		chr8	98427277	ENST00000521839	5hmC
chr1	2019379	chr1_2019379	5hmC		chr1	2019379	ENST00000378585	5hmC
chr1	209938642	chr1_209938642	5hmC		chr1	209938642	ENST00000399639	5hmC
chr8	134712565	chr8_134712565	5hmC		chr8	134712565	ENST00000523399	5hmC
chr19	48619473	chr19_48619473	5hmC		chr19	48619473	ENST00000600537	5hmC
chr15	40941816	chr15_40941816	5hmC		chr15	40941816	ENST00000560114	5hmC
chr7	149497692	chr7_149497692	5hmC		chr7	149497692	ENST00000461958	5hmC
chr2	223602339	chr2_223602339	5hmC		chr2	223602339	ENST00000433889	5hmC
chr9	71910726	chr9_71910726	5hmC		chr9	71910726	ENST00000333421	5hmC
chr20	62387086	chr20_62387086	5hmC		chr20	62387086	ENST00000343986	5hmC
chr2	24920666	chr2_24920666	5hmC		chr2	24920666	ENST00000435135	5hmC
chr11	62880954	chr11_62880954	5hmC		chr11	62880954	ENST00000539458	5hmC
chr6	130019343	chr6_130019343	5hmC		chr6	130019343	ENST00000528385	5hmC
chr21	33403481	chr21_33403481	5hmC		chr21	33403481	ENST00000405436	5hmC
chr11	73598034	chr11_73598034	5hmC		chr11	73598034	ENST00000632101	5hmC
chr2	68643630	chr2_68643630	5hmC		chr2	68643630	ENST00000303786	5hmC
chr4	1871443	chr4_1871443	5hmC		chr4	1871443	ENST00000507820	5hmC
chr7	90211904	chr7_90211904	5hmC		chr7	90211904	ENST00000402625	5hmC
chr5	65722342	chr5_65722342	5hmC		chr5	65722342	ENST00000506539	5hmC
chr6	169723702	chr6_169723702	5hmC		chr6	169723702	ENST00000366780	5hmC
chr11	810080	chr11_810080	5hmC		chr11	810080	ENST00000524867	5hmC
chr2	130391651	chr2_130391651	5hmC		chr2	130391651	ENST00000462321	5hmC
chr18	79952175	chr18_79952175	5hmC		chr18	79952175	ENST00000397778	5hmC
chr18	80247212	chr18_80247212	5hmC		chr18	80247212	ENST00000470488	5hmC
chr18	7117520	chr18_7117520	5hmC		chr18	7117520	ENST00000579014	5hmC
chr14	75176551	chr14_75176551	5hmC		chr14	75176551	ENST00000622441	5hmC
chr16	12902116	chr16_12902116	5hmC		chr16	12902116	ENST00000423335	5hmC
chr17	32444443	chr17_32444443	5hmC		chr17	32444443	ENST00000457654	5hmC
chr2	33599578	chr2_33599578	5hmC		chr2	33599578	ENST00000464415	5hmC
chr10	73772872	chr10_73772872	5hmC		chr10	73772872	ENST00000623453	5hmC
chr1	168179210	chr1_168179210	5hmC		chr1	168179210	ENST00000367830	5hmC
chr16	70686262	chr16_70686262	5hmC		chr16	70686262	ENST00000338779	5hmC
chr3	24829185	chr3_24829185	5hmC		chr3	24829185	ENST00000455576	5hmC
chr1	28232829	chr1_28232829	5hmC		chr1	28232829	ENST00000482674	5hmC
chr3	155744462	chr3_155744462	5hmC		chr3	155744462	ENST00000460012	5hmC
chr13	97977030	chr13_97977030	5hmC		chr13	97977030	ENST00000469360	5hmC
chr9	125706832	chr9_125706832	5hmC		chr9	125706832	ENST00000427078	5hmC
chr20	50191308	chr20_50191308	5hmC		chr20	50191308	ENST00000613921	5hmC
chr8	55102250	chr8_55102250	5hmC		chr8	55102250	ENST00000327381	5hmC
chr2	197500093	chr2_197500093	5hmC		chr2	197500093	ENST00000388968	5hmC
chr1	18956025	chr1_18956025	5hmC		chr1	18956025	ENST00000416166	5hmC
chr17	28897805	chr17_28897805	5hmC		chr17	28897805	ENST00000579187	5hmC
chr15	83447145	chr15_83447145	5hmC		chr15	83447145	ENST00000492099	5hmC
chr17	7573146	chr17_7573146	5hmC		chr17	7573146	ENST00000584860	5hmC
chr17	7573151	chr17_7573151	5hmC		chr17	7573151	ENST00000584860	5hmC
chr8	9906259	chr8_9906259	5hmC		chr8	9906259	ENST00000521242	5hmC
chr22	20418406	chr22_20418406	5hmC		chr22	20418406	ENST00000384613	5hmC
chr7	100633386	chr7_100633386	5hmC		chr7	100633386	ENST00000473374	5hmC
chr15	40807519	chr15_40807519	5hmC		chr15	40807519	ENST00000627802	5hmC
chr4	107931481	chr4_107931481	5hmC		chr4	107931481	ENST00000513302	5hmC
chr1	243851137	chr1_243851137	5hmC		chr1	243851137	ENST00000552631	5hmC
chr2	23387198	chr2_23387198	5hmC		chr2	23387198	ENST00000486442	5hmC
chr9	105244477	chr9_105244477	5hmC		chr9	105244477	ENST00000374723	5hmC
chr7	43906157	chr7_43906157	5hmC		chr7	43906157	ENST00000497914	5hmC
chr5	66144574	chr5_66144574	5hmC		chr5	66144574	ENST00000521596	5hmC
chr16	3135314	chr16_3135314	5hmC		chr16	3135314	ENST00000576863	5hmC
chr1	168136770	chr1_168136770	5hmC		chr1	168136770	ENST00000539777	5hmC
chr9	134067374	chr9_134067374	5hmC		chr9	134067374	ENST00000303407	5hmC
chr7	24980776	chr7_24980776	5hmC		chr7	24980776	ENST00000313367	5hmC
chr19	32971835	chr19_32971835	5hmC		chr19	32971835	ENST00000592401	5hmC
chr1	197201432	chr1_197201432	5hmC		chr1	197201432	ENST00000367405	5hmC
chr1	58784601	chr1_58784601	5hmC		chr1	58784601	ENST00000371222	5hmC
chr4	112706299	chr4_112706299	5hmC		chr4	112706299	ENST00000505632	5hmC
chr17	72121362	chr17_72121362	5hmC		chr17	72121362	ENST00000245479	5hmC
chr15	56919018	chr15_56919018	5hmC		chr15	56919018	ENST00000557947	5hmC
chr19	58387321	chr19_58387321	5hmC		chr19	58387321	ENST00000596046	5hmC
chr17	16589481	chr17_16589481	5hmC		chr17	16589481	ENST00000395825	5hmC
chr7	30594826	chr7_30594826	5hmC		chr7	30594826	ENST00000627489	5hmC
chr9	36191225	chr9_36191225	5hmC		chr9	36191225	ENST00000493185	5hmC
chr5	147453661	chr5_147453661	5hmC		chr5	147453661	ENST00000519672	5hmC
chr17	5468381	chr17_5468381	5hmC		chr17	5468381	ENST00000572490	5hmC
chr7	43926395	chr7_43926395	5hmC		chr7	43926395	ENST00000426198	5hmC
chr14	77377372	chr14_77377372	5hmC		chr14	77377372	ENST00000216471	5hmC
chr16	4538260	chr16_4538260	5hmC		chr16	4538260	ENST00000586728	5hmC
chr17	68291575	chr17_68291575	5hmC		chr17	68291575	ENST00000452479	5hmC
chr21	34073320	chr21_34073320	5hmC		chr21	34073320	ENST00000488492	5hmC
chr22	21630153	chr22_21630153	5hmC		chr22	21630153	ENST00000415762	5hmC
chr6	108074976	chr6_108074976	5hmC		chr6	108074976	ENST00000467960	5hmC
chr17	80147545	chr17_80147545	5hmC		chr17	80147545	ENST00000624270	5hmC
chr17	45222139	chr17_45222139	5hmC		chr17	45222139	ENST00000328118	5hmC
chr14	60091972	chr14_60091972	5hmC		chr14	60091972	ENST00000556907	5hmC
chr8	140464826	chr8_140464826	5hmC		chr8	140464826	ENST00000389328	5hmC
chr2	68252644	chr2_68252644	5hmC		chr2	68252644	ENST00000234310	5hmC
chr2	216694725	chr2_216694725	5hmC		chr2	216694725	ENST00000486341	5hmC
chr4	98260697	chr4_98260697	5hmC		chr4	98260697	ENST00000509011	5hmC
chr9	36191179	chr9_36191179	5hmC		chr9	36191179	ENST00000493185	5hmC
chr17	28576932	chr17_28576932	5hmC		chr17	28576932	ENST00000395321	5hmC
chr6	79077664	chr6_79077664	5hmC		chr6	79077664	ENST00000275034	5hmC
chr17	1643730	chr17_1643730	5hmC		chr17	1643730	ENST00000574545	5hmC
chr10	62817173	chr10_62817173	5hmC		chr10	62817173	ENST00000411732	5hmC
chr7	50792940	chr7_50792940	5hmC		chr7	50792940	ENST00000403097	5hmC
chr1	99850159	chr1_99850159	5hmC		chr1	99850159	ENST00000361915	5hmC
chr7	72924958	chr7_72924958	5hmC		chr7	72924958	ENST00000434423	5hmC
chr2	37084537	chr2_37084537	5hmC		chr2	37084537	ENST00000281932	5hmC
chr7	26376496	chr7_26376496	5hmC		chr7	26376496	ENST00000451264	5hmC
chr2	152335018	chr2_152335018	5hmC		chr2	152335018	ENST00000288670	5hmC
chr9	111483335	chr9_111483335	5hmC		chr9	111483335	ENST00000602447	5hmC
chr4	98658365	chr4_98658365	5hmC		chr4	98658365	ENST00000507167	5hmC
chr4	99088859	chr4_99088859	5hmC		chr4	99088859	ENST00000500358	5hmC
chr22	30695166	chr22_30695166	5hmC		chr22	30695166	ENST00000446658	5hmC
chr7	101363821	chr7_101363821	5hmC		chr7	101363821	ENST00000613501	5hmC
chr5	129904759	chr5_129904759	5hmC		chr5	129904759	ENST00000305031	5hmC
chr1	1059497	chr1_1059497	5hmC		chr1	1059497	ENST00000427998	5hmC
chr6	26199111	chr6_26199111	5hmC		chr6	26199111	ENST00000341023	5hmC
chr6	7910684	chr6_7910684	5hmC		chr6	7910684	ENST00000379757	5hmC
chr10	7818519	chr10_7818519	5hmC		chr10	7818519	ENST00000344293	5hmC
chr1	167553647	chr1_167553647	5hmC		chr1	167553647	ENST00000370509	5hmC
chr5	128084153	chr5_128084153	5hmC		chr5	128084153	ENST00000343225	5hmC
chr6	149863661	chr6_149863661	5hmC		chr6	149863661	ENST00000606915	5hmC
chr13	48001202	chr13_48001202	5hmC		chr13	48001202	ENST00000434484	5hmC
chr7	33129171	chr7_33129171	5hmC		chr7	33129171	ENST00000416825	5hmC
chr7	33129169	chr7_33129169	5hmC		chr7	33129169	ENST00000416825	5hmC
chr1	40040327	chr1_40040327	5hmC		chr1	40040327	ENST00000449311	5hmC
chr11	45847237	chr11_45847237	5hmC		chr11	45847237	ENST00000417225	5hmC
chr6	39792413	chr6_39792413	5hmC		chr6	39792413	ENST00000475489	5hmC
chr19	41264864	chr19_41264864	5hmC		chr19	41264864	ENST00000601336	5hmC
chr20	16729958	chr20_16729958	5hmC		chr20	16729958	ENST00000377943	5hmC
chr6	87473204	chr6_87473204	5hmC		chr6	87473204	ENST00000544441	5hmC
chr5	6712491	chr5_6712491	5hmC		chr5	6712491	ENST00000230859	5hmC
chr10	99330437	chr10_99330437	5hmC		chr10	99330437	ENST00000356713	5hmC
chr3	155853898	chr3_155853898	5hmC		chr3	155853898	ENST00000475842	5hmC
chr17	38825364	chr17_38825364	5hmC		chr17	38825364	ENST00000619818	5hmC
chr1	37807671	chr1_37807671	5hmC		chr1	37807671	ENST00000419397	5hmC
chr14	22598182	chr14_22598182	5hmC		chr14	22598182	ENST00000428304	5hmC
chr5	65721448	chr5_65721448	5hmC		chr5	65721448	ENST00000381007	5hmC
chr22	38505151	chr22_38505151	5hmC		chr22	38505151	ENST00000467279	5hmC
chr9	33524268	chr9_33524268	5hmC		chr9	33524268	ENST00000290943	5hmC
chr19	14886683	chr19_14886683	5hmC		chr19	14886683	ENST00000600416	5hmC
chr1	15603361	chr1_15603361	5hmC		chr1	15603361	ENST00000428945	5hmC
chr8	119673371	chr8_119673371	5hmC		chr8	119673371	ENST00000427067	5hmC
chr1	65254795	chr1_65254795	5hmC		chr1	65254795	ENST00000494710	5hmC
chr13	110473172	chr13_110473172	5hmC		chr13	110473172	ENST00000494852	5hmC
chr6	44276198	chr6_44276198	5hmC		chr6	44276198	ENST00000505802	5hmC
chr5	170862303	chr5_170862303	5hmC		chr5	170862303	ENST00000520864	5hmC
chr5	172454797	chr5_172454797	5hmC		chr5	172454797	ENST00000311601	5hmC
chr5	180292288	chr5_180292288	5hmC		chr5	180292288	ENST00000343111	5hmC
chr2	173076169	chr2_173076169	5hmC		chr2	173076169	ENST00000375213	5hmC
chr3	156675793	chr3_156675793	5hmC		chr3	156675793	ENST00000473702	5hmC
chr17	44564295	chr17_44564295	5hmC		chr17	44564295	ENST00000315323	5hmC
chr17	37406871	chr17_37406871	5hmC		chr17	37406871	ENST00000615182	5hmC
chr12	123365103	chr12_123365103	5hmC		chr12	123365103	ENST00000543072	5hmC
chr6	108157947	chr6_108157947	5hmC		chr6	108157947	ENST00000440575	5hmC
chr3	148991577	chr3_148991577	5hmC		chr3	148991577	ENST00000461191	5hmC
chr13	30674295	chr13_30674295	5hmC		chr13	30674295	ENST00000612609	5hmC
chr10	102644875	chr10_102644875	5hmC		chr10	102644875	ENST00000462202	5hmC
chr8	144358942	chr8_144358942	5hmC		chr8	144358942	ENST00000526891	5hmC
chr2	95121643	chr2_95121643	5hmC		chr2	95121643	ENST00000345084	5hmC
chr2	287599	chr2_287599	5hmC		chr2	287599	ENST00000401489	5hmC
chr4	145180143	chr4_145180143	5hmC		chr4	145180143	ENST00000447906	5hmC
chr6	44127019	chr6_44127019	5hmC		chr6	44127019	ENST00000259746	5hmC
chr19	42352983	chr19_42352983	5hmC		chr19	42352983	ENST00000593840	5hmC
chr19	18868687	chr19_18868687	5hmC		chr19	18868687	ENST00000600689	5hmC
chr20	43514734	chr20_43514734	5hmC		chr20	43514734	ENST00000473981	5hmC
chr7	101038541	chr7_101038541	5hmC		chr7	101038541	ENST00000470303	5hmC
chr10	117545096	chr10_117545096	5hmC		chr10	117545096	ENST00000551288	5hmC
chr6	88166793	chr6_88166793	5hmC		chr6	88166793	ENST00000369501	5hmC
chr20	2801438	chr20_2801438	5hmC		chr20	2801438	ENST00000380605	5hmC
chr1	150067027	chr1_150067027	5hmC		chr1	150067027	ENST00000535106	5hmC
chr5	7869429	chr5_7869429	5hmC		chr5	7869429	ENST00000506877	5hmC
chr2	231038070	chr2_231038070	5hmC		chr2	231038070	ENST00000477463	5hmC
chr18	111838	chr18_111838	5hmC		chr18	111838	ENST00000619811	5hmC
chr9	136395580	chr9_136395580	5hmC		chr9	136395580	ENST00000298532	5hmC
chr8	8892466	chr8_8892466	5hmC		chr8	8892466	ENST00000276282	5hmC
chr17	2563173	chr17_2563173	5hmC		chr17	2563173	ENST00000462543	5hmC
chr1	1399663	chr1_1399663	5hmC		chr1	1399663	ENST00000447725	5hmC
chr3	126540996	chr3_126540996	5hmC		chr3	126540996	ENST00000615522	5hmC
chr8	73293944	chr8_73293944	5hmC		chr8	73293944	ENST00000352983	5hmC
chr17	57256550	chr17_57256550	5hmC		chr17	57256550	ENST00000284073	5hmC
chr2	71466634	chr2_71466634	5hmC		chr2	71466634	ENST00000409651	5hmC
chr10	129960303	chr10_129960303	5hmC		chr10	129960303	ENST00000368648	5hmC
chr9	69673030	chr9_69673030	5hmC		chr9	69673030	ENST00000567129	5hmC
chr19	10871262	chr19_10871262	5hmC		chr19	10871262	ENST00000327064	5hmC
chr5	171388117	chr5_171388117	5hmC		chr5	171388117	ENST00000518587	5hmC
chr2	43227658	chr2_43227658	5hmC		chr2	43227658	ENST00000623515	5hmC
chr19	33081052	chr19_33081052	5hmC		chr19	33081052	ENST00000592165	5hmC
chr16	982435	chr16_982435	5hmC		chr16	982435	ENST00000566034	5hmC
chr3	192409436	chr3_192409436	5hmC		chr3	192409436	ENST00000454309	5hmC
chr18	79788730	chr18_79788730	5hmC		chr18	79788730	ENST00000587174	5hmC
chr19	29811867	chr19_29811867	5hmC		chr19	29811867	ENST00000262643	5hmC
chr14	39267080	chr14_39267080	5hmC		chr14	39267080	ENST00000556990	5hmC
chr5	87267515	chr5_87267515	5hmC		chr5	87267515	ENST00000274376	5hmC
chr17	1998325	chr17_1998325	5hmC		chr17	1998325	ENST00000574520	5hmC
chr17	28251211	chr17_28251211	5hmC		chr17	28251211	ENST00000579045	5hmC
chr7	100890093	chr7_100890093	5hmC		chr7	100890093	ENST00000388761	5hmC
chr13	29428840	chr13_29428840	5hmC		chr13	29428840	ENST00000542829	5hmC
chr11	11622210	chr11_11622210	5hmC		chr11	11622210	ENST00000227756	5hmC
chr6	57046562	chr6_57046562	5hmC		chr6	57046562	ENST00000370733	5hmC
chr6	79077078	chr6_79077078	5hmC		chr6	79077078	ENST00000275034	5hmC
chr1	44820362	chr1_44820362	5hmC		chr1	44820362	ENST00000365574	5hmC
chr10	132036584	chr10_132036584	5hmC		chr10	132036584	ENST00000623138	5hmC
chr19	41331045	chr19_41331045	5hmC		chr19	41331045	ENST00000598758	5hmC
chr14	36655246	chr14_36655246	5hmC		chr14	36655246	ENST00000553267	5hmC
chr20	33674365	chr20_33674365	5hmC		chr20	33674365	ENST00000493590	5hmC
chr1	32222714	chr1_32222714	5hmC		chr1	32222714	ENST00000474371	5hmC
chr11	66268497	chr11_66268497	5hmC		chr11	66268497	ENST00000311481	5hmC
chrX	36985766	chrX_36985766	5hmC		chrX	36985766	ENST00000418104	5hmC
chr2	127105832	chr2_127105832	5hmC		chr2	127105832	ENST00000376113	5hmC
chr2	71466599	chr2_71466599	5hmC		chr2	71466599	ENST00000409651	5hmC
chr2	91975035	chr2_91975035	5hmC		chr2	91975035	ENST00000416118	5hmC
chr9	972179	chr9_972179	5hmC		chr9	972179	ENST00000190165	5hmC
chr10	73744402	chr10_73744402	5hmC		chr10	73744402	ENST00000635550	5hmC
chr18	13137099	chr18_13137099	5hmC		chr18	13137099	ENST00000586758	5hmC
chr13	28532535	chr13_28532535	5hmC		chr13	28532535	ENST00000623899	5hmC
chr20	36864088	chr20_36864088	5hmC		chr20	36864088	ENST00000237536	5hmC
chr7	104984150	chr7_104984150	5hmC		chr7	104984150	ENST00000445184	5hmC
chr1	15525257	chr1_15525257	5hmC		chr1	15525257	ENST00000447522	5hmC
chr12	4910316	chr12_4910316	5hmC		chr12	4910316	ENST00000541095	5hmC
chr6	79077070	chr6_79077070	5hmC		chr6	79077070	ENST00000275034	5hmC
chr1	89995417	chr1_89995417	5hmC		chr1	89995417	ENST00000370447	5hmC
chr1	32766096	chr1_32766096	5hmC		chr1	32766096	ENST00000373480	5hmC
chr22	37019232	chr22_37019232	5hmC		chr22	37019232	ENST00000403892	5hmC
chr1	118574232	chr1_118574232	5hmC		chr1	118574232	ENST00000436509	5hmC
chr18	47531924	chr18_47531924	5hmC		chr18	47531924	ENST00000625076	5hmC
chr1	6497368	chr1_6497368	5hmC		chr1	6497368	ENST00000400915	5hmC
chr2	186694070	chr2_186694070	5hmC		chr2	186694070	ENST00000612606	5hmC
chr9	88388526	chr9_88388526	5hmC		chr9	88388526	ENST00000485565	5hmC
chr7	2519915	chr7_2519915	5hmC		chr7	2519915	ENST00000359574	5hmC
chr3	125958272	chr3_125958272	5hmC		chr3	125958272	ENST00000466506	5hmC
chr6	42547737	chr6_42547737	5hmC		chr6	42547737	ENST00000372903	5hmC
chr1	234478791	chr1_234478791	5hmC		chr1	234478791	ENST00000040877	5hmC
chr4	8861911	chr4_8861911	5hmC		chr4	8861911	ENST00000557144	5hmC
chr11	47214531	chr11_47214531	5hmC		chr11	47214531	ENST00000614825	5hmC
chr17	2392703	chr17_2392703	5hmC		chr17	2392703	ENST00000572892	5hmC
chr9	118695492	chr9_118695492	5hmC		chr9	118695492	ENST00000450292	5hmC
chr22	19724335	chr22_19724335	5hmC		chr22	19724335	ENST00000366425	5hmC
chr1	28592748	chr1_28592748	5hmC		chr1	28592748	ENST00000465518	5hmC
chr7	64248351	chr7_64248351	5hmC		chr7	64248351	ENST00000255746	5hmC
chr11	842874	chr11_842874	5hmC		chr11	842874	ENST00000397396	5hmC
chr4	152779285	chr4_152779285	5hmC		chr4	152779285	ENST00000304337	5hmC
chr9	83537955	chr9_83537955	5hmC		chr9	83537955	ENST00000304195	5hmC
chr16	1984320	chr16_1984320	5hmC		chr16	1984320	ENST00000565658	5hmC
chr14	34875142	chr14_34875142	5hmC		chr14	34875142	ENST00000382422	5hmC
chr17	81683520	chr17_81683520	5hmC		chr17	81683520	ENST00000572704	5hmC
chr16	83899247	chr16_83899247	5hmC		chr16	83899247	ENST00000262430	5hmC
chr12	109093472	chr12_109093472	5hmC		chr12	109093472	ENST00000343075	5hmC
chr1	2790286	chr1_2790286	5hmC		chr1	2790286	ENST00000401095	5hmC
chr1	43531727	chr1_43531727	5hmC		chr1	43531727	ENST00000436724	5hmC
chr14	63045468	chr14_63045468	5hmC		chr14	63045468	ENST00000322893	5hmC
chr19	48321570	chr19_48321570	5hmC		chr19	48321570	ENST00000599704	5hmC
chr17	28335356	chr17_28335356	5hmC		chr17	28335356	ENST00000578122	5hmC
chr10	133423457	chr10_133423457	5hmC		chr10	133423457	ENST00000414069	5hmC
chr1	16980721	chr1_16980721	5hmC		chr1	16980721	ENST00000476788	5hmC
chr3	4467085	chr3_4467085	5hmC		chr3	4467085	ENST00000448413	5hmC
chr10	102919645	chr10_102919645	5hmC		chr10	102919645	ENST00000433628	5hmC
chrX	154750778	chrX_154750778	5hmC		chrX	154750778	ENST00000369575	5hmC
chr19	55451802	chr19_55451802	5hmC		chr19	55451802	ENST00000590921	5hmC
chr6	70413665	chr6_70413665	5hmC		chr6	70413665	ENST00000361499	5hmC
chr1	161440450	chr1_161440450	5hmC		chr1	161440450	ENST00000612578	5hmC
chr9	128160653	chr9_128160653	5hmC		chr9	128160653	ENST00000486420	5hmC
chr15	39581058	chr15_39581058	5hmC		chr15	39581058	ENST00000397591	5hmC
chr6	379927	chr6_379927	5hmC		chr6	379927	ENST00000380956	5hmC
chr9	136712516	chr9_136712516	5hmC		chr9	136712516	ENST00000371692	5hmC
chr8	11680120	chr8_11680120	5hmC		chr8	11680120	ENST00000532977	5hmC
chr15	83107399	chr15_83107399	5hmC		chr15	83107399	ENST00000322019	5hmC
chr13	77327187	chr13_77327187	5hmC		chr13	77327187	ENST00000491491	5hmC
chr1	151048070	chr1_151048070	5hmC		chr1	151048070	ENST00000368926	5hmC
chr7	101165250	chr7_101165250	5hmC		chr7	101165250	ENST00000445482	5hmC
chr1	9588688	chr1_9588688	5hmC		chr1	9588688	ENST00000340305	5hmC
chr13	98577144	chr13_98577144	5hmC		chr13	98577144	ENST00000397517	5hmC
chr16	800144	chr16_800144	5hmC		chr16	800144	ENST00000248150	5hmC
chr11	19241156	chr11_19241156	5hmC		chr11	19241156	ENST00000250024	5hmC
chr11	95151169	chr11_95151169	5hmC		chr11	95151169	ENST00000534864	5hmC
chr3	27720967	chr3_27720967	5hmC		chr3	27720967	ENST00000449599	5hmC
chr6	44276203	chr6_44276203	5hmC		chr6	44276203	ENST00000505802	5hmC
chr17	58352356	chr17_58352356	5hmC		chr17	58352356	ENST00000577396	5hmC
chr11	70662398	chr11_70662398	5hmC		chr11	70662398	ENST00000409161	5hmC
chr2	235671014	chr2_235671014	5hmC		chr2	235671014	ENST00000409538	5hmC
chr11	73983871	chr11_73983871	5hmC		chr11	73983871	ENST00000310473	5hmC
chr19	49119083	chr19_49119083	5hmC		chr19	49119083	ENST00000408991	5hmC
chr12	53098062	chr12_53098062	5hmC		chr12	53098062	ENST00000548176	5hmC
chr3	10506851	chr3_10506851	5hmC		chr3	10506851	ENST00000383800	5hmC
chr6	3231421	chr6_3231421	5hmC		chr6	3231421	ENST00000509933	5hmC
chr8	139706047	chr8_139706047	5hmC		chr8	139706047	ENST00000520439	5hmC
chr9	134189297	chr9_134189297	5hmC		chr9	134189297	ENST00000608264	5hmC
chr3	151975726	chr3_151975726	5hmC		chr3	151975726	ENST00000475855	5hmC
chr14	50532583	chr14_50532583	5hmC		chr14	50532583	ENST00000013125	5hmC
chr6	63635652	chr6_63635652	5hmC		chr6	63635652	ENST00000506783	5hmC
chr17	17722755	chr17_17722755	5hmC		chr17	17722755	ENST00000471135	5hmC
chr10	101134298	chr10_101134298	5hmC		chr10	101134298	ENST00000525019	5hmC
chr2	43101052	chr2_43101052	5hmC		chr2	43101052	ENST00000434020	5hmC
chr22	20394032	chr22_20394032	5hmC		chr22	20394032	ENST00000400451	5hmC
chr19	11418866	chr19_11418866	5hmC		chr19	11418866	ENST00000567431	5hmC
chr11	62854810	chr11_62854810	5hmC		chr11	62854810	ENST00000384706	5hmC
chr6	138161745	chr6_138161745	5hmC		chr6	138161745	ENST00000251691	5hmC
chr1	235867073	chr1_235867073	5hmC		chr1	235867073	ENST00000389794	5hmC
chr11	118572424	chr11_118572424	5hmC		chr11	118572424	ENST00000359415	5hmC
chr11	20387633	chr11_20387633	5hmC		chr11	20387633	ENST00000525188	5hmC
chr7	74174782	chr7_74174782	5hmC		chr7	74174782	ENST00000479338	5hmC
chr14	26598288	chr14_26598288	5hmC		chr14	26598288	ENST00000547786	5hmC
chr10	108544650	chr10_108544650	5hmC		chr10	108544650	ENST00000366253	5hmC
chr11	78196522	chr11_78196522	5hmC		chr11	78196522	ENST00000530546	5hmC
chr8	43277200	chr8_43277200	5hmC		chr8	43277200	ENST00000518688	5hmC
chr1	209231615	chr1_209231615	5hmC		chr1	209231615	ENST00000429208	5hmC
chr6	18264053	chr6_18264053	5hmC		chr6	18264053	ENST00000515742	5hmC
chr6	166956476	chr6_166956476	5hmC		chr6	166956476	ENST00000421787	5hmC
chr15	75647938	chr15_75647938	5hmC		chr15	75647938	ENST00000308527	5hmC
chr13	108495618	chr13_108495618	5hmC		chr13	108495618	ENST00000392864	5hmC
chr12	101830959	chr12_101830959	5hmC		chr12	101830959	ENST00000299314	5hmC
chr14	61762398	chr14_61762398	5hmC		chr14	61762398	ENST00000216294	5hmC
chr5	76819371	chr5_76819371	5hmC		chr5	76819371	ENST00000296677	5hmC
chr8	11867893	chr8_11867893	5hmC		chr8	11867893	ENST00000531551	5hmC
chr7	23247776	chr7_23247776	5hmC		chr7	23247776	ENST00000474157	5hmC
chr4	93834768	chr4_93834768	5hmC		chr4	93834768	ENST00000306011	5hmC
chr9	36487172	chr9_36487172	5hmC		chr9	36487172	ENST00000488058	5hmC
chr7	20777918	chr7_20777918	5hmC		chr7	20777918	ENST00000617581	5hmC
chr4	2536329	chr4_2536329	5hmC		chr4	2536329	ENST00000508235	5hmC
chr19	13764977	chr19_13764977	5hmC		chr19	13764977	ENST00000589290	5hmC
chr17	76452520	chr17_76452520	5hmC		chr17	76452520	ENST00000586409	5hmC
chr1	44595358	chr1_44595358	5hmC		chr1	44595358	ENST00000496262	5hmC
chr19	17010978	chr19_17010978	5hmC		chr19	17010978	ENST00000595134	5hmC
chr8	80171483	chr8_80171483	5hmC		chr8	80171483	ENST00000518517	5hmC
chr15	80059510	chr15_80059510	5hmC		chr15	80059510	ENST00000261749	5hmC
chr4	107720282	chr4_107720282	5hmC		chr4	107720282	ENST00000514489	5hmC
chr6	144286375	chr6_144286375	5hmC		chr6	144286375	ENST00000433557	5hmC
chr8	115667538	chr8_115667538	5hmC		chr8	115667538	ENST00000517323	5hmC
chr1	209806253	chr1_209806253	5hmC		chr1	209806253	ENST00000542854	5hmC
chr1	63774399	chr1_63774399	5hmC		chr1	63774399	ENST00000371079	5hmC
chr7	101164656	chr7_101164656	5hmC		chr7	101164656	ENST00000445482	5hmC
chr8	25000842	chr8_25000842	5hmC		chr8	25000842	ENST00000522570	5hmC
chr17	75012708	chr17_75012708	5hmC		chr17	75012708	ENST00000580800	5hmC
chr2	162074091	chr2_162074091	5hmC		chr2	162074091	ENST00000434918	5hmC
chr4	185143552	chr4_185143552	5hmC		chr4	185143552	ENST00000491736	5hmC
chr6	34249023	chr6_34249023	5hmC		chr6	34249023	ENST00000413013	5hmC
chr6	15248466	chr6_15248466	5hmC		chr6	15248466	ENST00000441978	5hmC
chr7	105011885	chr7_105011885	5hmC		chr7	105011885	ENST00000445184	5hmC
chr14	60509973	chr14_60509973	5hmC		chr14	60509973	ENST00000327720	5hmC
chr1	32179790	chr1_32179790	5hmC		chr1	32179790	ENST00000373610	5hmC
chr9	23452229	chr9_23452229	5hmC		chr9	23452229	ENST00000456482	5hmC
chr11	62612596	chr11_62612596	5hmC		chr11	62612596	ENST00000529309	5hmC
chr1	26111185	chr1_26111185	5hmC		chr1	26111185	ENST00000444713	5hmC
chr15	83860873	chr15_83860873	5hmC		chr15	83860873	ENST00000567663	5hmC
chr17	7282269	chr17_7282269	5hmC		chr17	7282269	ENST00000424875	5hmC
chr6	117014771	chr6_117014771	5hmC		chr6	117014771	ENST00000402041	5hmC
chr4	26861136	chr4_26861136	5hmC		chr4	26861136	ENST00000465503	5hmC
chr2	43227607	chr2_43227607	5hmC		chr2	43227607	ENST00000623515	5hmC
chr19	22405844	chr19_22405844	5hmC		chr19	22405844	ENST00000357774	5hmC
chr7	127652170	chr7_127652170	5hmC		chr7	127652170	ENST00000354725	5hmC
chrX	17376093	chrX_17376093	5hmC		chrX	17376093	ENST00000380060	5hmC
chr2	68643272	chr2_68643272	5hmC		chr2	68643272	ENST00000303786	5hmC
chr3	122184248	chr3_122184248	5hmC		chr3	122184248	ENST00000498619	5hmC
chr8	24415184	chr8_24415184	5hmC		chr8	24415184	ENST00000519953	5hmC
chr4	147732130	chr4_147732130	5hmC		chr4	147732130	ENST00000336498	5hmC
chr15	52788447	chr15_52788447	5hmC		chr15	52788447	ENST00000570208	5hmC
chr7	27156336	chr7_27156336	5hmC		chr7	27156336	ENST00000523796	5hmC
chr11	555789	chr11_555789	5hmC		chr11	555789	ENST00000469990	5hmC
chr12	125683975	chr12_125683975	5hmC		chr12	125683975	ENST00000535886	5hmC
chr1	29237531	chr1_29237531	5hmC		chr1	29237531	ENST00000460170	5hmC
chr11	304287	chr11_304287	5hmC		chr11	304287	ENST00000533113	5hmC
chr1	227735267	chr1_227735267	5hmC		chr1	227735267	ENST00000620518	5hmC
chr7	155644353	chr7_155644353	5hmC		chr7	155644353	ENST00000460022	5hmC
chr15	74374217	chr15_74374217	5hmC		chr15	74374217	ENST00000611178	5hmC
chr16	34015439	chr16_34015439	5hmC		chr16	34015439	ENST00000635547	5hmC
chr7	6526544	chr7_6526544	5hmC		chr7	6526544	ENST00000435185	5hmC
chr1	88992619	chr1_88992619	5hmC		chr1	88992619	ENST00000413769	5hmC
chr11	13463013	chr11_13463013	5hmC		chr11	13463013	ENST00000525864	5hmC
chr14	36513561	chr14_36513561	5hmC		chr14	36513561	ENST00000521114	5hmC
chr2	11466174	chr2_11466174	5hmC		chr2	11466174	ENST00000421117	5hmC
chr17	29622913	chr17_29622913	5hmC		chr17	29622913	ENST00000577909	5hmC
chr22	30574823	chr22_30574823	5hmC		chr22	30574823	ENST00000406361	5hmC
chr20	45469583	chr20_45469583	5hmC		chr20	45469583	ENST00000372676	5hmC
chrX	3346756	chrX_3346756	5hmC		chrX	3346756	ENST00000217939	5hmC
chr17	32877310	chr17_32877310	5hmC		chr17	32877310	ENST00000583621	5hmC
chr7	70596098	chr7_70596098	5hmC		chr7	70596098	ENST00000489774	5hmC
chr7	142632638	chr7_142632638	5hmC		chr7	142632638	ENST00000453262	5hmC
chr15	66253324	chr15_66253324	5hmC		chr15	66253324	ENST00000288745	5hmC
chr16	30183828	chr16_30183828	5hmC		chr16	30183828	ENST00000569203	5hmC
chr18	34977008	chr18_34977008	5hmC		chr18	34977008	ENST00000589180	5hmC
chr6	166998977	chr6_166998977	5hmC		chr6	166998977	ENST00000444102	5hmC
chr10	129958833	chr10_129958833	5hmC		chr10	129958833	ENST00000368648	5hmC
chr14	23010541	chr14_23010541	5hmC		chr14	23010541	ENST00000397382	5hmC
chr8	143707006	chr8_143707006	5hmC		chr8	143707006	ENST00000508587	5hmC
chr1	93908912	chr1_93908912	5hmC		chr1	93908912	ENST00000462183	5hmC
chr17	752196	chr17_752196	5hmC		chr17	752196	ENST00000573482	5hmC
chr9	34126568	chr9_34126568	5hmC		chr9	34126568	ENST00000361264	5hmC
chr9	136866403	chr9_136866403	5hmC		chr9	136866403	ENST00000224073	5hmC
chr7	140640411	chr7_140640411	5hmC		chr7	140640411	ENST00000477488	5hmC
chr20	45891115	chr20_45891115	5hmC		chr20	45891115	ENST00000372484	5hmC
chr9	136886682	chr9_136886682	5hmC		chr9	136886682	ENST00000579420	5hmC
chr10	17453573	chr10_17453573	5hmC		chr10	17453573	ENST00000377602	5hmC
chr19	6464660	chr19_6464660	5hmC		chr19	6464660	ENST00000308243	5hmC
chr22	35540822	chr22_35540822	5hmC		chr22	35540822	ENST00000216127	5hmC
chr21	33070625	chr21_33070625	5hmC		chr21	33070625	ENST00000426947	5hmC
chr1	156114821	chr1_156114821	5hmC		chr1	156114821	ENST00000368299	5hmC
chr1	1511927	chr1_1511927	5hmC		chr1	1511927	ENST00000378756	5hmC
chr13	89884143	chr13_89884143	5hmC		chr13	89884143	ENST00000363863	5hmC
chr4	175019704	chr4_175019704	5hmC		chr4	175019704	ENST00000502748	5hmC
chr21	9691056	chr21_9691056	5hmC		chr21	9691056	ENST00000620684	5hmC
chr18	10455049	chr18_10455049	5hmC		chr18	10455049	ENST00000578882	5hmC
chr10	128126116	chr10_128126116	5hmC		chr10	128126116	ENST00000368653	5hmC
chr2	10813014	chr2_10813014	5hmC		chr2	10813014	ENST00000272227	5hmC
chr2	106065733	chr2_106065733	5hmC		chr2	106065733	ENST00000437659	5hmC
chr2	196593547	chr2_196593547	5hmC		chr2	196593547	ENST00000427457	5hmC
chr7	64192297	chr7_64192297	5hmC		chr7	64192297	ENST00000395413	5hmC
chr16	89490424	chr16_89490424	5hmC		chr16	89490424	ENST00000378332	5hmC
chr3	50675043	chr3_50675043	5hmC		chr3	50675043	ENST00000607364	5hmC
chr4	15654992	chr4_15654992	5hmC		chr4	15654992	ENST00000504837	5hmC
chr15	66387455	chr15_66387455	5hmC		chr15	66387455	ENST00000425818	5hmC
chr5	45695832	chr5_45695832	5hmC		chr5	45695832	ENST00000303230	5hmC
chr8	144049860	chr8_144049860	5hmC		chr8	144049860	ENST00000528912	5hmC
chr14	59869503	chr14_59869503	5hmC		chr14	59869503	ENST00000611068	5hmC
chr13	100675178	chr13_100675178	5hmC		chr13	100675178	ENST00000475272	5hmC
chr14	105155207	chr14_105155207	5hmC		chr14	105155207	ENST00000553051	5hmC
chr22	46053849	chr22_46053849	5hmC		chr22	46053849	ENST00000381051	5hmC
chr1	1420273	chr1_1420273	5hmC		chr1	1420273	ENST00000428932	5hmC
chr4	18022564	chr4_18022564	5hmC		chr4	18022564	ENST00000326877	5hmC
chr19	13850501	chr19_13850501	5hmC		chr19	13850501	ENST00000591727	5hmC
chr19	8832226	chr19_8832226	5hmC		chr19	8832226	ENST00000593891	5hmC
chr1	100133136	chr1_100133136	5hmC		chr1	100133136	ENST00000370143	5hmC
chr16	31117735	chr16_31117735	5hmC		chr16	31117735	ENST00000539683	5hmC
chr11	65570716	chr11_65570716	5hmC		chr11	65570716	ENST00000526433	5hmC
chr22	35541263	chr22_35541263	5hmC		chr22	35541263	ENST00000216127	5hmC
chr18	2656689	chr18_2656689	5hmC		chr18	2656689	ENST00000320876	5hmC
chr2	112140439	chr2_112140439	5hmC		chr2	112140439	ENST00000409450	5hmC
chr5	134632761	chr5_134632761	5hmC		chr5	134632761	ENST00000505758	5hmC
chr5	139561825	chr5_139561825	5hmC		chr5	139561825	ENST00000398734	5hmC
chr2	288269	chr2_288269	5hmC		chr2	288269	ENST00000403610	5hmC
chr3	50338097	chr3_50338097	5hmC		chr3	50338097	ENST00000395126	5hmC
chr15	89655085	chr15_89655085	5hmC		chr15	89655085	ENST00000394412	5hmC
chr22	17171750	chr22_17171750	5hmC		chr22	17171750	ENST00000155674	5hmC
chr19	58150763	chr19_58150763	5hmC		chr19	58150763	ENST00000598312	5hmC
chr4	80072256	chr4_80072256	5hmC		chr4	80072256	ENST00000307333	5hmC
chr3	156826267	chr3_156826267	5hmC		chr3	156826267	ENST00000498839	5hmC
chr19	20039087	chr19_20039087	5hmC		chr19	20039087	ENST00000358523	5hmC
chr3	36380397	chr3_36380397	5hmC		chr3	36380397	ENST00000273183	5hmC
chr1	202807935	chr1_202807935	5hmC		chr1	202807935	ENST00000602511	5hmC
chr16	66427330	chr16_66427330	5hmC		chr16	66427330	ENST00000562849	5hmC
chr11	65858315	chr11_65858315	5hmC		chr11	65858315	ENST00000308162	5hmC
chr2	161427219	chr2_161427219	5hmC		chr2	161427219	ENST00000606386	5hmC
chr6	90295939	chr6_90295939	5hmC		chr6	90295939	ENST00000257749	5hmC
chr19	45485421	chr19_45485421	5hmC		chr19	45485421	ENST00000593187	5hmC
chr10	131312278	chr10_131312278	5hmC		chr10	131312278	ENST00000368642	5hmC
chr5	112921578	chr5_112921578	5hmC		chr5	112921578	ENST00000497856	5hmC
chr14	60722155	chr14_60722155	5hmC		chr14	60722155	ENST00000554079	5hmC
chr1	206117489	chr1_206117489	5hmC		chr1	206117489	ENST00000367126	5hmC
chr6	127118828	chr6_127118828	5hmC		chr6	127118828	ENST00000368317	5hmC
chr11	111977587	chr11_111977587	5hmC		chr11	111977587	ENST00000615255	5hmC
chr15	90717454	chr15_90717454	5hmC		chr15	90717454	ENST00000559724	5hmC
chr8	143740343	chr8_143740343	5hmC		chr8	143740343	ENST00000534398	5hmC
chr16	2537545	chr16_2537545	5hmC		chr16	2537545	ENST00000342085	5hmC
chr13	87163017	chr13_87163017	5hmC		chr13	87163017	ENST00000446970	5hmC
chr13	109786071	chr13_109786071	5hmC		chr13	109786071	ENST00000615635	5hmC
chr9	124017926	chr9_124017926	5hmC		chr9	124017926	ENST00000488674	5hmC
chr12	120278465	chr12_120278465	5hmC		chr12	120278465	ENST00000426182	5hmC
chr19	49017749	chr19_49017749	5hmC		chr19	49017749	ENST00000391869	5hmC
chr22	41286392	chr22_41286392	5hmC		chr22	41286392	ENST00000356244	5hmC
chr6	110358074	chr6_110358074	5hmC		chr6	110358074	ENST00000490043	5hmC
chr10	56083087	chr10_56083087	5hmC		chr10	56083087	ENST00000460654	5hmC
chr19	14517989	chr19_14517989	5hmC		chr19	14517989	ENST00000598235	5hmC
chr11	61581279	chr11_61581279	5hmC		chr11	61581279	ENST00000263846	5hmC
chr19	6199450	chr19_6199450	5hmC		chr19	6199450	ENST00000589523	5hmC
chr14	57391403	chr14_57391403	5hmC		chr14	57391403	ENST00000298406	5hmC
chr21	41508656	chr21_41508656	5hmC		chr21	41508656	ENST00000332149	5hmC
chr14	91574426	chr14_91574426	5hmC		chr14	91574426	ENST00000623187	5hmC
chr14	88792374	chr14_88792374	5hmC		chr14	88792374	ENST00000380664	5hmC
chr15	45522649	chr15_45522649	5hmC		chr15	45522649	ENST00000261867	5hmC
chr9	132161939	chr9_132161939	5hmC		chr9	132161939	ENST00000393229	5hmC
chr7	99392821	chr7_99392821	5hmC		chr7	99392821	ENST00000463078	5hmC
chr16	4733908	chr16_4733908	5hmC		chr16	4733908	ENST00000592711	5hmC
chr19	17215156	chr19_17215156	5hmC		chr19	17215156	ENST00000601662	5hmC
chr13	46211743	chr13_46211743	5hmC		chr13	46211743	ENST00000442275	5hmC
chr18	13137043	chr18_13137043	5hmC		chr18	13137043	ENST00000586758	5hmC
chr3	130746678	chr3_130746678	5hmC		chr3	130746678	ENST00000356763	5hmC
chr14	102509885	chr14_102509885	5hmC		chr14	102509885	ENST00000560748	5hmC
chr19	11766980	chr19_11766980	5hmC		chr19	11766980	ENST00000462251	5hmC
chr9	96022055	chr9_96022055	5hmC		chr9	96022055	ENST00000412122	5hmC
chr6	44270764	chr6_44270764	5hmC		chr6	44270764	ENST00000438774	5hmC
chr7	19108520	chr7_19108520	5hmC		chr7	19108520	ENST00000419944	5hmC
chr6	5261291	chr6_5261291	5hmC		chr6	5261291	ENST00000602691	5hmC
chr2	203328661	chr2_203328661	5hmC		chr2	203328661	ENST00000422511	5hmC
chr15	63043743	chr15_63043743	5hmC		chr15	63043743	ENST00000561266	5hmC
chr5	132294419	chr5_132294419	5hmC		chr5	132294419	ENST00000200652	5hmC
chr6	33205017	chr6_33205017	5hmC		chr6	33205017	ENST00000469186	5hmC
chr11	123653978	chr11_123653978	5hmC		chr11	123653978	ENST00000392770	5hmC
chr17	48592554	chr17_48592554	5hmC		chr17	48592554	ENST00000487849	5hmC
chr16	50468273	chr16_50468273	5hmC		chr16	50468273	ENST00000567899	5hmC
chr10	131980041	chr10_131980041	5hmC		chr10	131980041	ENST00000617191	5hmC
chr1	89632932	chr1_89632932	5hmC		chr1	89632932	ENST00000415584	5hmC
chr1	1349368	chr1_1349368	5hmC		chr1	1349368	ENST00000378888	5hmC
chr17	76384748	chr17_76384748	5hmC		chr17	76384748	ENST00000323374	5hmC
chr5	176630562	chr5_176630562	5hmC		chr5	176630562	ENST00000614675	5hmC
chr1	10694671	chr1_10694671	5hmC		chr1	10694671	ENST00000496432	5hmC
chr2	171922589	chr2_171922589	5hmC		chr2	171922589	ENST00000494601	5hmC
chr12	113476390	chr12_113476390	5hmC		chr12	113476390	ENST00000557836	5hmC
chr7	33109595	chr7_33109595	5hmC		chr7	33109595	ENST00000474370	5hmC
chr6	27694168	chr6_27694168	5hmC		chr6	27694168	ENST00000629732	5hmC
chr11	64924966	chr11_64924966	5hmC		chr11	64924966	ENST00000532850	5hmC
chr4	52660012	chr4_52660012	5hmC		chr4	52660012	ENST00000503051	5hmC
chr9	128191358	chr9_128191358	5hmC		chr9	128191358	ENST00000420484	5hmC
chr17	58279225	chr17_58279225	5hmC		chr17	58279225	ENST00000581022	5hmC
chr6	39725117	chr6_39725117	5hmC		chr6	39725117	ENST00000538893	5hmC
chr6	149938660	chr6_149938660	5hmC		chr6	149938660	ENST00000407271	5hmC
chr12	94459768	chr12_94459768	5hmC		chr12	94459768	ENST00000547232	5hmC
chr21	36693244	chr21_36693244	5hmC		chr21	36693244	ENST00000460783	5hmC
chr13	28100503	chr13_28100503	5hmC		chr13	28100503	ENST00000241453	5hmC
chr10	3067460	chr10_3067460	5hmC		chr10	3067460	ENST00000381125	5hmC
chr17	79742211	chr17_79742211	5hmC		chr17	79742211	ENST00000576512	5hmC
chr4	4867306	chr4_4867306	5hmC		chr4	4867306	ENST00000468421	5hmC
chr17	5420393	chr17_5420393	5hmC		chr17	5420393	ENST00000574003	5hmC
chr3	147154378	chr3_147154378	5hmC		chr3	147154378	ENST00000465598	5hmC
chr3	138187036	chr3_138187036	5hmC		chr3	138187036	ENST00000538260	5hmC
chr17	40140702	chr17_40140702	5hmC		chr17	40140702	ENST00000584997	5hmC
chr18	58863665	chr18_58863665	5hmC		chr18	58863665	ENST00000589288	5hmC
chr5	81750680	chr5_81750680	5hmC		chr5	81750680	ENST00000512098	5hmC
chr22	48455667	chr22_48455667	5hmC		chr22	48455667	ENST00000453866	5hmC
chr15	75202648	chr15_75202648	5hmC		chr15	75202648	ENST00000564848	5hmC
chr13	27980272	chr13_27980272	5hmC		chr13	27980272	ENST00000332715	5hmC
chr1	9182088	chr1_9182088	5hmC		chr1	9182088	ENST00000635271	5hmC
chr5	141421467	chr5_141421467	5hmC		chr5	141421467	ENST00000518882	5hmC
chr11	19345567	chr11_19345567	5hmC		chr11	19345567	ENST00000360655	5hmC
chr13	106349215	chr13_106349215	5hmC		chr13	106349215	ENST00000439790	5hmC
chr1	6613015	chr1_6613015	5hmC		chr1	6613015	ENST00000377648	5hmC
chr7	105388237	chr7_105388237	5hmC		chr7	105388237	ENST00000393651	5hmC
chr13	113209515	chr13_113209515	5hmC		chr13	113209515	ENST00000375440	5hmC
chr12	107319888	chr12_107319888	5hmC		chr12	107319888	ENST00000550706	5hmC
chr16	25692921	chr16_25692921	5hmC		chr16	25692921	ENST00000331351	5hmC
chr6	45378148	chr6_45378148	5hmC		chr6	45378148	ENST00000475057	5hmC
chr2	171922389	chr2_171922389	5hmC		chr2	171922389	ENST00000412731	5hmC
chr10	14953953	chr10_14953953	5hmC		chr10	14953953	ENST00000378241	5hmC
chr19	33487158	chr19_33487158	5hmC		chr19	33487158	ENST00000590731	5hmC
chr4	1855891	chr4_1855891	5hmC		chr4	1855891	ENST00000466175	5hmC
chr7	10974083	chr7_10974083	5hmC		chr7	10974083	ENST00000490957	5hmC
chr2	25042219	chr2_25042219	5hmC		chr2	25042219	ENST00000403714	5hmC
chr17	37742733	chr17_37742733	5hmC		chr17	37742733	ENST00000614313	5hmC
chr19	11965062	chr19_11965062	5hmC		chr19	11965062	ENST00000343949	5hmC
chr7	102287059	chr7_102287059	5hmC		chr7	102287059	ENST00000444095	5hmC
chr17	20896694	chr17_20896694	5hmC		chr17	20896694	ENST00000327925	5hmC
chr7	44748731	chr7_44748731	5hmC		chr7	44748731	ENST00000457123	5hmC
chr16	33707397	chr16_33707397	5hmC		chr16	33707397	ENST00000565049	5hmC
chr9	38067883	chr9_38067883	5hmC		chr9	38067883	ENST00000540557	5hmC
chr9	131394716	chr9_131394716	5hmC		chr9	131394716	ENST00000405995	5hmC
chr3	48429741	chr3_48429741	5hmC		chr3	48429741	ENST00000466353	5hmC
chr3	58333323	chr3_58333323	5hmC		chr3	58333323	ENST00000491164	5hmC
chr3	97822234	chr3_97822234	5hmC		chr3	97822234	ENST00000389622	5hmC
chr2	3558643	chr2_3558643	5hmC		chr2	3558643	ENST00000315212	5hmC
chr17	44556574	chr17_44556574	5hmC		chr17	44556574	ENST00000315323	5hmC
chr6	34237524	chr6_34237524	5hmC		chr6	34237524	ENST00000478214	5hmC
chr4	188659263	chr4_188659263	5hmC		chr4	188659263	ENST00000504783	5hmC
chr3	137509582	chr3_137509582	5hmC		chr3	137509582	ENST00000364455	5hmC
chr17	67992938	chr17_67992938	5hmC		chr17	67992938	ENST00000449250	5hmC
chr1	179575962	chr1_179575962	5hmC		chr1	179575962	ENST00000367616	5hmC
chr4	155667442	chr4_155667442	5hmC		chr4	155667442	ENST00000515201	5hmC
chr8	43247357	chr8_43247357	5hmC		chr8	43247357	ENST00000525383	5hmC
chr10	123991889	chr10_123991889	5hmC		chr10	123991889	ENST00000394192	5hmC
chr1	101326136	chr1_101326136	5hmC		chr1	101326136	ENST00000439146	5hmC
chr14	88563258	chr14_88563258	5hmC		chr14	88563258	ENST00000336693	5hmC
chr5	157651610	chr5_157651610	5hmC		chr5	157651610	ENST00000311371	5hmC
chr9	133376020	chr9_133376020	5hmC		chr9	133376020	ENST00000371982	5hmC
chr19	57747164	chr19_57747164	5hmC		chr19	57747164	ENST00000431353	5hmC
chr9	126614505	chr9_126614505	5hmC		chr9	126614505	ENST00000561065	5hmC
chr11	576704	chr11_576704	5hmC		chr11	576704	ENST00000416188	5hmC
chr5	1594215	chr5_1594215	5hmC		chr5	1594215	ENST00000436493	5hmC
chr7	151081006	chr7_151081006	5hmC		chr7	151081006	ENST00000460980	5hmC
chr1	3650970	chr1_3650970	5hmC		chr1	3650970	ENST00000270708	5hmC
chr2	172427679	chr2_172427679	5hmC		chr2	172427679	ENST00000442250	5hmC
chr7	101321389	chr7_101321389	5hmC		chr7	101321389	ENST00000498704	5hmC
chr1	28669001	chr1_28669001	5hmC		chr1	28669001	ENST00000294409	5hmC
chrX	23335376	chrX_23335376	5hmC		chrX	23335376	ENST00000456522	5hmC
chr11	76783477	chr11_76783477	5hmC		chr11	76783477	ENST00000333090	5hmC
chr11	130916487	chr11_130916487	5hmC		chr11	130916487	ENST00000531608	5hmC
chrX	153934873	chrX_153934873	5hmC		chrX	153934873	ENST00000393712	5hmC
chr8	54300269	chr8_54300269	5hmC		chr8	54300269	ENST00000362342	5hmC
chr9	137139064	chr9_137139064	5hmC		chr9	137139064	ENST00000350902	5hmC
chr9	130579801	chr9_130579801	5hmC		chr9	130579801	ENST00000319725	5hmC
chr19	55117446	chr19_55117446	5hmC		chr19	55117446	ENST00000592993	5hmC
chr16	54284527	chr16_54284527	5hmC		chr16	54284527	ENST00000558054	5hmC
chr7	100119090	chr7_100119090	5hmC		chr7	100119090	ENST00000487288	5hmC
chr3	20040200	chr3_20040200	5hmC		chr3	20040200	ENST00000263754	5hmC
chr2	10044523	chr2_10044523	5hmC		chr2	10044523	ENST00000535335	5hmC
chr1	20732049	chr1_20732049	5hmC		chr1	20732049	ENST00000447746	5hmC
chr9	137114324	chr9_137114324	5hmC		chr9	137114324	ENST00000473532	5hmC
chr19	39265484	chr19_39265484	5hmC		chr19	39265484	ENST00000607083	5hmC
chr2	218897537	chr2_218897537	5hmC		chr2	218897537	ENST00000489887	5hmC
chr18	9614052	chr18_9614052	5hmC		chr18	9614052	ENST00000580283	5hmC
chr13	44373754	chr13_44373754	5hmC		chr13	44373754	ENST00000379179	5hmC
chr10	123138310	chr10_123138310	5hmC		chr10	123138310	ENST00000357878	5hmC
chr3	77040294	chr3_77040294	5hmC		chr3	77040294	ENST00000461745	5hmC
chr4	37890949	chr4_37890949	5hmC		chr4	37890949	ENST00000508802	5hmC
chr16	30957598	chr16_30957598	5hmC		chr16	30957598	ENST00000452917	5hmC
chr21	44339212	chr21_44339212	5hmC		chr21	44339212	ENST00000426029	5hmC
chr8	143684613	chr8_143684613	5hmC		chr8	143684613	ENST00000530341	5hmC
chr7	94394956	chr7_94394956	5hmC		chr7	94394956	ENST00000620463	5hmC
chr16	680712	chr16_680712	5hmC		chr16	680712	ENST00000567790	5hmC
chr16	30335404	chr16_30335404	5hmC		chr16	30335404	ENST00000411546	5hmC
chr22	17171464	chr22_17171464	5hmC		chr22	17171464	ENST00000155674	5hmC
chr17	733092	chr17_733092	5hmC		chr17	733092	ENST00000577008	5hmC
chr14	92923134	chr14_92923134	5hmC		chr14	92923134	ENST00000556076	5hmC
chr2	118834050	chr2_118834050	5hmC		chr2	118834050	ENST00000584273	5hmC
chr14	77458107	chr14_77458107	5hmC		chr14	77458107	ENST00000555517	5hmC
chr6	170295875	chr6_170295875	5hmC		chr6	170295875	ENST00000537664	5hmC
chr7	150368445	chr7_150368445	5hmC		chr7	150368445	ENST00000479668	5hmC
chr9	97501605	chr9_97501605	5hmC		chr9	97501605	ENST00000259365	5hmC
chr15	100341125	chr15_100341125	5hmC		chr15	100341125	ENST00000561355	5hmC
chr1	228458296	chr1_228458296	5hmC		chr1	228458296	ENST00000620438	5hmC
chr4	185127543	chr4_185127543	5hmC		chr4	185127543	ENST00000578796	5hmC
chr4	154626947	chr4_154626947	5hmC		chr4	154626947	ENST00000500890	5hmC
chr9	6757407	chr9_6757407	5hmC		chr9	6757407	ENST00000438023	5hmC
chr8	143553146	chr8_143553146	5hmC		chr8	143553146	ENST00000526406	5hmC
chr22	31496850	chr22_31496850	5hmC		chr22	31496850	ENST00000382162	5hmC
chr19	12946000	chr19_12946000	5hmC		chr19	12946000	ENST00000588826	5hmC
chr6	30744029	chr6_30744029	5hmC		chr6	30744029	ENST00000376377	5hmC
chr2	20050820	chr2_20050820	5hmC		chr2	20050820	ENST00000175091	5hmC
chr10	133590610	chr10_133590610	5hmC		chr10	133590610	ENST00000441446	5hmC
chr13	28100450	chr13_28100450	5hmC		chr13	28100450	ENST00000241453	5hmC
chr3	42013505	chr3_42013505	5hmC		chr3	42013505	ENST00000487159	5hmC
chr1	3910917	chr1_3910917	5hmC		chr1	3910917	ENST00000439488	5hmC
chr16	67644950	chr16_67644950	5hmC		chr16	67644950	ENST00000334583	5hmC
chr19	2950599	chr19_2950599	5hmC		chr19	2950599	ENST00000624348	5hmC
chr13	110715990	chr13_110715990	5hmC		chr13	110715990	ENST00000464141	5hmC
chr5	77492302	chr5_77492302	5hmC		chr5	77492302	ENST00000414719	5hmC
chr1	167722328	chr1_167722328	5hmC		chr1	167722328	ENST00000474859	5hmC
chr22	44498321	chr22_44498321	5hmC		chr22	44498321	ENST00000341255	5hmC
chr7	6664282	chr7_6664282	5hmC		chr7	6664282	ENST00000366167	5hmC
chr3	101849338	chr3_101849338	5hmC		chr3	101849338	ENST00000326151	5hmC
chr21	37367889	chr21_37367889	5hmC		chr21	37367889	ENST00000426672	5hmC
chr17	1230248	chr17_1230248	5hmC		chr17	1230248	ENST00000571543	5hmC
chr16	67562718	chr16_67562718	5hmC		chr16	67562718	ENST00000566078	5hmC
chr9	132037677	chr9_132037677	5hmC		chr9	132037677	ENST00000444872	5hmC
chr6	292437	chr6_292437	5hmC		chr6	292437	ENST00000603795	5hmC
chr13	41060162	chr13_41060162	5hmC		chr13	41060162	ENST00000442101	5hmC
chr12	121803985	chr12_121803985	5hmC		chr12	121803985	ENST00000538335	5hmC
chr10	70478325	chr10_70478325	5hmC		chr10	70478325	ENST00000263563	5hmC
chr16	87868814	chr16_87868814	5hmC		chr16	87868814	ENST00000261622	5hmC
chr19	11294014	chr19_11294014	5hmC		chr19	11294014	ENST00000621731	5hmC
chr3	141311814	chr3_141311814	5hmC		chr3	141311814	ENST00000514722	5hmC
chr15	40929602	chr15_40929602	5hmC		chr15	40929602	ENST00000249749	5hmC
chr17	7651699	chr17_7651699	5hmC		chr17	7651699	ENST00000250111	5hmC
chr1	248906235	chr1_248906235	5hmC		chr1	248906235	ENST00000329291	5hmC
chr17	21042918	chr17_21042918	5hmC		chr17	21042918	ENST00000261497	5hmC
chr17	80260395	chr17_80260395	5hmC		chr17	80260395	ENST00000508628	5hmC
chr4	8858224	chr4_8858224	5hmC		chr4	8858224	ENST00000557144	5hmC
chr2	38750567	chr2_38750567	5hmC		chr2	38750567	ENST00000415527	5hmC
chr11	1764088	chr11_1764088	5hmC		chr11	1764088	ENST00000236671	5hmC
chr22	11629066	chr22_11629066	5hmC		chr22	11629066	ENST00000613866	5hmC
chr5	271985	chr5_271985	5hmC		chr5	271985	ENST00000506909	5hmC
chr20	56925350	chr20_56925350	5hmC		chr20	56925350	ENST00000515963	5hmC
chr5	43557380	chr5_43557380	5hmC		chr5	43557380	ENST00000436644	5hmC
chr12	104064731	chr12_104064731	5hmC		chr12	104064731	ENST00000550444	5hmC
chr22	49853933	chr22_49853933	5hmC		chr22	49853933	ENST00000216268	5hmC
chr14	60657035	chr14_60657035	5hmC		chr14	60657035	ENST00000554986	5hmC
chr12	31590046	chr12_31590046	5hmC		chr12	31590046	ENST00000536397	5hmC
chr19	36973101	chr19_36973101	5hmC		chr19	36973101	ENST00000586353	5hmC
chr12	77324953	chr12_77324953	5hmC		chr12	77324953	ENST00000550042	5hmC
chr17	41865167	chr17_41865167	5hmC		chr17	41865167	ENST00000319121	5hmC
chr11	73376456	chr11_73376456	5hmC		chr11	73376456	ENST00000544075	5hmC
chr12	753106	chr12_753106	5hmC		chr12	753106	ENST00000447667	5hmC
chr19	21082365	chr19_21082365	5hmC		chr19	21082365	ENST00000620627	5hmC
chr7	158587710	chr7_158587710	5hmC		chr7	158587710	ENST00000389416	5hmC
chr1	1778372	chr1_1778372	5hmC		chr1	1778372	ENST00000492768	5hmC
chr14	102929032	chr14_102929032	5hmC		chr14	102929032	ENST00000559789	5hmC
chr9	96383803	chr9_96383803	5hmC		chr9	96383803	ENST00000375259	5hmC
chr19	49166083	chr19_49166083	5hmC		chr19	49166083	ENST00000594568	5hmC
chr9	129027599	chr9_129027599	5hmC		chr9	129027599	ENST00000417224	5hmC
chr17	19004832	chr17_19004832	5hmC		chr17	19004832	ENST00000388995	5hmC
chr16	14071462	chr16_14071462	5hmC		chr16	14071462	ENST00000575537	5hmC
chr17	18225674	chr17_18225674	5hmC		chr17	18225674	ENST00000621229	5hmC
chr4	2536988	chr4_2536988	5hmC		chr4	2536988	ENST00000508235	5hmC
chr14	103057317	chr14_103057317	5hmC		chr14	103057317	ENST00000361246	5hmC
chr19	11798883	chr19_11798883	5hmC		chr19	11798883	ENST00000589227	5hmC
chr17	39402402	chr17_39402402	5hmC		chr17	39402402	ENST00000577399	5hmC
chr21	37267554	chr21_37267554	5hmC		chr21	37267554	ENST00000398998	5hmC
chr8	10334983	chr8_10334983	5hmC		chr8	10334983	ENST00000513168	5hmC
chr11	111603111	chr11_111603111	5hmC		chr11	111603111	ENST00000304987	5hmC
chr6	147508073	chr6_147508073	5hmC		chr6	147508073	ENST00000367474	5hmC
chr9	136546436	chr9_136546436	5hmC		chr9	136546436	ENST00000582457	5hmC
chr4	1053075	chr4_1053075	5hmC		chr4	1053075	ENST00000514024	5hmC
chr15	64775012	chr15_64775012	5hmC		chr15	64775012	ENST00000300069	5hmC
chr7	151115094	chr7_151115094	5hmC		chr7	151115094	ENST00000335367	5hmC
chr1	234609781	chr1_234609781	5hmC		chr1	234609781	ENST00000366609	5hmC
chr9	121499806	chr9_121499806	5hmC		chr9	121499806	ENST00000373793	5hmC
chr17	32486218	chr17_32486218	5hmC		chr17	32486218	ENST00000313401	5hmC
chr6	27583227	chr6_27583227	5hmC		chr6	27583227	ENST00000383944	5hmC
chr18	11149611	chr18_11149611	5hmC		chr18	11149611	ENST00000383408	5hmC
chr17	44364012	chr17_44364012	5hmC		chr17	44364012	ENST00000293443	5hmC
chr7	100889221	chr7_100889221	5hmC		chr7	100889221	ENST00000388761	5hmC
chr14	104085684	chr14_104085684	5hmC		chr14	104085684	ENST00000548372	5hmC
chr16	71896009	chr16_71896009	5hmC		chr16	71896009	ENST00000539186	5hmC
chr13	20193041	chr13_20193041	5hmC		chr13	20193041	ENST00000382848	5hmC
chr2	153871698	chr2_153871698	5hmC		chr2	153871698	ENST00000392825	5hmC
chr15	84716147	chr15_84716147	5hmC		chr15	84716147	ENST00000455959	5hmC
chr10	132537731	chr10_132537731	5hmC		chr10	132537731	ENST00000368594	5hmC
chr11	108498329	chr11_108498329	5hmC		chr11	108498329	ENST00000323468	5hmC
chr4	8581210	chr4_8581210	5hmC		chr4	8581210	ENST00000382487	5hmC
chr16	85614622	chr16_85614622	5hmC		chr16	85614622	ENST00000393243	5hmC
chr12	32896792	chr12_32896792	5hmC		chr12	32896792	ENST00000070846	5hmC
chr5	139904200	chr5_139904200	5hmC		chr5	139904200	ENST00000518130	5hmC
chr2	180006907	chr2_180006907	5hmC		chr2	180006907	ENST00000410053	5hmC
chr8	63038854	chr8_63038854	5hmC		chr8	63038854	ENST00000523788	5hmC
chr1	196878121	chr1_196878121	5hmC		chr1	196878121	ENST00000367416	5hmC
chr10	127736381	chr10_127736381	5hmC		chr10	127736381	ENST00000623953	5hmC
chr6	143843462	chr6_143843462	5hmC		chr6	143843462	ENST00000367576	5hmC
chr13	99895938	chr13_99895938	5hmC		chr13	99895938	ENST00000425186	5hmC
chr17	49965358	chr17_49965358	5hmC		chr17	49965358	ENST00000362622	5hmC
chr19	15200069	chr19_15200069	5hmC		chr19	15200069	ENST00000601011	5hmC
chr5	39769428	chr5_39769428	5hmC		chr5	39769428	ENST00000504674	5hmC
chr9	92809118	chr9_92809118	5hmC		chr9	92809118	ENST00000473204	5hmC
chr3	49093834	chr3_49093834	5hmC		chr3	49093834	ENST00000430979	5hmC
chr5	1246980	chr5_1246980	5hmC		chr5	1246980	ENST00000503656	5hmC
chr10	100913207	chr10_100913207	5hmC		chr10	100913207	ENST00000609386	5hmC
chr2	37084017	chr2_37084017	5hmC		chr2	37084017	ENST00000233099	5hmC
chr1	70354945	chr1_70354945	5hmC		chr1	70354945	ENST00000525653	5hmC
chr19	12885278	chr19_12885278	5hmC		chr19	12885278	ENST00000264834	5hmC
chr16	34162700	chr16_34162700	5hmC		chr16	34162700	ENST00000363564	5hmC
chr12	121467276	chr12_121467276	5hmC		chr12	121467276	ENST00000538243	5hmC
chr20	3750191	chr20_3750191	5hmC		chr20	3750191	ENST00000399683	5hmC
chr10	133394253	chr10_133394253	5hmC		chr10	133394253	ENST00000473735	5hmC
chr22	21630001	chr22_21630001	5hmC		chr22	21630001	ENST00000464015	5hmC
chr4	88592578	chr4_88592578	5hmC		chr4	88592578	ENST00000407637	5hmC
chr19	1755347	chr19_1755347	5hmC		chr19	1755347	ENST00000382349	5hmC
chr3	75396110	chr3_75396110	5hmC		chr3	75396110	ENST00000487255	5hmC
chr6	44276166	chr6_44276166	5hmC		chr6	44276166	ENST00000505802	5hmC
chr12	57487889	chr12_57487889	5hmC		chr12	57487889	ENST00000262027	5hmC
chr19	47111899	chr19_47111899	5hmC		chr19	47111899	ENST00000594019	5hmC
chr2	38602502	chr2_38602502	5hmC		chr2	38602502	ENST00000378915	5hmC
chr7	2355390	chr7_2355390	5hmC		chr7	2355390	ENST00000397011	5hmC
chr2	85414050	chr2_85414050	5hmC		chr2	85414050	ENST00000409670	5hmC
chr11	130314668	chr11_130314668	5hmC		chr11	130314668	ENST00000525842	5hmC
chr9	128275902	chr9_128275902	5hmC		chr9	128275902	ENST00000610329	5hmC
chr22	38202575	chr22_38202575	5hmC		chr22	38202575	ENST00000417948	5hmC
chr9	137045735	chr9_137045735	5hmC		chr9	137045735	ENST00000488145	5hmC
chr22	20495828	chr22_20495828	5hmC		chr22	20495828	ENST00000431430	5hmC
chr16	84648835	chr16_84648835	5hmC		chr16	84648835	ENST00000569472	5hmC
chr19	1929860	chr19_1929860	5hmC		chr19	1929860	ENST00000472442	5hmC
chr1	154961550	chr1_154961550	5hmC		chr1	154961550	ENST00000368457	5hmC
[truncated: 139 more rows]

## Sheet: Figure2c
Chr	Start	Promoter	Exon	Intron	CpGi	CpG shores	Type
chr19	54096075	0	1	0	1	0	5mC			5mC	5hmC
chr7	108569763	1	1	0	1	0	5mC		Promoter	331	1500
chr11	128891189	1	0	0	1	0	5mC		Exon	15	37
chr14	99480992	1	0	0	1	0	5mC		Intron	21	88
chr19	56120943	1	0	1	1	0	5mC		Intergenic	30	115
chr14	105526298	1	0	0	1	0	5mC		CpGi	343	1530
chr11	3165259	1	1	1	1	0	5mC
chr6	12008931	1	0	1	0	1	5mC
chrX	9465553	1	0	1	1	0	5mC
chr9	126805077	1	1	0	1	0	5mC
chrX	154411791	1	1	1	1	0	5mC
chr16	28212164	1	0	0	1	0	5mC
chr14	105528313	1	0	1	1	0	5mC
chr8	22694444	0	0	1	1	0	5mC
chr6	148747003	1	0	0	1	0	5mC
chr12	48925026	1	1	1	1	0	5mC
chr22	33058407	1	0	0	1	0	5mC
chr16	89094017	1	0	1	1	0	5mC
chr7	130669074	1	1	0	1	0	5mC
chr2	46298494	1	0	1	1	0	5mC
chr3	52706022	1	1	1	1	0	5mC
chr2	231604568	0	0	0	1	0	5mC
chr3	143119301	1	0	0	1	0	5mC
chr12	49904001	1	0	1	1	0	5mC
chr1	201507034	1	0	1	1	0	5mC
chr6	41373937	0	0	0	1	0	5mC
chr17	49496900	1	1	1	1	0	5mC
chr17	2399647	1	0	1	0	1	5mC
chr1	120942301	1	0	1	1	0	5mC
chr8	12659490	0	0	0	1	0	5mC
chrX	39613785	0	0	0	1	0	5mC
chr15	77633260	1	0	1	1	0	5mC
chr22	31970881	1	1	0	1	0	5mC
chr17	67245399	1	0	1	1	0	5mC
chr3	52410302	1	1	0	0	1	5mC
chr4	153466829	1	0	1	1	0	5mC
chr22	45009088	1	0	1	1	0	5mC
chr14	75427742	1	1	0	1	0	5mC
chr16	589965	1	0	1	1	0	5mC
chr7	140398111	1	0	1	1	0	5mC
chr14	50532563	1	1	1	1	0	5mC
chr7	106285447	1	0	1	0	1	5mC
chr2	86807645	1	1	0	1	0	5mC
chr9	33817916	1	1	1	1	0	5mC
chr15	78872806	1	1	1	0	1	5mC
chr1	9292811	1	0	0	1	0	5mC
chr5	180292697	1	0	0	1	0	5mC
chr5	43556952	1	1	1	1	0	5mC
chr10	26567164	0	1	0	1	0	5mC
chr3	42590993	1	0	1	1	0	5mC
chr12	106302480	1	0	1	1	0	5mC
chr5	139710841	0	0	1	1	0	5mC
chr10	107915042	0	0	1	1	0	5mC
chr21	34073564	1	1	1	1	0	5mC
chr11	61161175	1	0	1	1	0	5mC
chr7	72336958	1	1	1	1	0	5mC
chr12	120534807	1	1	0	1	0	5mC
chr19	10333220	1	0	1	1	0	5mC
chr12	56258432	1	0	0	1	0	5mC
chr7	101163007	0	1	1	1	0	5mC
chr12	42482865	1	1	1	1	0	5mC
chr9	136978175	1	0	1	1	0	5mC
chr1	100037990	1	0	0	1	0	5mC
chr17	77140585	1	0	1	1	0	5mC
chr7	7182796	1	1	1	1	0	5mC
chr11	67504540	1	1	1	1	0	5mC
chr9	122126586	0	0	0	0	1	5mC
chr19	43594999	1	1	0	1	0	5mC
chr15	50908078	1	0	1	1	0	5mC
chr6	27894393	1	0	0	0	1	5mC
chr8	60678852	1	1	0	1	0	5mC
chr19	38316043	1	0	1	1	0	5mC
chr7	129225151	1	1	0	1	0	5mC
chr10	28532405	1	0	1	1	0	5mC
chr3	107523675	1	0	1	1	0	5mC
chr14	94768707	0	0	1	1	0	5mC
chr3	125766398	0	0	0	1	0	5mC
chr1	94237188	1	0	1	1	0	5mC
chr3	14178432	1	1	1	1	0	5mC
chr12	57128316	1	0	1	1	0	5mC
chr17	2776532	1	0	0	1	0	5mC
chr7	92834857	1	0	1	1	0	5mC
chr3	57756990	1	1	0	1	0	5mC
chr2	235494187	1	1	0	1	0	5mC
chr1	200738977	1	0	0	0	1	5mC
chr4	99946529	1	1	0	1	0	5mC
chr3	52455482	1	0	1	0	1	5mC
chr1	184755075	1	0	0	1	0	5mC
chr4	673874	1	1	1	1	0	5mC
chr7	33109421	1	0	0	1	0	5mC
chr19	10961026	1	1	0	1	0	5mC
chr16	70454540	1	1	0	1	0	5mC
chr9	124868949	1	1	0	1	0	5mC
chr19	58409006	1	1	1	1	0	5mC
chr11	10930898	0	0	0	1	0	5mC
chr20	36092668	1	0	1	1	0	5mC
chr1	230067502	1	0	1	1	0	5mC
chr6	7910270	1	0	1	1	0	5mC
chr5	55233317	1	1	0	1	0	5mC
chr12	26833401	1	0	0	1	0	5mC
chr2	85561369	1	0	1	1	0	5mC
chr22	37805081	1	0	0	1	0	5mC
chr2	100321682	0	1	0	1	0	5mC
chr3	184260017	0	1	1	1	0	5mC
chr18	65751404	1	0	1	1	0	5mC
chr18	36829180	1	1	0	1	0	5mC
chr7	6637643	1	0	1	1	0	5mC
chr6	34236941	1	1	0	1	0	5mC
chr10	24723815	1	0	0	1	0	5mC
chr21	43660072	1	0	1	0	1	5mC
chr19	17026904	1	0	0	1	0	5mC
chr11	111602263	1	0	0	1	0	5mC
chr1	40665441	1	1	0	1	0	5mC
chr7	140640597	1	1	1	1	0	5mC
chr8	124539026	1	1	0	1	0	5mC
chr18	24272026	1	1	1	1	0	5mC
chr7	149773711	1	0	0	1	0	5mC
chr2	192194657	1	1	0	1	0	5mC
chr10	121928440	1	1	0	1	0	5mC
chrX	68830187	0	0	1	1	0	5mC
chr14	81221088	1	0	1	1	0	5mC
chr10	100999262	1	0	1	1	0	5mC
chr20	63740146	1	0	1	1	0	5mC
chr6	116100804	1	0	0	1	0	5mC
chr2	20666772	1	1	0	1	0	5mC
chr2	86337722	1	0	1	1	0	5mC
chr14	29927337	1	1	1	1	0	5mC
chr6	33200076	1	0	1	1	0	5mC
chr8	66113832	1	0	1	1	0	5mC
chr15	90932610	1	1	1	1	0	5mC
chr17	386307	1	0	0	1	0	5mC
chr22	30327224	1	0	0	1	0	5mC
chr19	18323302	1	0	0	1	0	5mC
chr9	35791657	1	0	0	1	0	5mC
chr2	17754075	1	1	1	1	0	5mC
chr15	74433877	1	1	0	1	0	5mC
chr22	36123953	0	0	0	0	0	5mC
chr8	108787645	1	0	0	0	1	5mC
chr22	50474497	1	0	1	1	0	5mC
chr4	127881429	1	0	1	1	0	5mC
chr11	113875847	1	0	0	1	0	5mC
chr19	50511306	1	1	0	1	0	5mC
chr12	101407423	1	1	1	1	0	5mC
chr16	15395757	1	1	0	1	0	5mC
chr12	110124322	1	0	0	0	1	5mC
chr4	575197	1	0	0	1	0	5mC
chr20	49936465	1	1	0	1	0	5mC
chr16	22814171	1	0	0	1	0	5mC
chr16	89701524	1	1	1	1	0	5mC
chr20	62303394	1	1	1	1	0	5mC
chr2	104843154	0	0	1	1	0	5mC
chr12	96399838	1	0	1	1	0	5mC
chr4	153466424	1	1	0	1	0	5mC
chr6	19838438	1	0	1	1	0	5mC
chr18	79951776	1	0	0	1	0	5mC
chr17	41918625	1	0	1	1	0	5mC
chr18	6414732	1	1	1	1	0	5mC
chr2	64653937	1	0	1	1	0	5mC
chr17	2593799	1	1	1	1	0	5mC
chr6	113971451	1	0	1	1	0	5mC
chr8	139704211	0	0	0	1	0	5mC
chr6	43053736	1	1	1	1	0	5mC
chr1	16155832	1	0	1	1	0	5mC
chr16	31142638	1	1	0	1	0	5mC
chrX	139203207	1	0	1	1	0	5mC
chr1	41918124	1	0	1	1	0	5mC
chr15	83011426	1	1	1	1	0	5mC
chr1	160343081	1	0	1	0	1	5mC
chr14	73759484	1	0	1	1	0	5mC
chr5	52800014	0	1	1	1	0	5mC
chrX	153928681	1	0	1	0	1	5mC
chr10	119725702	1	0	0	1	0	5mC
chr14	72893223	1	0	1	1	0	5mC
chrX	134915166	1	0	1	1	0	5mC
chr12	112409185	1	1	1	1	0	5mC
chr18	26226584	1	1	0	1	0	5mC
chr18	54357817	1	1	0	1	0	5mC
chr4	78938867	1	0	1	0	1	5mC
chr6	99515112	1	1	1	1	0	5mC
chr10	113679799	1	1	1	1	0	5mC
chr10	72354635	1	0	1	1	0	5mC
chr22	48576210	1	0	1	1	0	5mC
chrX	150984644	1	0	1	1	0	5mC
chr2	188292074	1	1	1	1	0	5mC
chr7	157138774	1	0	0	1	0	5mC
chr10	91410555	1	1	1	1	0	5mC
chr14	60723229	1	1	0	1	0	5mC
chr2	74482944	1	1	1	1	0	5mC
chr12	107761047	1	1	1	1	0	5mC
chr17	44218750	1	0	1	1	0	5mC
chr19	7920285	1	0	0	1	0	5mC
chrX	135032203	1	0	0	1	0	5mC
chrX	154490412	1	1	1	1	0	5mC
chr1	9234920	1	1	0	1	0	5mC
chrX	14873058	1	1	0	1	0	5mC
chr15	82952652	1	1	1	1	0	5mC
chr15	82952728	1	1	1	1	0	5mC
chr19	12775582	1	1	1	1	0	5mC
chr2	233854421	1	1	0	1	0	5mC
chr4	78776445	1	1	0	1	0	5mC
chr4	80072770	1	1	1	1	0	5mC
chr9	130173424	1	0	1	0	1	5mC
chr9	132669678	1	0	1	1	0	5mC
chr1	28643059	1	1	0	1	0	5mC
chr11	107929062	1	0	1	1	0	5mC
chr14	105398689	1	0	1	1	0	5mC
chr4	168832305	1	0	1	1	0	5mC
chr4	26860676	1	0	1	1	0	5mC
chr2	26692799	1	1	1	1	0	5mC
chr6	96016140	1	1	0	1	0	5mC
chr13	93228618	0	0	1	1	0	5mC
chr19	39125701	1	0	0	1	0	5mC
chr14	104461795	0	0	0	1	0	5mC
chr15	82262826	1	1	0	1	0	5mC
chr1	155135723	1	0	1	1	0	5mC
chr17	74987706	1	1	0	1	0	5mC
chr6	35342530	1	0	0	1	0	5mC
chr11	66345087	1	1	0	1	0	5mC
chr12	8697850	1	0	1	1	0	5mC
chr18	32092183	1	1	1	1	0	5mC
chr1	1599791	1	1	0	1	0	5mC
chr1	192808682	1	0	0	1	0	5mC
chr11	93784963	1	0	1	1	0	5mC
chr13	30465276	1	0	1	0	1	5mC
chr17	7614885	1	0	1	1	0	5mC
chr1	1399008	1	1	1	1	0	5mC
chr12	57128507	1	1	1	0	1	5mC
chr5	271520	1	0	0	1	0	5mC
chr1	2643202	0	0	1	1	0	5mC
chr2	128318890	1	0	0	1	0	5mC
chr19	46746472	1	1	1	1	0	5mC
chr16	57245068	1	0	0	1	0	5mC
chr10	114821755	1	1	0	1	0	5mC
chr17	68512426	1	1	1	1	0	5mC
chr2	171918090	0	0	1	0	0	5mC
chr15	99100738	0	1	1	1	0	5mC
chr13	21671192	1	0	0	1	0	5mC
chr14	23057692	1	0	0	1	0	5mC
chr9	94166351	1	1	0	1	0	5mC
chr10	73785627	1	1	0	1	0	5mC
chr6	85644145	1	0	0	1	0	5mC
chr6	99568664	1	1	1	1	0	5mC
chr1	43936895	0	1	0	0	1	5mC
chr17	45221872	1	1	1	1	0	5mC
chr7	100081617	1	0	1	1	0	5mC
chr19	662766	1	0	1	1	0	5mC
chr6	117548007	0	1	1	1	0	5mC
chr5	127229617	0	0	0	1	0	5mC
chr11	127296757	0	0	1	0	0	5mC
chr1	32500505	0	0	1	0	1	5mC
chr1	1419920	1	0	1	1	0	5mC
chr5	127229505	0	0	0	1	0	5mC
chr2	206179295	0	0	1	0	0	5mC
chr2	241115657	0	0	1	0	0	5mC
chr18	13218640	1	0	1	1	0	5mC
chr7	131755221	1	0	0	0	0	5mC
chr3	176563931	0	0	0	0	0	5mC
chr22	23768050	1	1	0	1	0	5mC
chr15	38253238	1	0	1	0	1	5mC
chr5	127229493	0	0	0	1	0	5mC
chr16	86505808	0	0	1	1	0	5mC
chr10	68407383	1	0	0	1	0	5mC
chr22	43014542	1	0	1	1	0	5mC
chr18	65751023	1	1	1	1	0	5mC
chr6	43171010	1	0	0	1	0	5mC
chr5	80960926	1	1	0	1	0	5mC
chr15	40941918	0	0	0	1	0	5mC
chr19	18795659	0	0	0	0	0	5mC
chr11	110430461	1	0	1	1	0	5mC
chr1	23484113	1	1	0	1	0	5mC
chr2	120345416	1	0	0	1	0	5mC
chr5	141428063	1	1	1	1	0	5mC
chr19	35143602	1	0	1	1	0	5mC
chr22	48464954	0	0	0	0	0	5mC
chr16	2682635	1	1	0	1	0	5mC
chr13	27620778	1	1	0	1	0	5mC
chr6	18387364	1	1	0	1	0	5mC
chrX	7148247	1	0	0	1	0	5mC
chr22	18970411	1	0	0	0	1	5mC
chr10	100745019	1	0	1	1	0	5mC
chr9	127975156	0	0	1	0	0	5mC
chr9	97411849	1	0	0	1	0	5mC
chr7	71132069	1	0	0	1	0	5mC
chr6	32096790	0	1	0	1	0	5mC
chr16	87869378	1	1	0	1	0	5mC
chr3	28059304	0	0	0	0	0	5mC
chr22	30246596	1	1	1	1	0	5mC
chr13	41961060	1	1	1	1	0	5mC
chr17	75047338	1	1	1	1	0	5mC
chr5	180619211	1	0	1	1	0	5mC
chr17	40027332	1	0	1	0	0	5mC
chr15	40764101	1	1	0	1	0	5mC
chr4	147732641	1	0	1	1	0	5mC
chr19	12938663	1	1	0	1	0	5mC
chr1	244863624	1	1	1	1	0	5mC
chr7	30285420	1	1	0	1	0	5mC
chr17	78924388	1	0	1	0	1	5mC
chr20	50602180	0	1	0	0	0	5mC
chr6	31158363	1	0	0	1	0	5mC
chr1	1420485	1	1	1	1	0	5mC
chr10	100373557	1	0	0	1	0	5mC
chr7	155810016	1	0	1	1	0	5mC
chr16	180447	1	0	0	1	0	5mC
chr11	66257632	1	1	1	1	0	5mC
chr20	25585156	1	0	1	1	0	5mC
chr19	4280190	1	1	0	1	0	5mC
chr9	69672928	1	1	0	1	0	5mC
chr1	26900478	1	0	1	1	0	5mC
chr1	154970053	1	1	1	0	0	5mC
chr3	137660764	0	0	0	0	0	5mC
chr1	231337404	1	1	0	0	1	5mC
chr2	159797753	1	0	1	1	0	5mC
chr3	50503789	1	0	1	1	0	5mC
chr14	102777254	1	0	0	1	0	5mC
chr15	28783213	0	0	0	0	0	5mC
chr10	43105065	1	1	1	1	0	5mC
chr9	136791342	1	0	0	1	0	5mC
chr4	171043409	0	0	1	0	0	5mC
chr6	5260715	1	1	0	1	0	5mC
chr19	871222	1	1	1	1	0	5mC
chr18	23135446	1	0	1	1	0	5mC
chr4	338259	1	1	1	1	0	5mC
chr6	80085364	0	0	0	0	0	5mC
chr1	47438793	0	1	0	1	0	5mC
chr19	1755384	0	0	1	1	0	5mC
chr16	2020386	1	0	1	1	0	5mC
chr16	35734352	1	0	0	0	0	5mC
chr3	183636855	1	0	1	1	0	5mC
chr2	85754897	1	1	1	1	0	5mC
chr5	60700248	1	0	0	1	0	5mC
chr12	32391112	0	0	0	0	0	5mC
chr5	134738465	1	0	0	1	0	5mC
chr11	3797890	1	1	1	1	0	5mC
chr9	34665394	1	1	1	1	0	5mC
chr1	18110530	0	1	1	1	0	5mC
chr22	45502903	1	1	1	1	0	5mC
chr16	85612988	1	0	1	1	0	5mC
chr8	22109727	1	0	0	1	0	5mC
chr20	63658386	1	1	0	1	0	5mC
chr6	41786850	1	1	0	1	0	5mC
chr5	127229467	0	0	0	1	0	5mC
chr2	38603011	1	1	1	1	0	5mC
chr1	1420479	1	1	1	1	0	5mC
chr13	25301753	1	1	0	1	0	5mC
chr7	87220322	1	1	1	1	0	5mC
chr6	53065489	1	1	1	1	0	5mC
chr11	35139488	1	0	1	0	1	5mC
chr13	30617978	1	1	0	1	0	5mC
chr11	121452298	1	1	1	1	0	5mC
chr19	18161318	1	1	0	1	0	5mC
chr1	36149413	1	1	1	1	0	5mC
chr6	24720746	1	1	0	1	0	5mC
chr9	128947894	1	0	1	1	0	5mC
chr10	71213501	1	0	1	1	0	5mC
chr6	117548013	0	1	1	1	0	5mC
chr12	132986856	1	1	0	1	0	5mC
chr14	28764350	1	0	1	0	1	5mC
chr15	41284086	1	1	0	1	0	5mC
chr17	79183620	1	0	1	1	0	5mC
chr19	17719535	1	1	1	1	0	5mC
chr19	37548661	1	1	1	1	0	5mC
chr15	28783212	0	0	0	0	0	5mC
chr12	122204306	1	0	1	1	0	5mC
chr17	17694689	0	0	1	1	0	5mC
chr22	50628153	1	1	0	1	0	5mC
chr15	23039265	1	0	1	1	0	5mC
chr7	97021188	0	0	1	1	0	5mC
chr15	90530788	1	0	1	0	1	5mC
chr4	186191740	1	1	0	1	0	5mC
chr17	21214102	1	1	0	1	0	5mC
chr9	68705429	1	1	0	1	0	5mC
chr12	53973626	1	1	1	1	0	5mC
chr19	12734257	1	0	1	1	0	5mC
chr6	144150112	1	0	0	1	0	5mC
chr22	31614211	1	1	1	0	0	5mC
chr4	499428	1	1	1	1	0	5mC
chr19	6516787	0	0	0	1	0	5mC
chr10	133326067	1	1	1	1	0	5mC
chr5	171451127	0	0	1	0	1	5mC
chr2	26848898	1	0	1	1	0	5mC
chr4	6309386	0	0	0	0	0	5mC
chr1	115838632	0	1	1	1	0	5mC
chr14	101560524	1	0	0	1	0	5mC
chr19	1071149	1	0	1	1	0	5mC
chr8	123156911	0	0	0	1	0	5mC
chr16	73057897	0	0	1	1	0	5mC
chr5	157743872	1	1	0	1	0	5mC
chr1	235328929	1	0	1	0	1	5mC
chr13	27968068	1	0	1	0	1	5mC
chr17	81870962	1	1	1	1	0	5mC
chr2	54330539	1	0	1	1	0	5mC
chr14	20682896	0	0	0	1	0	5mC
chr13	73059643	1	0	1	1	0	5mC
chr19	16627692	1	0	1	1	0	5mC
chr16	85553594	0	0	0	1	0	5mC
chr6	62492568	0	0	0	0	0	5mC
chr2	74120415	1	0	0	1	0	5mC
chr17	27793835	0	0	1	1	0	5hmC
chr5	181190518	0	0	0	1	0	5hmC
chr19	639763	1	0	0	1	0	5hmC
chr4	37891265	1	1	0	1	0	5hmC
chr9	120928860	1	0	1	1	0	5hmC
chr5	149960747	1	1	0	1	0	5hmC
chr2	96760842	1	0	0	1	0	5hmC
chr9	126326985	1	1	0	0	1	5hmC
chr11	134224622	1	0	1	1	0	5hmC
chr18	37566857	1	0	0	1	0	5hmC
chr10	30433545	1	0	0	1	0	5hmC
chr1	76868284	1	0	1	1	0	5hmC
chr19	13163178	0	0	0	1	0	5hmC
chr19	662548	1	0	1	1	0	5hmC
chr11	66002484	1	1	0	1	0	5hmC
chr20	63521160	1	0	1	1	0	5hmC
chrX	3713242	1	1	0	1	0	5hmC
chr12	122422484	1	0	1	1	0	5hmC
chr10	102133494	1	0	1	1	0	5hmC
chr5	10354186	1	0	1	1	0	5hmC
chr14	76376998	1	0	1	1	0	5hmC
chr8	140464803	0	0	0	1	0	5hmC
chr17	76265574	1	1	1	1	0	5hmC
chr19	16471484	1	0	1	1	0	5hmC
chr2	27428478	1	1	0	1	0	5hmC
chr18	32471250	1	0	0	1	0	5hmC
chr3	2098725	1	0	0	1	0	5hmC
chrX	154444310	1	1	0	1	0	5hmC
chr10	133308864	1	1	1	1	0	5hmC
chr15	40323754	0	0	0	1	0	5hmC
chr14	49852777	1	1	0	1	0	5hmC
chr14	52069028	1	1	0	1	0	5hmC
chr13	106535374	1	0	0	1	0	5hmC
chr7	151245701	1	0	1	1	0	5hmC
chr7	143380608	1	0	0	1	0	5hmC
chr1	56477891	0	0	0	1	0	5hmC
chr3	190322461	1	1	0	1	0	5hmC
chr4	4248505	1	0	0	1	0	5hmC
chr3	48446993	1	1	1	1	0	5hmC
chr6	8064397	1	1	1	1	0	5hmC
chr17	81346127	1	0	0	1	0	5hmC
chrX	107628502	1	1	0	1	0	5hmC
chr17	44708972	1	0	1	0	1	5hmC
chr19	41310327	1	1	1	1	0	5hmC
chr19	7098996	0	0	0	1	0	5hmC
chr19	54137886	1	1	0	1	0	5hmC
chr8	97644484	1	1	0	1	0	5hmC
chr2	9423137	1	1	1	1	0	5hmC
chr20	36092251	1	0	1	1	0	5hmC
chr7	128343889	1	1	0	1	0	5hmC
chr3	120349378	1	0	0	1	0	5hmC
chr10	97426443	1	1	0	1	0	5hmC
chr20	35284249	1	1	1	1	0	5hmC
chr4	78776129	1	0	0	1	0	5hmC
chr13	113209736	1	1	1	1	0	5hmC
chr13	73059635	1	0	1	1	0	5hmC
chr12	50764690	1	0	1	1	0	5hmC
chr15	60592609	1	0	1	1	0	5hmC
chr3	37176050	1	1	1	1	0	5hmC
chr2	86337122	1	0	1	1	0	5hmC
chr14	102778184	1	0	1	1	0	5hmC
chr3	126474926	1	0	1	1	0	5hmC
chr22	21952972	1	1	0	1	0	5hmC
chr16	1333739	1	1	0	1	0	5hmC
chr10	111076924	1	0	0	1	0	5hmC
chr10	35090108	1	0	1	1	0	5hmC
chr20	35147788	1	0	0	0	1	5hmC
chr19	29213281	1	1	0	1	0	5hmC
chr19	37217982	1	1	0	1	0	5hmC
chr2	127675583	1	0	1	1	0	5hmC
chr22	35299867	1	1	1	1	0	5hmC
chr16	89657824	1	1	0	1	0	5hmC
chr20	45406291	1	1	1	1	0	5hmC
chr22	37844098	1	1	1	1	0	5hmC
chr2	197310610	1	1	1	1	0	5hmC
chr2	171434493	1	1	1	1	0	5hmC
chr4	124712748	1	0	0	1	0	5hmC
chr14	58200103	1	1	1	1	0	5hmC
chr3	120094762	1	0	0	1	0	5hmC
chr5	175872472	1	0	1	1	0	5hmC
chr7	90211665	1	0	1	1	0	5hmC
chr18	50194837	1	1	0	1	0	5hmC
chr10	73168191	1	1	1	0	1	5hmC
chr9	19408963	1	0	0	1	0	5hmC
chr16	22814501	1	1	0	1	0	5hmC
chr6	124962093	1	0	1	1	0	5hmC
chr21	34888851	1	0	1	1	0	5hmC
chr10	11823366	1	1	0	1	0	5hmC
chr1	235649780	1	1	1	1	0	5hmC
chr14	93207063	1	1	1	1	0	5hmC
chr4	499561	1	1	1	1	0	5hmC
chr14	100239257	1	1	0	1	0	5hmC
chr3	126704293	1	1	0	1	0	5hmC
chr5	6632955	1	1	0	1	0	5hmC
chr11	74398469	1	1	1	1	0	5hmC
chr18	72868273	1	0	0	1	0	5hmC
chr11	118621394	1	1	1	1	0	5hmC
chr7	7969274	1	1	1	1	0	5hmC
chr5	135399274	1	1	1	1	0	5hmC
chr2	64454408	1	1	0	1	0	5hmC
chr13	32587178	1	0	1	1	0	5hmC
chr15	28737896	1	1	1	1	0	5hmC
chr17	55420933	1	0	1	1	0	5hmC
chr20	43190116	1	1	0	1	0	5hmC
chr7	74454531	1	0	1	1	0	5hmC
chr1	98661528	1	0	0	1	0	5hmC
chr16	66751546	1	1	0	1	0	5hmC
chr5	95731538	1	1	1	1	0	5hmC
chr2	196926096	1	0	1	0	1	5hmC
chrX	153794572	1	1	1	1	0	5hmC
chr17	49788822	1	1	1	1	0	5hmC
chr12	123271530	1	0	1	1	0	5hmC
chr11	76235392	0	0	0	1	0	5hmC
chr15	90002258	1	0	1	1	0	5hmC
chr17	67245010	1	1	1	1	0	5hmC
chr17	4997914	1	0	0	1	0	5hmC
chr12	68611085	1	0	1	1	0	5hmC
chr21	37366546	1	0	1	1	0	5hmC
chr5	113513952	1	1	0	1	0	5hmC
chr10	88880713	1	0	1	1	0	5hmC
chr2	9206626	1	0	0	1	0	5hmC
chr19	58409094	1	1	1	1	0	5hmC
chr1	245154811	1	0	0	1	0	5hmC
chr10	13528644	1	1	0	1	0	5hmC
chr13	28659357	1	0	1	1	0	5hmC
chr2	677112	1	0	1	1	0	5hmC
chr14	64505272	1	0	1	1	0	5hmC
chr7	5283129	1	0	1	1	0	5hmC
chr5	65035590	0	0	0	1	0	5hmC
chr17	62479279	1	1	1	1	0	5hmC
chr11	9091615	1	0	1	1	0	5hmC
chr19	53395067	1	0	1	1	0	5hmC
chr9	91424072	1	0	0	1	0	5hmC
chr1	62688357	1	1	0	1	0	5hmC
chr19	7595847	1	0	0	1	0	5hmC
chr1	54052982	1	0	1	1	0	5hmC
chr18	32092173	1	1	1	1	0	5hmC
chr16	30091998	1	0	0	1	0	5hmC
chr16	20741778	1	1	1	1	0	5hmC
chr16	87384389	1	0	1	1	0	5hmC
chr12	121537784	1	0	1	1	0	5hmC
chr5	179167446	0	0	1	1	0	5hmC
chr4	150079205	1	1	0	1	0	5hmC
chr2	74529761	1	1	0	1	0	5hmC
chr10	84328532	1	0	0	1	0	5hmC
chr16	85554797	0	0	0	1	0	5hmC
chr15	72272492	1	1	1	1	0	5hmC
chr11	62123817	1	0	0	1	0	5hmC
chr1	6179781	1	0	1	1	0	5hmC
chr7	98281865	1	1	1	1	0	5hmC
chr17	78378551	1	0	0	1	0	5hmC
chr15	98852313	0	0	1	1	0	5hmC
chr6	4776629	1	1	1	1	0	5hmC
chr19	50510924	1	0	1	0	1	5hmC
chr18	61893874	1	0	1	1	0	5hmC
chr2	86195037	1	0	1	1	0	5hmC
chr18	268454	1	1	0	0	1	5hmC
chr5	145835424	1	0	0	1	0	5hmC
chr8	31640061	1	1	1	1	0	5hmC
chr7	107169270	1	0	1	1	0	5hmC
chr1	31296732	1	1	0	1	0	5hmC
chr16	28292452	1	0	0	1	0	5hmC
chr7	97006227	1	1	1	0	1	5hmC
chr19	20167463	1	0	1	0	0	5hmC
chr6	133952255	1	1	0	1	0	5hmC
chr19	46746452	1	1	1	1	0	5hmC
chr2	232487782	1	1	0	1	0	5hmC
chr2	196171045	1	0	1	1	0	5hmC
chr2	171999963	1	1	0	1	0	5hmC
chr17	27793909	0	0	1	1	0	5hmC
chr11	843031	1	1	1	1	0	5hmC
chr1	42958241	1	0	1	1	0	5hmC
chr12	106955537	1	0	0	1	0	5hmC
chr11	93197886	1	1	0	1	0	5hmC
chr1	39691550	1	1	0	1	0	5hmC
chr3	66998013	1	0	0	0	1	5hmC
chr4	26860876	1	1	1	1	0	5hmC
chr2	168246921	0	0	1	1	0	5hmC
chr9	35757097	1	1	0	1	0	5hmC
chr6	43369474	1	1	0	1	0	5hmC
chr10	116742814	1	0	0	1	0	5hmC
chr20	13221183	1	0	0	1	0	5hmC
chr10	11018220	1	0	1	1	0	5hmC
chr19	8505919	0	0	0	1	0	5hmC
chr7	100676156	1	1	1	1	0	5hmC
chr11	110712402	1	1	1	1	0	5hmC
chr9	132161677	1	1	0	1	0	5hmC
chr2	28392301	1	0	1	1	0	5hmC
chr8	66925617	1	0	1	1	0	5hmC
chr13	98577031	1	1	1	1	0	5hmC
chr15	65286782	1	1	1	1	0	5hmC
chr7	5420127	1	1	1	1	0	5hmC
chr10	119597004	1	1	0	1	0	5hmC
chr5	66596200	1	0	0	1	0	5hmC
chr1	6625565	1	0	1	1	0	5hmC
chr21	42974433	1	0	0	1	0	5hmC
chr22	30246232	1	1	1	0	1	5hmC
chr2	112482084	1	0	0	1	0	5hmC
chr9	128068566	1	1	0	1	0	5hmC
chr11	122882844	1	1	0	1	0	5hmC
chr14	69153319	1	0	0	1	0	5hmC
chr12	68610774	1	0	0	1	0	5hmC
chr5	16617042	1	1	1	1	0	5hmC
chr19	58002617	1	1	1	1	0	5hmC
chr20	19212958	1	1	0	1	0	5hmC
chr1	25338577	1	1	1	1	0	5hmC
chr16	75250800	1	1	1	1	0	5hmC
chr17	64129597	1	1	1	1	0	5hmC
chr9	112174825	1	0	1	0	1	5hmC
chr19	55116390	1	0	1	0	1	5hmC
chr16	1943037	1	0	1	1	0	5hmC
chr15	73052864	1	0	1	1	0	5hmC
chr12	120446765	1	1	0	1	0	5hmC
chr5	61332767	1	1	0	1	0	5hmC
chr17	79609257	0	0	0	1	0	5hmC
chr1	25875929	0	0	0	1	0	5hmC
chr20	33443436	1	1	0	1	0	5hmC
chr12	48681924	1	1	1	1	0	5hmC
chr16	2215282	1	0	0	1	0	5hmC
chr17	45019456	0	0	0	1	0	5hmC
chr16	181654	0	0	0	1	0	5hmC
chr1	155085498	1	0	1	1	0	5hmC
chr13	113297507	1	0	1	1	0	5hmC
chr16	87391975	1	1	1	1	0	5hmC
chr17	50919763	0	0	0	0	0	5hmC
chr16	28292388	1	0	0	1	0	5hmC
chr7	99144318	1	0	0	1	0	5hmC
chr2	55923774	1	1	0	1	0	5hmC
chr13	99087534	1	0	0	1	0	5hmC
chr6	159969134	1	1	0	1	0	5hmC
chr19	35995332	1	1	0	1	0	5hmC
chr1	65067163	1	0	1	1	0	5hmC
chr12	56449379	1	1	0	1	0	5hmC
chr9	137578977	1	0	0	1	0	5hmC
chr9	127785148	1	0	0	1	0	5hmC
chr7	49773671	1	1	0	1	0	5hmC
chr2	238427055	1	1	1	1	0	5hmC
chr11	450149	1	0	1	1	0	5hmC
chr14	91947848	1	0	1	1	0	5hmC
chr14	31561434	1	1	1	0	0	5hmC
chr8	144358782	1	1	1	1	0	5hmC
chr8	108787290	1	0	1	1	0	5hmC
chr6	154733704	1	1	1	1	0	5hmC
chr20	21303115	1	1	0	1	0	5hmC
chr7	103149262	1	0	1	1	0	5hmC
chr1	225427141	1	0	1	1	0	5hmC
chr1	119648412	1	0	0	1	0	5hmC
chr3	107523528	1	1	1	1	0	5hmC
chr22	41914203	1	1	0	1	0	5hmC
chr7	43729867	1	0	0	1	0	5hmC
chr10	97737031	1	0	0	1	0	5hmC
chr5	140966751	1	1	1	1	0	5hmC
chr11	74731346	1	1	0	1	0	5hmC
chr5	107671154	1	0	0	1	0	5hmC
chr1	166839896	1	0	1	1	0	5hmC
chr4	94758285	1	0	1	1	0	5hmC
chr10	1048666	1	1	1	1	0	5hmC
chrX	148500496	1	0	1	0	1	5hmC
chr18	5296396	1	0	1	1	0	5hmC
chr8	28702068	1	0	1	1	0	5hmC
chr13	110561840	1	0	0	1	0	5hmC
chrX	107826423	1	1	1	1	0	5hmC
chr5	176629946	1	1	1	1	0	5hmC
chr5	109689435	1	1	0	1	0	5hmC
chr5	62412808	1	1	1	1	0	5hmC
chr19	1250949	1	0	1	1	0	5hmC
chr12	50057612	1	1	0	1	0	5hmC
chr2	106194273	1	1	0	1	0	5hmC
chrY	7274493	1	0	1	1	0	5hmC
chr8	42896920	1	0	1	1	0	5hmC
chr19	11505559	1	1	0	1	0	5hmC
chr21	46458991	1	1	0	1	0	5hmC
chr1	151511354	1	0	1	1	0	5hmC
chr3	183636794	1	0	1	1	0	5hmC
chr2	101308583	1	1	0	1	0	5hmC
chr15	72118112	1	0	1	1	0	5hmC
chr3	46979932	1	0	1	0	1	5hmC
chr9	124504820	0	0	1	1	0	5hmC
chr19	14206714	1	0	0	1	0	5hmC
chr20	63895595	1	0	1	1	0	5hmC
chr6	27752816	0	0	0	0	0	5hmC
chr8	22244868	1	0	0	1	0	5hmC
chr9	35115990	1	0	1	1	0	5hmC
chrX	23908081	1	1	0	1	0	5hmC
chrX	23908089	1	1	0	1	0	5hmC
chrX	24149803	1	0	1	1	0	5hmC
chrX	16870911	1	0	0	1	0	5hmC
chr10	126905849	1	0	1	1	0	5hmC
chr10	35127598	1	0	1	1	0	5hmC
chr5	176629929	1	1	1	1	0	5hmC
chr17	54968798	1	1	0	1	0	5hmC
chr14	74882237	1	0	1	1	0	5hmC
chr19	6280309	1	0	0	1	0	5hmC
chr19	55284280	1	1	1	1	0	5hmC
chr5	55712179	1	0	1	1	0	5hmC
chr11	72642672	1	0	1	1	0	5hmC
chr12	132560426	1	0	1	1	0	5hmC
chr7	100483691	1	0	0	1	0	5hmC
chr1	228406191	1	1	0	1	0	5hmC
chr10	103494189	1	1	1	1	0	5hmC
chr12	42589359	1	0	1	1	0	5hmC
chr19	14057630	1	0	1	1	0	5hmC
chr12	95217258	1	1	0	1	0	5hmC
chr16	11796777	1	0	1	1	0	5hmC
chr19	43984200	1	1	1	0	0	5hmC
chr9	128340484	1	0	0	1	0	5hmC
chr9	128340497	1	0	0	1	0	5hmC
chrX	150363375	1	1	1	1	0	5hmC
chr12	19440210	1	1	1	1	0	5hmC
chr13	74135160	0	0	0	1	0	5hmC
chr10	115093374	1	1	0	1	0	5hmC
chr1	156213550	1	0	1	0	1	5hmC
chr1	23791217	1	1	0	1	0	5hmC
chr15	80404356	1	1	0	1	0	5hmC
chr1	87328929	1	1	0	1	0	5hmC
chr6	160520162	0	0	0	0	0	5hmC
chr15	88913484	1	0	0	1	0	5hmC
chr10	73096283	1	0	1	1	0	5hmC
chr2	12717113	1	1	1	1	0	5hmC
chr20	36092620	1	0	1	1	0	5hmC
chr2	39666421	1	0	1	1	0	5hmC
chr17	80476792	1	0	1	1	0	5hmC
chr13	42049155	1	0	1	1	0	5hmC
chr9	122941009	1	1	1	1	0	5hmC
chr17	32444626	1	1	1	1	0	5hmC
chr2	120252989	1	0	1	1	0	5hmC
chr12	67269487	1	1	0	1	0	5hmC
chr2	99490629	1	0	0	1	0	5hmC
chr19	18417187	0	0	0	1	0	5hmC
chr3	169764954	1	1	0	1	0	5hmC
chr16	23149128	1	1	0	1	0	5hmC
chr11	1546861	0	0	0	1	0	5hmC
chr3	12288137	1	0	1	1	0	5hmC
chr7	149497505	1	0	1	1	0	5hmC
chr9	35829414	1	0	1	1	0	5hmC
chr12	53380380	1	0	1	1	0	5hmC
chr11	132943826	1	0	1	1	0	5hmC
chr11	132943838	1	0	1	1	0	5hmC
chr19	5622854	1	1	1	1	0	5hmC
chr4	84583000	1	1	0	1	0	5hmC
chr7	518383	1	0	1	1	0	5hmC
chr1	18956270	1	1	0	1	0	5hmC
chr8	73746602	1	0	1	1	0	5hmC
chr18	5629697	1	0	1	1	0	5hmC
chr16	48244610	1	1	1	1	0	5hmC
chr9	87498341	1	0	1	1	0	5hmC
chr11	66312918	1	1	0	1	0	5hmC
chr22	45309692	1	0	1	1	0	5hmC
chr3	49470279	1	1	1	1	0	5hmC
chr16	66880802	1	0	1	1	0	5hmC
chr2	29115782	1	0	1	1	0	5hmC
chr2	16508314	0	0	0	1	0	5hmC
chr3	128497626	0	0	1	1	0	5hmC
chr2	203328741	1	0	1	0	1	5hmC
chr1	109249688	1	0	0	1	0	5hmC
chr10	68407290	1	1	0	1	0	5hmC
chr19	52140040	1	0	1	1	0	5hmC
chr16	30091951	1	0	0	1	0	5hmC
chr12	77066109	1	0	0	1	0	5hmC
chr11	64810453	1	1	1	1	0	5hmC
chr5	96936227	1	1	1	1	0	5hmC
chr6	83709005	1	1	1	1	0	5hmC
chr3	196432572	1	0	0	1	0	5hmC
chr11	45665665	1	0	0	1	0	5hmC
chr17	7012519	1	1	1	1	0	5hmC
chr1	41496498	0	0	0	1	0	5hmC
chr10	68956345	1	0	1	1	0	5hmC
chr17	43779089	1	0	0	1	0	5hmC
chr3	4303544	1	0	1	1	0	5hmC
chr8	21919803	1	0	1	1	0	5hmC
chr15	40441649	1	0	1	1	0	5hmC
chr2	101698335	1	0	1	1	0	5hmC
chr15	77070602	1	0	1	1	0	5hmC
chr15	75450893	1	0	1	1	0	5hmC
chr14	103334635	1	0	1	1	0	5hmC
chr12	120470081	1	1	0	1	0	5hmC
chr14	88323292	1	0	1	1	0	5hmC
chr11	114059501	1	0	0	1	0	5hmC
chr9	136886573	1	0	1	1	0	5hmC
chr3	38025096	1	0	1	1	0	5hmC
chr1	202927243	1	1	1	1	0	5hmC
chr13	50124732	1	0	1	1	0	5hmC
chr6	99394028	1	0	1	1	0	5hmC
chr1	202643005	1	0	1	1	0	5hmC
chr1	151790538	1	0	1	1	0	5hmC
chr9	26947308	1	1	1	1	0	5hmC
chr1	185045367	1	1	0	1	0	5hmC
chr16	25691833	1	0	0	1	0	5hmC
chr9	136482903	1	0	1	1	0	5hmC
chr10	115094094	1	0	1	1	0	5hmC
chr19	37779878	1	1	1	1	0	5hmC
chr1	206635454	1	0	1	1	0	5hmC
chr16	67246616	1	0	1	1	0	5hmC
chr12	120438255	1	0	1	1	0	5hmC
chr15	70854153	1	1	1	1	0	5hmC
chr22	20858948	1	0	1	1	0	5hmC
chr17	81512195	1	0	1	1	0	5hmC
chr7	141072753	0	0	0	1	0	5hmC
chr5	112922026	1	0	1	1	0	5hmC
chr17	58756610	1	0	1	1	0	5hmC
chr10	43606704	1	0	1	1	0	5hmC
chr3	51385468	1	1	1	1	0	5hmC
chr2	47176506	1	1	0	1	0	5hmC
chr9	111661659	1	1	1	1	0	5hmC
chr19	35612863	1	1	0	1	0	5hmC
chr7	158586839	1	0	1	1	0	5hmC
chr4	185471427	1	0	1	1	0	5hmC
chr20	50731856	1	0	1	1	0	5hmC
chr7	45154803	0	0	0	0	0	5hmC
chr8	17027609	1	1	0	1	0	5hmC
chr19	11597793	1	0	1	1	0	5hmC
chr14	73949996	1	1	0	0	1	5hmC
chr17	4833542	1	1	0	1	0	5hmC
chr17	39927250	1	0	1	1	0	5hmC
chr3	62874602	1	1	0	1	0	5hmC
chr1	9234629	1	0	0	1	0	5hmC
chr2	84970593	1	0	0	1	0	5hmC
chr4	128811515	1	0	1	1	0	5hmC
chr1	44632113	1	1	1	1	0	5hmC
chr2	68467708	1	1	0	1	0	5hmC
chr22	50526041	1	1	1	1	0	5hmC
chr11	115503606	1	0	1	1	0	5hmC
chr1	29181412	1	0	1	0	1	5hmC
chr2	10448561	1	0	0	1	0	5hmC
chr1	10796178	1	0	1	1	0	5hmC
chr15	45198818	1	1	1	1	0	5hmC
chr10	25175794	1	1	0	1	0	5hmC
chr18	51030826	1	0	1	1	0	5hmC
chr2	171894283	1	0	1	0	0	5hmC
chr2	240819662	1	0	1	1	0	5hmC
chr22	37659341	1	1	1	1	0	5hmC
chr18	35240556	1	0	0	0	1	5hmC
chr1	185316237	0	0	1	1	0	5hmC
chr21	34614902	1	1	0	1	0	5hmC
chr19	2096414	1	1	0	1	0	5hmC
chr8	145052480	1	1	0	1	0	5hmC
chr15	65185326	1	1	0	1	0	5hmC
chr7	5046124	1	1	1	1	0	5hmC
chr16	30407624	1	1	0	1	0	5hmC
chr19	18203772	1	0	1	1	0	5hmC
chr9	137200066	1	1	1	1	0	5hmC
chr3	43621791	1	1	1	1	0	5hmC
chr16	2980667	1	0	0	1	0	5hmC
chr1	228109239	1	1	1	1	0	5hmC
chrX	16719707	1	1	0	1	0	5hmC
chr17	3695807	1	0	1	1	0	5hmC
chr9	132354870	1	0	1	1	0	5hmC
chr11	77066911	1	0	0	1	0	5hmC
chr17	8288729	1	1	1	1	0	5hmC
chr20	25696760	1	1	0	1	0	5hmC
chr10	127196408	1	0	1	1	0	5hmC
chr17	1399765	1	1	1	1	0	5hmC
chr15	78149750	1	0	1	1	0	5hmC
chr8	102863495	1	0	1	1	0	5hmC
chr16	85612233	1	0	1	1	0	5hmC
chr2	210170858	1	0	1	1	0	5hmC
chrX	30653154	1	0	0	1	0	5hmC
chr14	85533979	0	0	1	1	0	5hmC
chr14	24398971	1	1	0	1	0	5hmC
chr3	135965734	1	1	0	0	1	5hmC
chr11	67317218	1	0	0	1	0	5hmC
chr6	42048700	1	1	1	1	0	5hmC
chr1	236795853	1	0	1	1	0	5hmC
chr8	144465392	1	1	1	1	0	5hmC
chr5	149345905	1	0	1	0	1	5hmC
chr19	53879647	1	0	1	1	0	5hmC
chr1	112715161	1	1	0	1	0	5hmC
chr4	39182315	1	0	0	1	0	5hmC
chr17	68101770	1	0	0	1	0	5hmC
chr20	17570235	1	0	1	1	0	5hmC
chr7	43583527	1	0	1	1	0	5hmC
chr14	99605418	1	0	1	1	0	5hmC
chr11	125164466	1	1	0	0	1	5hmC
chrX	132218400	1	0	1	1	0	5hmC
chr16	20073884	1	1	0	1	0	5hmC
chr15	60592719	1	0	1	1	0	5hmC
chr7	76393483	1	1	0	1	0	5hmC
chr13	111115776	1	0	1	1	0	5hmC
chr1	205680430	1	1	0	1	0	5hmC
chr15	23039197	1	0	1	1	0	5hmC
chr1	183023425	1	0	0	1	0	5hmC
chr3	45225883	1	1	0	1	0	5hmC
chr3	170908561	1	1	0	1	0	5hmC
chr2	213284581	1	1	0	1	0	5hmC
chr5	90410094	1	1	0	1	0	5hmC
chr6	11043783	1	1	1	1	0	5hmC
chr19	18611881	1	0	1	1	0	5hmC
chr17	64497090	1	0	0	1	0	5hmC
chr1	212433237	1	0	1	1	0	5hmC
chr9	127916906	1	1	0	1	0	5hmC
chr17	1268426	0	0	0	1	0	5hmC
chr11	2991853	1	1	1	1	0	5hmC
chr16	3880117	1	1	0	1	0	5hmC
chr2	14635227	1	1	0	1	0	5hmC
chr1	34164979	1	1	1	1	0	5hmC
chr1	52602333	1	0	0	1	0	5hmC
chr9	128098529	1	1	1	0	0	5hmC
chr11	47552872	1	0	1	1	0	5hmC
chr14	103386388	1	1	1	0	1	5hmC
chr11	47408634	1	1	1	1	0	5hmC
chr4	37686415	1	0	0	1	0	5hmC
chr15	75454128	1	0	1	1	0	5hmC
chr12	120641397	1	0	1	1	0	5hmC
chr8	28494890	1	0	1	1	0	5hmC
chr19	40717194	1	1	1	1	0	5hmC
chr1	20786747	1	0	1	1	0	5hmC
chr9	122264671	1	1	1	1	0	5hmC
chr19	14032160	1	0	1	1	0	5hmC
chr17	81891177	1	0	1	1	0	5hmC
chr6	166998925	1	1	0	1	0	5hmC
chr1	110150603	1	1	0	1	0	5hmC
chrX	41923352	1	1	0	1	0	5hmC
chr1	236686370	1	0	0	1	0	5hmC
chr15	82810052	1	1	0	1	0	5hmC
chr12	130838987	1	0	1	1	0	5hmC
chr7	5513734	1	1	0	1	0	5hmC
chr1	27602542	1	0	1	0	1	5hmC
chr7	148698953	1	1	1	1	0	5hmC
chr15	92882633	1	0	0	0	1	5hmC
chr4	26860796	1	1	1	1	0	5hmC
chr14	76812607	1	0	1	1	0	5hmC
chr3	150409880	0	1	0	1	0	5hmC
chr16	23182606	1	0	0	1	0	5hmC
chr2	224585529	1	0	0	1	0	5hmC
chr2	207166399	1	0	1	1	0	5hmC
chr1	21345364	1	0	1	1	0	5hmC
chr3	134486436	1	1	1	1	0	5hmC
chr9	128702801	1	1	0	1	0	5hmC
chr3	23945670	1	0	1	1	0	5hmC
chr15	51341907	1	1	0	1	0	5hmC
chr6	28923563	1	1	0	1	0	5hmC
chr2	196593383	1	0	1	1	0	5hmC
chr19	8005261	1	0	1	1	0	5hmC
chr17	50345904	1	0	0	1	0	5hmC
chr3	126476143	1	0	0	1	0	5hmC
chr9	135907285	1	0	0	1	0	5hmC
chr10	100346534	1	0	0	1	0	5hmC
chr14	70809635	1	0	0	1	0	5hmC
chr7	73668195	1	0	1	1	0	5hmC
chr1	30908128	1	0	1	1	0	5hmC
chr6	42050615	1	0	1	1	0	5hmC
chr3	122514804	1	1	1	1	0	5hmC
chr12	122022869	1	0	1	1	0	5hmC
chr16	4116670	1	0	0	1	0	5hmC
chr6	109483157	1	1	0	1	0	5hmC
chr19	34428589	1	0	1	1	0	5hmC
chr6	31972116	1	1	0	1	0	5hmC
chr1	179026065	1	1	1	1	0	5hmC
chr3	129183649	1	0	1	1	0	5hmC
chr18	9137117	1	0	1	1	0	5hmC
chr18	48408836	1	0	1	1	0	5hmC
chr9	85742367	1	0	0	1	0	5hmC
chr17	68512915	1	1	1	1	0	5hmC
chr2	237085745	1	1	0	1	0	5hmC
chr14	59630577	1	1	1	1	0	5hmC
chr8	127737974	0	0	1	1	0	5hmC
chr8	123768342	1	0	0	1	0	5hmC
chr1	145957879	1	1	1	1	0	5hmC
chr5	172771164	1	1	1	1	0	5hmC
chr16	30814426	0	0	0	1	0	5hmC
chr1	1308681	1	1	1	1	0	5hmC
chr12	27780054	1	1	1	1	0	5hmC
chr19	55643814	1	1	1	1	0	5hmC
chr16	31180615	1	0	1	1	0	5hmC
chr17	64496898	1	1	0	1	0	5hmC
chr11	10808607	1	1	1	1	0	5hmC
chr16	87603210	1	1	1	1	0	5hmC
chr5	98928194	1	0	1	1	0	5hmC
chr21	33643377	1	1	1	1	0	5hmC
chr16	234876	1	0	1	1	0	5hmC
chr3	128618079	0	0	0	1	0	5hmC
chr16	71289291	1	1	1	1	0	5hmC
chr16	74607135	1	1	0	1	0	5hmC
chr22	21002257	1	1	0	1	0	5hmC
chr10	95291062	1	0	0	1	0	5hmC
chr9	98708482	1	1	0	1	0	5hmC
chr18	46175032	1	0	1	1	0	5hmC
chr9	105447997	1	1	0	1	0	5hmC
chr2	64019120	1	0	0	1	0	5hmC
chr19	3036568	0	0	1	1	0	5hmC
chr2	240820550	1	0	0	1	0	5hmC
chr13	110714568	1	0	1	1	0	5hmC
chr18	55587992	1	0	1	1	0	5hmC
chr11	18012981	1	1	1	1	0	5hmC
chr12	100142396	1	0	1	1	0	5hmC
chr7	100612419	1	1	1	1	0	5hmC
chr19	36139931	1	1	0	1	0	5hmC
chr6	43369675	1	0	0	1	0	5hmC
chr7	152463717	1	0	0	1	0	5hmC
chr10	119207481	1	0	0	1	0	5hmC
chr8	73294091	1	1	1	1	0	5hmC
chr9	129336904	1	1	1	1	0	5hmC
chr1	239386946	1	1	0	0	1	5hmC
chr9	96619078	1	0	1	1	0	5hmC
chr14	24094359	1	1	1	1	0	5hmC
chr18	50560523	1	0	1	1	0	5hmC
chr19	2269685	1	1	0	1	0	5hmC
chr16	2882999	1	0	0	1	0	5hmC
chr7	149028662	1	0	0	1	0	5hmC
chr10	96832959	1	1	1	1	0	5hmC
chr12	69585825	1	1	1	1	0	5hmC
chr3	52897319	1	1	0	1	0	5hmC
chr14	105249206	1	1	1	1	0	5hmC
chr2	3558627	1	1	0	1	0	5hmC
chr22	50628465	1	0	0	1	0	5hmC
chr18	31943506	1	1	1	1	0	5hmC
chr17	67378045	1	1	0	1	0	5hmC
chr13	108495653	0	0	0	1	0	5hmC
chr9	129174012	0	0	0	1	0	5hmC
chr20	36093045	1	0	1	1	0	5hmC
chr17	18039609	1	1	0	1	0	5hmC
chr20	62182747	1	0	0	1	0	5hmC
chr11	8871286	1	1	1	0	1	5hmC
chr3	53161423	1	1	1	1	0	5hmC
chr12	12267483	1	0	0	1	0	5hmC
chr2	165954040	1	0	0	1	0	5hmC
chr1	1348758	1	0	1	1	0	5hmC
chr12	11649902	1	1	0	0	1	5hmC
chr1	110210924	1	0	0	1	0	5hmC
chr19	50328803	1	1	1	1	0	5hmC
chr17	18039605	1	1	0	1	0	5hmC
chr13	48304122	1	0	1	1	0	5hmC
chr19	925818	1	1	0	1	0	5hmC
chr2	239400013	1	0	1	0	1	5hmC
chr4	152936870	1	0	1	1	0	5hmC
chr17	42981185	1	1	1	1	0	5hmC
chr7	32071068	1	1	1	1	0	5hmC
chr22	42649331	1	1	0	1	0	5hmC
chr17	68035928	1	0	1	1	0	5hmC
chr1	211578696	1	1	0	1	0	5hmC
chr8	22089184	1	1	0	1	0	5hmC
chr20	17682341	1	0	0	1	0	5hmC
chr1	31764033	1	1	1	1	0	5hmC
chr20	36093063	1	0	1	1	0	5hmC
chr17	81034786	1	1	0	1	0	5hmC
chr7	43112467	1	0	1	1	0	5hmC
chr19	13865850	1	0	1	1	0	5hmC
chr5	79513592	1	1	0	1	0	5hmC
chr4	141133105	1	1	1	1	0	5hmC
chr10	22713751	1	0	1	1	0	5hmC
chr19	6279764	1	0	1	1	0	5hmC
chr8	22441528	1	0	1	1	0	5hmC
chr14	28774479	0	0	1	1	0	5hmC
chr4	338339	1	1	1	0	1	5hmC
chr19	53132866	1	1	1	1	0	5hmC
chr10	101783362	1	1	0	1	0	5hmC
chr1	247331813	1	1	0	1	0	5hmC
chr1	1349784	1	0	0	1	0	5hmC
chr8	12755359	1	1	1	1	0	5hmC
chr22	42079855	1	1	0	1	0	5hmC
chr3	10321196	1	0	0	1	0	5hmC
chr3	129183054	1	0	1	0	1	5hmC
chr16	67563102	1	0	1	1	0	5hmC
chr9	25678149	1	1	0	1	0	5hmC
chr1	6497336	1	1	1	1	0	5hmC
chr5	126600949	1	1	0	1	0	5hmC
chr8	52714060	1	0	1	1	0	5hmC
chr5	50441253	1	1	1	1	0	5hmC
chr1	52366243	1	0	0	1	0	5hmC
chr15	98647958	1	0	0	1	0	5hmC
chr15	79924051	1	1	0	1	0	5hmC
chr5	62403660	1	0	1	1	0	5hmC
chr2	85889502	1	1	0	0	1	5hmC
chr9	21994564	1	1	1	1	0	5hmC
chr6	44270893	1	0	1	1	0	5hmC
chr20	41618803	1	0	0	1	0	5hmC
chr11	62601887	1	0	0	1	0	5hmC
chr2	239401776	1	1	1	1	0	5hmC
chr4	48779203	1	0	1	0	1	5hmC
chr14	105168961	1	0	1	1	0	5hmC
chr7	100612946	1	1	0	1	0	5hmC
chr19	44644126	1	1	1	1	0	5hmC
chr7	100694439	0	0	0	1	0	5hmC
chr14	50116388	1	1	0	1	0	5hmC
chr7	149028153	1	0	1	1	0	5hmC
chr5	77210864	1	0	1	1	0	5hmC
chr19	54096125	0	1	0	1	0	5hmC
chr18	37566911	1	0	0	1	0	5hmC
chr16	30923874	1	0	1	0	1	5hmC
chr3	32685490	1	0	1	1	0	5hmC
chr8	88327822	1	0	1	0	1	5hmC
chr12	9064542	1	1	0	0	1	5hmC
chr11	64305799	1	0	1	1	0	5hmC
chr6	150865921	1	1	0	1	0	5hmC
chr21	42879254	1	1	1	1	0	5hmC
chr11	798364	1	1	0	1	0	5hmC
chr1	1615637	1	1	1	1	0	5hmC
chr22	35300287	1	0	1	0	1	5hmC
chr8	22598788	1	0	1	1	0	5hmC
chr20	9839017	1	1	0	1	0	5hmC
chr7	151167909	1	0	1	1	0	5hmC
chr7	76047788	1	1	1	1	0	5hmC
chr16	1960034	1	0	1	1	0	5hmC
chr11	108665298	1	1	0	1	0	5hmC
chr3	13480492	1	1	1	0	1	5hmC
chr4	75725092	1	0	1	1	0	5hmC
chr22	37427728	1	0	0	1	0	5hmC
chr10	119207254	1	0	0	1	0	5hmC
chr1	35930867	1	0	1	1	0	5hmC
chr11	57668366	1	1	1	1	0	5hmC
chr15	84748648	1	1	0	1	0	5hmC
chr2	223945314	1	1	0	1	0	5hmC
chr22	21736323	1	0	0	1	0	5hmC
chr15	34038858	1	1	1	1	0	5hmC
chr5	157744209	1	0	1	1	0	5hmC
chr16	4476462	1	1	1	1	0	5hmC
chr6	43687709	1	1	0	1	0	5hmC
chr16	89720998	1	1	1	1	0	5hmC
chr3	15859026	1	0	1	1	0	5hmC
chr11	46617091	1	0	1	1	0	5hmC
chr19	5622381	1	0	1	1	0	5hmC
chr4	76251689	1	0	1	1	0	5hmC
chr20	32110005	1	1	1	0	0	5hmC
chrX	119872004	1	1	0	1	0	5hmC
chr11	534987	1	0	1	1	0	5hmC
chr8	30658503	1	0	0	1	0	5hmC
chr3	24494605	1	0	1	1	0	5hmC
chr16	81315308	1	0	1	1	0	5hmC
chr1	156082503	1	0	0	1	0	5hmC
chr2	229922769	1	0	1	1	0	5hmC
chr5	81750275	1	0	1	1	0	5hmC
chr5	138542914	1	1	0	1	0	5hmC
chr17	50129958	1	0	0	1	0	5hmC
chr6	159693596	1	0	1	1	0	5hmC
chr12	25958702	1	0	1	1	0	5hmC
chr1	226407963	1	1	0	1	0	5hmC
chr17	50129982	1	0	0	1	0	5hmC
chr6	118894731	1	0	1	1	0	5hmC
chr3	66998689	1	0	1	1	0	5hmC
chr4	213091	1	0	1	1	0	5hmC
chr10	95560672	1	0	1	1	0	5hmC
chr4	52722138	0	0	0	1	0	5hmC
chr8	15237138	0	0	1	1	0	5hmC
chr4	38663885	1	0	1	1	0	5hmC
chr9	134068519	1	1	0	1	0	5hmC
chr19	5578369	0	0	0	0	0	5hmC
chr16	87492532	1	0	0	1	0	5hmC
chr10	125160434	1	1	1	1	0	5hmC
chr14	44962271	1	1	1	0	1	5hmC
chr19	3359949	1	0	1	1	0	5hmC
chr12	131711745	1	1	1	1	0	5hmC
chr9	128456065	1	1	1	1	0	5hmC
chr1	167220448	1	1	0	1	0	5hmC
chr13	111153469	1	0	1	1	0	5hmC
chr18	9137263	1	0	1	1	0	5hmC
chr2	233251881	1	1	1	1	0	5hmC
chr7	100081977	1	0	1	1	0	5hmC
chr10	48306730	1	1	0	1	0	5hmC
chr5	140647918	1	1	1	1	0	5hmC
chr16	89720894	1	1	1	1	0	5hmC
chr1	20633751	1	1	0	1	0	5hmC
chr1	15975684	1	0	1	1	0	5hmC
chr4	159102949	0	0	0	1	0	5hmC
chr12	46268684	1	1	1	1	0	5hmC
chr8	57994902	1	0	1	1	0	5hmC
chr1	150975112	1	0	1	1	0	5hmC
chr10	73730738	1	1	0	1	0	5hmC
chr6	15663066	1	0	0	1	0	5hmC
chr14	31457238	1	1	1	1	0	5hmC
chr5	115544897	1	0	0	1	0	5hmC
chr19	34733885	1	0	0	0	1	5hmC
chr20	32583195	0	0	1	1	0	5hmC
chr1	17539750	1	0	0	1	0	5hmC
chr14	32077786	1	0	1	1	0	5hmC
chr19	17719982	1	0	1	0	1	5hmC
chr2	96869009	1	0	1	1	0	5hmC
chr1	230067495	1	0	1	1	0	5hmC
chr22	40045298	1	0	1	1	0	5hmC
chr19	5719920	1	1	1	1	0	5hmC
chr3	47781904	1	1	1	1	0	5hmC
chr17	1488168	0	0	1	1	0	5hmC
chr5	77492578	1	1	1	1	0	5hmC
chr8	144466603	1	0	1	1	0	5hmC
chr14	70822121	1	1	0	1	0	5hmC
chr8	130359010	0	0	1	1	0	5hmC
chr5	180810996	1	1	1	1	0	5hmC
chr19	42255082	1	1	0	1	0	5hmC
chr1	11478965	1	0	0	1	0	5hmC
chr3	43287066	1	0	1	0	1	5hmC
chr17	17303278	1	0	0	1	0	5hmC
chr1	7705470	0	0	1	1	0	5hmC
chr17	732321	1	0	0	1	0	5hmC
chr1	246931192	1	1	1	1	0	5hmC
chr17	62066070	1	0	0	1	0	5hmC
chr12	49367095	1	1	1	1	0	5hmC
chr14	64880219	1	0	0	1	0	5hmC
chr10	18140285	1	0	0	1	0	5hmC
chr21	25734553	1	0	1	1	0	5hmC
chr19	797666	1	0	1	1	0	5hmC
chr8	123416809	1	1	0	1	0	5hmC
chr11	119121569	1	0	0	1	0	5hmC
chr3	49470371	1	1	1	1	0	5hmC
chr2	62196974	1	0	1	0	1	5hmC
chr4	99950970	1	0	1	0	1	5hmC
chr1	6393123	1	0	1	1	0	5hmC
chr5	612648	1	0	1	1	0	5hmC
chr11	47579202	1	1	1	1	0	5hmC
chr18	67516678	1	1	0	1	0	5hmC
chr2	131425463	1	0	0	1	0	5hmC
chr10	130110674	1	0	1	1	0	5hmC
chr2	8679169	1	1	1	1	0	5hmC
chr4	56976993	1	1	0	1	0	5hmC
chr19	3786027	1	1	1	1	0	5hmC
chr7	73522586	1	0	0	1	0	5hmC
chr1	204685234	1	0	1	1	0	5hmC
chr12	49234644	0	0	1	0	0	5hmC
chr18	7568265	0	0	1	1	0	5hmC
chr14	99971881	1	1	0	1	0	5hmC
chr1	9183136	1	0	1	1	0	5hmC
chr11	10294088	1	1	0	1	0	5hmC
chr4	99946382	1	0	1	1	0	5hmC
chr1	148402411	1	0	1	1	0	5hmC
chr3	160225545	1	0	0	1	0	5hmC
chr16	728244	1	1	1	1	0	5hmC
chr17	75154400	1	1	1	1	0	5hmC
chr11	79438936	1	0	1	1	0	5hmC
chr4	98928907	1	1	1	1	0	5hmC
chr17	4997916	1	0	0	1	0	5hmC
chr4	56435298	1	0	1	1	0	5hmC
chr14	104800501	1	0	0	1	0	5hmC
chr11	14643650	1	0	0	1	0	5hmC
chr14	105314602	1	1	1	1	0	5hmC
chr17	19977523	1	0	1	1	0	5hmC
chr1	113905089	1	1	0	1	0	5hmC
chr5	168529409	1	1	0	1	0	5hmC
chr22	39244699	1	1	0	1	0	5hmC
chr11	207251	1	0	1	1	0	5hmC
chr1	40161423	1	1	0	1	0	5hmC
chr1	69567609	1	0	0	1	0	5hmC
chr1	18108158	1	1	0	1	0	5hmC
chr15	85795053	1	0	0	1	0	5hmC
chr6	166382177	1	0	1	1	0	5hmC
chr12	56224400	1	1	1	1	0	5hmC
chr20	37179045	1	0	1	1	0	5hmC
chr17	46771531	0	0	1	1	0	5hmC
chr16	30407413	1	1	0	1	0	5hmC
chr2	149330311	1	0	1	1	0	5hmC
chr3	157160030	1	1	0	1	0	5hmC
chr4	143185211	1	1	0	1	0	5hmC
chr8	143247091	1	1	0	1	0	5hmC
chr3	31532820	1	1	0	1	0	5hmC
chr11	108593434	1	1	0	0	1	5hmC
chr14	92748552	1	1	0	0	0	5hmC
chr11	120240125	1	0	1	1	0	5hmC
chr9	97502195	1	0	1	1	0	5hmC
chr15	40764081	1	1	0	1	0	5hmC
chr11	67372935	1	0	1	1	0	5hmC
chr7	73739246	1	0	0	1	0	5hmC
chr2	219061138	1	0	0	1	0	5hmC
chr14	89417083	1	1	1	1	0	5hmC
chr9	78032532	0	0	0	1	0	5hmC
chr22	17628871	1	1	0	1	0	5hmC
chr16	2135344	1	0	1	1	0	5hmC
chr20	63216116	1	1	0	0	1	5hmC
chr20	58981363	1	1	0	1	0	5hmC
chr16	30011163	1	0	1	1	0	5hmC
chr17	56593525	1	0	0	1	0	5hmC
chr6	36839915	1	1	0	1	0	5hmC
chr1	228406751	1	1	0	1	0	5hmC
chr19	17948246	0	0	0	1	0	5hmC
chr15	91853591	1	0	0	1	0	5hmC
chr17	41734583	1	1	0	1	0	5hmC
chr16	4802941	1	1	0	1	0	5hmC
chr10	5813964	1	0	1	1	0	5hmC
chr1	85276761	1	1	0	1	0	5hmC
chr19	42076365	1	0	1	1	0	5hmC
chr17	68512798	1	0	1	1	0	5hmC
chr12	121537783	1	0	1	1	0	5hmC
chr12	49707696	1	0	1	1	0	5hmC
chr11	66371571	1	1	0	1	0	5hmC
chr15	49046378	1	1	0	1	0	5hmC
chr8	68331227	1	1	1	1	0	5hmC
chr2	64654072	1	0	1	1	0	5hmC
chr10	103855534	1	1	0	1	0	5hmC
chr7	5428237	1	1	0	1	0	5hmC
chr1	150268718	1	1	0	1	0	5hmC
chr15	40108679	1	1	1	1	0	5hmC
chr7	106285069	1	1	1	1	0	5hmC
chr8	98427277	1	1	1	1	0	5hmC
chr1	2019379	1	1	0	1	0	5hmC
chr1	209938642	1	0	1	1	0	5hmC
chr8	134712565	1	0	1	1	0	5hmC
chr19	48619473	1	1	0	1	0	5hmC
chr15	40941816	0	0	0	1	0	5hmC
chr7	149497692	1	1	0	1	0	5hmC
chr2	223602339	1	1	0	0	0	5hmC
chr9	71910726	1	1	0	1	0	5hmC
chr20	62387086	1	0	0	1	0	5hmC
chr2	24920666	1	0	0	1	0	5hmC
chr11	62880954	1	1	1	1	0	5hmC
chr6	130019343	1	0	1	1	0	5hmC
chr21	33403481	1	1	0	1	0	5hmC
chr11	73598034	1	1	0	1	0	5hmC
chr2	68643630	1	1	1	1	0	5hmC
chr4	1871443	1	1	0	1	0	5hmC
chr7	90211904	1	1	1	1	0	5hmC
chr5	65722342	1	1	1	1	0	5hmC
chr6	169723702	1	0	1	1	0	5hmC
chr11	810080	1	1	1	1	0	5hmC
chr2	130391651	0	0	0	1	0	5hmC
chr18	79952175	1	0	0	1	0	5hmC
chr18	80247212	1	0	1	1	0	5hmC
chr18	7117520	1	0	1	1	0	5hmC
chr14	75176551	1	1	0	1	0	5hmC
chr16	12902116	1	1	0	1	0	5hmC
chr17	32444443	1	1	0	1	0	5hmC
chr2	33599578	1	0	0	1	0	5hmC
chr10	73772872	1	1	0	1	0	5hmC
chr1	168179210	1	0	1	1	0	5hmC
chr16	70686262	1	0	0	1	0	5hmC
chr3	24829185	0	0	1	1	0	5hmC
chr1	28232829	1	0	1	1	0	5hmC
chr3	155744462	1	0	1	1	0	5hmC
chr13	97977030	1	1	1	1	0	5hmC
chr9	125706832	1	0	1	1	0	5hmC
chr20	50191308	1	1	0	1	0	5hmC
chr8	55102250	1	0	0	1	0	5hmC
chr2	197500093	1	1	1	1	0	5hmC
chr1	18956025	1	1	0	1	0	5hmC
chr17	28897805	1	1	0	1	0	5hmC
chr15	83447145	1	0	0	1	0	5hmC
chr17	7573146	1	0	1	1	0	5hmC
chr17	7573151	1	0	1	1	0	5hmC
chr8	9906259	1	0	0	1	0	5hmC
chr22	20418406	0	0	0	0	0	5hmC
chr7	100633386	1	1	1	1	0	5hmC
chr15	40807519	1	1	1	1	0	5hmC
chr4	107931481	1	1	1	1	0	5hmC
chr1	243851137	1	0	0	1	0	5hmC
chr2	23387198	0	0	1	1	0	5hmC
chr9	105244477	1	0	0	1	0	5hmC
chr7	43906157	1	1	1	1	0	5hmC
chr5	66144574	1	0	1	1	0	5hmC
chr16	3135314	1	1	1	0	1	5hmC
chr1	168136770	1	0	1	1	0	5hmC
chr9	134067374	1	0	1	1	0	5hmC
chr7	24980776	1	0	1	0	1	5hmC
chr19	32971835	1	0	1	1	0	5hmC
chr1	197201432	1	0	0	1	0	5hmC
chr1	58784601	1	0	0	1	0	5hmC
chr4	112706299	1	0	1	1	0	5hmC
chr17	72121362	1	1	1	1	0	5hmC
chr15	56919018	1	0	1	1	0	5hmC
chr19	58387321	1	1	1	1	0	5hmC
chr17	16589481	0	0	0	1	0	5hmC
chr7	30594826	1	1	0	1	0	5hmC
chr9	36191225	1	1	0	1	0	5hmC
chr5	147453661	1	1	1	1	0	5hmC
chr17	5468381	1	0	1	0	1	5hmC
chr7	43926395	1	1	0	1	0	5hmC
chr14	77377372	1	1	1	1	0	5hmC
chr16	4538260	1	0	1	1	0	5hmC
chr17	68291575	1	0	1	1	0	5hmC
chr21	34073320	1	0	1	1	0	5hmC
chr22	21630153	1	0	0	1	0	5hmC
chr6	108074976	1	0	1	1	0	5hmC
chr17	80147545	1	1	0	1	0	5hmC
chr17	45222139	1	1	0	1	0	5hmC
chr14	60091972	1	1	0	1	0	5hmC
chr8	140464826	0	0	0	1	0	5hmC
chr2	68252644	1	0	1	1	0	5hmC
chr2	216694725	1	1	0	1	0	5hmC
chr4	98260697	1	0	1	1	0	5hmC
chr9	36191179	1	1	0	1	0	5hmC
chr17	28576932	1	1	1	0	0	5hmC
chr6	79077664	1	0	1	1	0	5hmC
chr17	1643730	1	1	0	1	0	5hmC
chr10	62817173	1	0	1	1	0	5hmC
chr7	50792940	1	1	1	1	0	5hmC
chr1	99850159	1	1	0	1	0	5hmC
chr7	72924958	1	1	1	1	0	5hmC
chr2	37084537	1	1	0	1	0	5hmC
chr7	26376496	1	1	0	1	0	5hmC
chr2	152335018	1	0	0	1	0	5hmC
chr9	111483335	1	0	1	1	0	5hmC
chr4	98658365	1	1	0	1	0	5hmC
chr4	99088859	1	1	0	1	0	5hmC
chr22	30695166	1	1	1	1	0	5hmC
chr7	101363821	1	0	1	1	0	5hmC
chr5	129904759	1	1	1	1	0	5hmC
chr1	1059497	1	0	0	1	0	5hmC
chr6	26199111	1	1	0	1	0	5hmC
chr6	7910684	1	1	1	1	0	5hmC
chr10	7818519	1	1	0	1	0	5hmC
chr1	167553647	1	1	0	1	0	5hmC
chr5	128084153	1	1	0	1	0	5hmC
chr6	149863661	1	1	0	1	0	5hmC
chr13	48001202	1	1	0	1	0	5hmC
chr7	33129171	1	0	0	1	0	5hmC
chr7	33129169	1	0	0	1	0	5hmC
chr1	40040327	1	1	0	1	0	5hmC
chr11	45847237	1	1	0	1	0	5hmC
chr6	39792413	1	1	0	1	0	5hmC
chr19	41264864	1	1	1	1	0	5hmC
chr20	16729958	1	0	1	1	0	5hmC
chr6	87473204	1	0	1	1	0	5hmC
chr5	6712491	1	0	0	1	0	5hmC
chr10	99330437	0	1	0	1	0	5hmC
chr3	155853898	1	1	0	0	1	5hmC
chr17	38825364	1	1	0	1	0	5hmC
chr1	37807671	1	1	1	0	1	5hmC
chr14	22598182	1	1	0	0	1	5hmC
chr5	65721448	1	0	1	0	1	5hmC
chr22	38505151	1	0	1	0	1	5hmC
chr9	33524268	1	0	0	1	0	5hmC
chr19	14886683	1	0	0	0	0	5hmC
chr1	15603361	1	1	0	1	0	5hmC
chr8	119673371	1	1	0	0	0	5hmC
chr1	65254795	1	0	1	1	0	5hmC
chr13	110473172	0	0	1	0	0	5hmC
chr6	44276198	0	1	1	1	0	5hmC
chr5	170862303	1	0	1	1	0	5hmC
chr5	172454797	1	0	0	1	0	5hmC
chr5	180292288	1	0	0	1	0	5hmC
chr2	173076169	1	0	1	1	0	5hmC
chr3	156675793	1	0	1	1	0	5hmC
chr17	44564295	0	0	0	0	0	5hmC
chr17	37406871	1	0	0	1	0	5hmC
chr12	123365103	1	1	0	1	0	5hmC
chr6	108157947	0	1	1	1	0	5hmC
chr3	148991577	1	1	0	1	0	5hmC
chr13	30674295	0	0	0	1	0	5hmC
chr10	102644875	1	1	0	1	0	5hmC
chr8	144358942	1	1	1	1	0	5hmC
chr2	95121643	1	0	1	1	0	5hmC
chr2	287599	1	1	1	1	0	5hmC
chr4	145180143	1	1	0	1	0	5hmC
chr6	44127019	1	1	1	1	0	5hmC
chr19	42352983	1	1	0	0	0	5hmC
chr19	18868687	0	1	0	1	0	5hmC
chr20	43514734	1	1	0	1	0	5hmC
chr7	101038541	0	1	0	0	0	5hmC
chr10	117545096	1	1	1	1	0	5hmC
chr6	88166793	1	0	0	1	0	5hmC
chr20	2801438	1	0	0	0	1	5hmC
chr1	150067027	1	0	0	0	1	5hmC
chr5	7869429	1	1	1	1	0	5hmC
chr2	231038070	1	1	1	1	0	5hmC
chr18	111838	1	0	1	0	1	5hmC
chr9	136395580	0	0	1	0	0	5hmC
chr8	8892466	0	1	0	1	0	5hmC
chr17	2563173	0	0	0	0	0	5hmC
chr1	1399663	1	1	0	1	0	5hmC
chr3	126540996	0	0	1	0	1	5hmC
chr8	73293944	1	1	1	0	1	5hmC
chr17	57256550	1	1	1	1	0	5hmC
chr2	71466634	1	0	1	1	0	5hmC
chr10	129960303	0	0	1	1	0	5hmC
chr9	69673030	1	1	0	1	0	5hmC
chr19	10871262	1	0	0	1	0	5hmC
chr5	171388117	1	0	1	1	0	5hmC
chr2	43227658	1	1	0	1	0	5hmC
chr19	33081052	1	1	0	1	0	5hmC
chr16	982435	1	1	1	1	0	5hmC
chr3	192409436	1	0	1	1	0	5hmC
chr18	79788730	0	0	1	1	0	5hmC
chr19	29811867	1	0	0	1	0	5hmC
chr14	39267080	1	0	1	1	0	5hmC
chr5	87267515	1	0	0	0	1	5hmC
chr17	1998325	0	0	1	1	0	5hmC
chr17	28251211	0	0	0	0	1	5hmC
chr7	100890093	1	1	0	1	0	5hmC
chr13	29428840	1	1	1	0	0	5hmC
chr11	11622210	1	0	0	1	0	5hmC
chr6	57046562	1	1	0	1	0	5hmC
chr6	79077078	0	0	1	0	1	5hmC
chr1	44820362	1	1	0	0	0	5hmC
chr10	132036584	0	0	0	1	0	5hmC
chr19	41331045	0	1	1	0	1	5hmC
chr14	36655246	0	1	1	0	1	5hmC
chr20	33674365	1	1	0	1	0	5hmC
chr1	32222714	1	0	1	0	1	5hmC
chr11	66268497	1	0	0	1	0	5hmC
chrX	36985766	1	1	0	1	0	5hmC
chr2	127105832	0	0	1	0	1	5hmC
chr2	71466599	1	0	1	1	0	5hmC
chr2	91975035	0	0	0	1	0	5hmC
chr9	972179	0	0	0	1	0	5hmC
chr10	73744402	1	1	0	1	0	5hmC
chr18	13137099	0	0	0	1	0	5hmC
chr13	28532535	0	0	0	1	0	5hmC
chr20	36864088	1	0	0	1	0	5hmC
chr7	104984150	0	0	1	1	0	5hmC
chr1	15525257	1	0	1	0	1	5hmC
chr12	4910316	1	1	0	1	0	5hmC
chr6	79077070	0	0	1	0	1	5hmC
chr1	89995417	1	0	1	1	0	5hmC
chr1	32766096	1	0	1	0	0	5hmC
chr22	37019232	1	1	1	1	0	5hmC
chr1	118574232	0	0	0	0	0	5hmC
chr18	47531924	0	0	1	0	0	5hmC
chr1	6497368	1	1	1	1	0	5hmC
chr2	186694070	1	1	1	1	0	5hmC
chr9	88388526	1	1	0	1	0	5hmC
chr7	2519915	1	1	1	1	0	5hmC
chr3	125958272	1	0	0	1	0	5hmC
chr6	42547737	0	0	0	0	0	5hmC
chr1	234478791	1	1	0	1	0	5hmC
chr4	8861911	0	0	1	1	0	5hmC
chr11	47214531	1	1	0	0	0	5hmC
chr17	2392703	1	0	1	1	0	5hmC
chr9	118695492	0	0	1	0	0	5hmC
chr22	19724335	0	1	0	1	0	5hmC
chr1	28592748	1	0	1	1	0	5hmC
chr7	64248351	1	0	1	0	0	5hmC
chr11	842874	1	1	0	1	0	5hmC
chr4	152779285	1	0	1	0	1	5hmC
chr9	83537955	1	0	1	1	0	5hmC
chr16	1984320	1	1	0	1	0	5hmC
chr14	34875142	1	1	0	1	0	5hmC
chr17	81683520	1	1	1	1	0	5hmC
chr16	83899247	1	1	0	1	0	5hmC
chr12	109093472	1	1	0	1	0	5hmC
chr1	2790286	1	0	0	1	0	5hmC
chr1	43531727	1	0	1	1	0	5hmC
chr14	63045468	1	0	1	1	0	5hmC
chr19	48321570	1	1	1	1	0	5hmC
chr17	28335356	1	1	0	1	0	5hmC
chr10	133423457	0	1	0	1	0	5hmC
chr1	16980721	1	1	1	1	0	5hmC
chr3	4467085	1	1	0	1	0	5hmC
chr10	102919645	0	1	0	0	1	5hmC
chrX	154750778	1	0	1	1	0	5hmC
chr19	55451802	0	0	0	1	0	5hmC
chr6	70413665	1	1	1	1	0	5hmC
chr1	161440450	0	0	0	1	0	5hmC
chr9	128160653	1	0	1	1	0	5hmC
chr15	39581058	1	0	0	1	0	5hmC
chr6	379927	0	0	0	0	0	5hmC
chr9	136712516	1	0	0	1	0	5hmC
chr8	11680120	0	0	1	1	0	5hmC
chr15	83107399	1	0	0	1	0	5hmC
chr13	77327187	1	0	0	0	1	5hmC
chr1	151048070	1	1	0	1	0	5hmC
chr7	101165250	1	0	1	1	0	5hmC
chr1	9588688	1	0	0	1	0	5hmC
chr13	98577144	1	1	1	1	0	5hmC
chr16	800144	1	0	1	0	1	5hmC
chr11	19241156	1	0	1	1	0	5hmC
chr11	95151169	1	1	0	1	0	5hmC
chr3	27720967	0	0	1	1	0	5hmC
chr6	44276203	0	1	1	1	0	5hmC
chr17	58352356	1	1	1	1	0	5hmC
chr11	70662398	1	0	1	1	0	5hmC
chr2	235671014	0	1	1	1	0	5hmC
chr11	73983871	1	0	0	0	1	5hmC
chr19	49119083	1	1	0	1	0	5hmC
chr12	53098062	1	0	1	1	0	5hmC
chr3	10506851	0	0	1	0	1	5hmC
chr6	3231421	1	1	1	1	0	5hmC
chr8	139706047	0	0	0	1	0	5hmC
chr9	134189297	0	0	0	0	0	5hmC
chr3	151975726	0	0	0	0	0	5hmC
chr14	50532583	1	1	1	1	0	5hmC
chr6	63635652	1	0	0	1	0	5hmC
chr17	17722755	0	0	1	1	0	5hmC
chr10	101134298	1	1	0	1	0	5hmC
chr2	43101052	0	0	1	1	0	5hmC
chr22	20394032	1	0	0	1	0	5hmC
chr19	11418866	1	1	1	1	0	5hmC
chr11	62854810	1	1	1	0	1	5hmC
chr6	138161745	1	0	0	1	0	5hmC
chr1	235867073	1	0	1	1	0	5hmC
chr11	118572424	1	1	1	1	0	5hmC
chr11	20387633	1	1	0	1	0	5hmC
chr7	74174782	1	0	1	1	0	5hmC
chr14	26598288	1	0	0	0	0	5hmC
chr10	108544650	0	0	0	0	0	5hmC
chr11	78196522	1	1	1	1	0	5hmC
chr8	43277200	1	0	0	1	0	5hmC
chr1	209231615	1	0	0	1	0	5hmC
chr6	18264053	1	1	1	1	0	5hmC
chr6	166956476	1	1	1	1	0	5hmC
chr15	75647938	1	1	1	1	0	5hmC
chr13	108495618	0	0	0	1	0	5hmC
chr12	101830959	1	0	0	0	1	5hmC
chr14	61762398	1	1	1	1	0	5hmC
chr5	76819371	1	0	1	0	1	5hmC
chr8	11867893	1	0	1	1	0	5hmC
chr7	23247776	0	1	1	1	0	5hmC
chr4	93834768	0	0	0	0	1	5hmC
chr9	36487172	1	0	1	1	0	5hmC
chr7	20777918	0	0	0	1	0	5hmC
chr4	2536329	0	0	1	1	0	5hmC
chr19	13764977	1	1	0	1	0	5hmC
chr17	76452520	1	0	1	1	0	5hmC
chr1	44595358	0	0	1	0	0	5hmC
chr19	17010978	0	0	1	0	0	5hmC
chr8	80171483	1	1	1	1	0	5hmC
chr15	80059510	1	0	0	0	1	5hmC
chr4	107720282	1	1	0	1	0	5hmC
chr6	144286375	1	0	1	1	0	5hmC
chr8	115667538	1	0	1	1	0	5hmC
chr1	209806253	1	0	0	1	0	5hmC
chr1	63774399	1	1	0	1	0	5hmC
chr7	101164656	1	1	0	1	0	5hmC
chr8	25000842	0	0	1	1	0	5hmC
chr17	75012708	1	1	0	1	0	5hmC
chr2	162074091	1	1	1	1	0	5hmC
chr4	185143552	1	0	1	1	0	5hmC
chr6	34249023	1	1	1	1	0	5hmC
chr6	15248466	1	0	1	1	0	5hmC
chr7	105011885	0	0	1	0	1	5hmC
chr14	60509973	0	0	1	1	0	5hmC
chr1	32179790	1	0	1	1	0	5hmC
chr9	23452229	0	0	0	0	0	5hmC
chr11	62612596	1	1	1	1	0	5hmC
chr1	26111185	1	1	0	1	0	5hmC
chr15	83860873	0	0	1	0	0	5hmC
chr17	7282269	1	1	1	1	0	5hmC
chr6	117014771	0	0	0	0	0	5hmC
chr4	26861136	1	1	1	1	0	5hmC
chr2	43227607	1	1	0	1	0	5hmC
chr19	22405844	0	0	1	0	0	5hmC
chr7	127652170	1	0	0	1	0	5hmC
chrX	17376093	1	1	0	1	0	5hmC
chr2	68643272	1	0	1	1	0	5hmC
chr3	122184248	1	0	1	1	0	5hmC
chr8	24415184	0	0	1	0	0	5hmC
chr4	147732130	1	1	0	1	0	5hmC
chr15	52788447	1	1	1	1	0	5hmC
chr7	27156336	1	1	0	1	0	5hmC
chr11	555789	1	1	0	1	0	5hmC
chr12	125683975	0	0	0	1	0	5hmC
chr1	29237531	1	0	1	1	0	5hmC
chr11	304287	1	0	0	1	0	5hmC
chr1	227735267	1	1	1	1	0	5hmC
chr7	155644353	1	1	1	1	0	5hmC
chr15	74374217	1	0	0	1	0	5hmC
chr16	34015439	1	1	0	1	0	5hmC
chr7	6526544	0	1	0	1	0	5hmC
chr1	88992619	1	1	0	1	0	5hmC
chr11	13463013	1	0	1	1	0	5hmC
chr14	36513561	1	1	1	0	1	5hmC
chr2	11466174	1	1	0	1	0	5hmC
chr17	29622913	1	0	1	1	0	5hmC
chr22	30574823	1	0	0	1	0	5hmC
chr20	45469583	1	0	0	0	1	5hmC
chrX	3346756	1	0	0	1	0	5hmC
chr17	32877310	1	0	1	0	1	5hmC
chr7	70596098	0	0	1	1	0	5hmC
chr7	142632638	0	0	0	0	0	5hmC
chr15	66253324	1	0	1	1	0	5hmC
chr16	30183828	1	1	1	1	0	5hmC
chr18	34977008	1	1	0	0	1	5hmC
chr6	166998977	1	1	0	1	0	5hmC
chr10	129958833	0	0	1	1	0	5hmC
chr14	23010541	1	0	0	0	1	5hmC
chr8	143707006	0	1	1	1	0	5hmC
chr1	93908912	1	1	1	1	0	5hmC
chr17	752196	1	1	1	1	0	5hmC
chr9	34126568	1	1	1	1	0	5hmC
chr9	136866403	1	0	1	1	0	5hmC
chr7	140640411	1	0	1	1	0	5hmC
chr20	45891115	1	1	0	1	0	5hmC
chr9	136886682	1	0	1	1	0	5hmC
chr10	17453573	1	1	0	1	0	5hmC
chr19	6464660	1	1	1	1	0	5hmC
chr22	35540822	1	0	0	1	0	5hmC
chr21	33070625	1	1	1	1	0	5hmC
chr1	156114821	1	1	1	1	0	5hmC
chr1	1511927	1	0	0	1	0	5hmC
chr13	89884143	0	0	0	0	0	5hmC
chr4	175019704	0	0	0	0	0	5hmC
chr21	9691056	0	0	0	0	0	5hmC
chr18	10455049	1	0	1	1	0	5hmC
chr10	128126116	1	1	1	1	0	5hmC
chr2	10813014	1	0	1	1	0	5hmC
chr2	106065733	1	1	1	1	0	5hmC
chr2	196593547	1	1	0	1	0	5hmC
chr7	64192297	0	0	0	1	0	5hmC
chr16	89490424	1	1	0	1	0	5hmC
chr3	50675043	1	0	0	1	0	5hmC
chr4	15654992	1	0	1	1	0	5hmC
chr15	66387455	1	0	1	1	0	5hmC
chr5	45695832	1	1	0	1	0	5hmC
chr8	144049860	1	1	0	1	0	5hmC
chr14	59869503	0	0	1	0	1	5hmC
chr13	100675178	1	0	0	1	0	5hmC
chr14	105155207	0	0	1	0	1	5hmC
chr22	46053849	1	1	0	1	0	5hmC
chr1	1420273	1	1	1	1	0	5hmC
chr4	18022564	1	0	0	1	0	5hmC
chr19	13850501	0	0	0	1	0	5hmC
chr19	8832226	1	1	0	1	0	5hmC
chr1	100133136	1	0	0	1	0	5hmC
chr16	31117735	1	1	0	1	0	5hmC
chr11	65570716	1	1	0	1	0	5hmC
chr22	35541263	1	1	0	1	0	5hmC
chr18	2656689	1	0	1	1	0	5hmC
chr2	112140439	0	0	1	0	1	5hmC
chr5	134632761	1	1	1	1	0	5hmC
chr5	139561825	1	0	1	1	0	5hmC
chr2	288269	1	1	1	1	0	5hmC
chr3	50338097	1	1	1	1	0	5hmC
chr15	89655085	1	0	1	1	0	5hmC
chr22	17171750	0	0	0	1	0	5hmC
chr19	58150763	1	1	1	1	0	5hmC
chr4	80072256	1	0	1	1	0	5hmC
chr3	156826267	1	0	1	1	0	5hmC
chr19	20039087	1	0	1	1	0	5hmC
chr3	36380397	1	1	0	1	0	5hmC
chr1	202807935	1	0	1	1	0	5hmC
chr16	66427330	1	1	0	0	1	5hmC
chr11	65858315	1	1	1	1	0	5hmC
chr2	161427219	1	0	1	1	0	5hmC
chr6	90295939	1	0	1	1	0	5hmC
chr19	45485421	0	1	0	0	0	5hmC
chr10	131312278	1	0	0	1	0	5hmC
chr5	112921578	1	0	1	1	0	5hmC
chr14	60722155	0	0	1	1	0	5hmC
chr1	206117489	1	0	1	1	0	5hmC
chr6	127118828	1	1	0	0	1	5hmC
chr11	111977587	1	1	1	1	0	5hmC
chr15	90717454	1	0	1	1	0	5hmC
chr8	143740343	1	0	1	1	0	5hmC
chr16	2537545	1	0	0	0	1	5hmC
chr13	87163017	0	0	0	0	0	5hmC
chr13	109786071	1	1	1	1	0	5hmC
chr9	124017926	0	0	1	1	0	5hmC
chr12	120278465	0	0	0	0	0	5hmC
chr19	49017749	1	0	0	0	1	5hmC
chr22	41286392	1	0	0	1	0	5hmC
chr6	110358074	1	1	0	1	0	5hmC
chr10	56083087	0	0	0	0	0	5hmC
chr19	14517989	1	0	1	1	0	5hmC
chr11	61581279	1	0	0	1	0	5hmC
chr19	6199450	1	0	1	1	0	5hmC
chr14	57391403	1	1	1	1	0	5hmC
chr21	41508656	1	0	1	1	0	5hmC
chr14	91574426	1	1	0	1	0	5hmC
chr14	88792374	1	1	0	1	0	5hmC
chr15	45522649	1	1	1	1	0	5hmC
chr9	132161939	1	0	1	1	0	5hmC
chr7	99392821	0	1	1	1	0	5hmC
chr16	4733908	1	0	1	1	0	5hmC
chr19	17215156	1	0	0	0	1	5hmC
chr13	46211743	1	1	0	0	0	5hmC
chr18	13137043	0	0	0	1	0	5hmC
chr3	130746678	1	1	0	1	0	5hmC
chr14	102509885	1	0	0	1	0	5hmC
chr19	11766980	1	0	0	1	0	5hmC
chr9	96022055	1	0	1	1	0	5hmC
chr6	44270764	1	1	0	1	0	5hmC
chr7	19108520	0	0	1	0	1	5hmC
chr6	5261291	1	1	0	1	0	5hmC
chr2	203328661	1	0	1	1	0	5hmC
chr15	63043743	1	1	1	1	0	5hmC
chr5	132294419	1	0	1	1	0	5hmC
chr6	33205017	1	1	0	1	0	5hmC
chr11	123653978	1	1	1	0	1	5hmC
chr17	48592554	1	0	1	0	1	5hmC
chr16	50468273	0	0	0	1	0	5hmC
chr10	131980041	1	0	1	1	0	5hmC
chr1	89632932	1	0	1	1	0	5hmC
chr1	1349368	1	0	0	1	0	5hmC
chr17	76384748	1	1	1	1	0	5hmC
chr5	176630562	1	0	0	1	0	5hmC
chr1	10694671	1	0	1	1	0	5hmC
chr2	171922589	1	0	1	1	0	5hmC
chr12	113476390	0	0	1	1	0	5hmC
chr7	33109595	1	0	0	1	0	5hmC
chr6	27694168	1	1	0	0	0	5hmC
chr11	64924966	1	1	1	1	0	5hmC
chr4	52660012	1	0	1	1	0	5hmC
chr9	128191358	1	1	1	1	0	5hmC
chr17	58279225	1	0	1	1	0	5hmC
chr6	39725117	1	0	1	1	0	5hmC
chr6	149938660	0	0	0	1	0	5hmC
chr12	94459768	1	1	0	1	0	5hmC
chr21	36693244	0	0	0	1	0	5hmC
chr13	28100503	1	1	0	1	0	5hmC
chr10	3067460	1	0	1	1	0	5hmC
chr17	79742211	0	1	0	1	0	5hmC
chr4	4867306	0	0	0	1	0	5hmC
chr17	5420393	1	0	1	1	0	5hmC
chr3	147154378	0	0	1	0	0	5hmC
chr3	138187036	1	0	0	0	1	5hmC
chr17	40140702	1	1	0	1	0	5hmC
chr18	58863665	1	1	1	1	0	5hmC
chr5	81750680	1	0	1	1	0	5hmC
chr22	48455667	0	0	0	0	0	5hmC
chr15	75202648	1	0	1	1	0	5hmC
chr13	27980272	0	0	1	0	1	5hmC
chr1	9182088	1	1	0	0	1	5hmC
chr5	141421467	1	1	1	1	0	5hmC
chr11	19345567	0	0	0	1	0	5hmC
chr13	106349215	0	0	0	0	0	5hmC
chr1	6613015	1	0	1	1	0	5hmC
chr7	105388237	1	0	1	1	0	5hmC
chr13	113209515	1	0	1	1	0	5hmC
chr12	107319888	1	1	0	1	0	5hmC
chr16	25692921	1	1	0	1	0	5hmC
chr6	45378148	1	0	1	1	0	5hmC
chr2	171922389	1	0	1	1	0	5hmC
chr10	14953953	1	1	0	1	0	5hmC
chr19	33487158	1	0	1	0	0	5hmC
chr4	1855891	1	1	0	1	0	5hmC
chr7	10974083	1	1	0	1	0	5hmC
chr2	25042219	1	1	0	1	0	5hmC
chr17	37742733	0	0	1	1	0	5hmC
chr19	11965062	1	1	1	0	1	5hmC
chr7	102287059	1	1	1	1	0	5hmC
chr17	20896694	1	0	1	1	0	5hmC
chr7	44748731	1	0	1	1	0	5hmC
chr16	33707397	0	0	0	0	0	5hmC
chr9	38067883	1	0	1	1	0	5hmC
chr9	131394716	1	0	1	1	0	5hmC
chr3	48429741	1	0	1	1	0	5hmC
chr3	58333323	1	1	1	1	0	5hmC
chr3	97822234	1	1	0	1	0	5hmC
chr2	3558643	1	1	0	1	0	5hmC
chr17	44556574	1	0	0	0	1	5hmC
chr6	34237524	1	0	1	1	0	5hmC
chr4	188659263	0	0	1	1	0	5hmC
chr3	137509582	0	0	0	0	0	5hmC
chr17	67992938	1	1	1	0	1	5hmC
chr1	179575962	1	0	0	1	0	5hmC
chr4	155667442	1	0	1	1	0	5hmC
chr8	43247357	1	1	0	1	0	5hmC
chr10	123991889	1	0	0	0	1	5hmC
chr1	101326136	0	0	1	0	0	5hmC
chr14	88563258	1	0	1	1	0	5hmC
chr5	157651610	1	1	1	1	0	5hmC
chr9	133376020	1	1	0	1	0	5hmC
chr19	57747164	1	0	1	1	0	5hmC
chr9	126614505	1	1	0	1	0	5hmC
chr11	576704	1	0	1	1	0	5hmC
chr5	1594215	1	0	1	1	0	5hmC
chr7	151081006	1	0	0	1	0	5hmC
chr1	3650970	1	0	1	1	0	5hmC
chr2	172427679	1	1	1	1	0	5hmC
chr7	101321389	1	0	1	0	1	5hmC
chr1	28669001	1	0	1	1	0	5hmC
chrX	23335376	1	0	1	1	0	5hmC
chr11	76783477	1	0	1	1	0	5hmC
chr11	130916487	1	1	0	1	0	5hmC
chrX	153934873	1	0	1	1	0	5hmC
chr8	54300269	0	0	0	0	0	5hmC
chr9	137139064	1	1	0	1	0	5hmC
chr9	130579801	1	0	1	1	0	5hmC
chr19	55117446	1	1	0	1	0	5hmC
chr16	54284527	0	1	1	1	0	5hmC
chr7	100119090	1	1	1	0	0	5hmC
chr3	20040200	1	1	0	1	0	5hmC
chr2	10044523	1	0	1	1	0	5hmC
chr1	20732049	1	0	1	1	0	5hmC
chr9	137114324	1	1	0	1	0	5hmC
chr19	39265484	0	0	1	1	0	5hmC
chr2	218897537	0	0	1	0	1	5hmC
chr18	9614052	1	1	1	1	0	5hmC
chr13	44373754	1	1	0	1	0	5hmC
chr10	123138310	0	0	0	0	1	5hmC
chr3	77040294	1	1	1	0	1	5hmC
chr4	37890949	1	0	0	1	0	5hmC
chr16	30957598	1	1	0	1	0	5hmC
chr21	44339212	1	1	0	1	0	5hmC
chr8	143684613	1	1	1	1	0	5hmC
chr7	94394956	1	1	0	0	0	5hmC
chr16	680712	1	1	1	1	0	5hmC
chr16	30335404	1	0	0	1	0	5hmC
chr22	17171464	0	0	0	1	0	5hmC
chr17	733092	1	1	1	1	0	5hmC
chr14	92923134	1	1	0	1	0	5hmC
chr2	118834050	1	1	0	0	1	5hmC
chr14	77458107	1	1	1	1	0	5hmC
chr6	170295875	1	0	1	1	0	5hmC
chr7	150368445	1	0	1	1	0	5hmC
chr9	97501605	1	0	1	1	0	5hmC
chr15	100341125	1	1	1	1	0	5hmC
chr1	228458296	1	1	0	1	0	5hmC
chr4	185127543	0	0	0	1	0	5hmC
chr4	154626947	1	1	0	1	0	5hmC
chr9	6757407	1	0	1	1	0	5hmC
chr8	143553146	1	0	0	1	0	5hmC
chr22	31496850	1	0	1	1	0	5hmC
chr19	12946000	1	1	0	1	0	5hmC
chr6	30744029	1	1	0	1	0	5hmC
chr2	20050820	0	0	1	0	1	5hmC
chr10	133590610	0	0	0	0	0	5hmC
chr13	28100450	1	0	1	1	0	5hmC
chr3	42013505	1	0	0	1	0	5hmC
chr1	3910917	0	0	1	0	0	5hmC
chr16	67644950	1	1	0	1	0	5hmC
chr19	2950599	0	1	0	1	0	5hmC
chr13	110715990	1	1	1	1	0	5hmC
chr5	77492302	1	1	1	1	0	5hmC
chr1	167722328	1	0	1	1	0	5hmC
chr22	44498321	1	0	0	1	0	5hmC
chr7	6664282	1	0	1	1	0	5hmC
chr3	101849338	1	1	1	1	0	5hmC
chr21	37367889	1	0	1	1	0	5hmC
chr17	1230248	0	0	0	1	0	5hmC
chr16	67562718	1	1	1	1	0	5hmC
chr9	132037677	0	0	1	0	0	5hmC
chr6	292437	1	1	1	1	0	5hmC
chr13	41060162	1	0	1	1	0	5hmC
chr12	121803985	1	0	0	1	0	5hmC
chr10	70478325	1	0	0	1	0	5hmC
chr16	87868814	1	0	1	0	1	5hmC
chr19	11294014	0	0	0	1	0	5hmC
chr3	141311814	0	0	1	1	0	5hmC
chr15	40929602	1	1	0	1	0	5hmC
chr17	7651699	1	0	1	1	0	5hmC
chr1	248906235	1	1	0	1	0	5hmC
chr17	21042918	1	1	1	1	0	5hmC
chr17	80260395	1	0	0	1	0	5hmC
chr4	8858224	0	0	1	1	0	5hmC
chr2	38750567	1	0	1	1	0	5hmC
chr11	1764088	1	0	0	1	0	5hmC
chr22	11629066	1	0	0	1	0	5hmC
chr5	271985	1	0	1	1	0	5hmC
chr20	56925350	0	0	0	1	0	5hmC
chr5	43557380	1	1	1	1	0	5hmC
chr12	104064731	1	0	1	1	0	5hmC
chr22	49853933	1	1	0	1	0	5hmC
chr14	60657035	0	0	1	1	0	5hmC
chr12	31590046	1	1	1	1	0	5hmC
chr19	36973101	1	0	1	1	0	5hmC
chr12	77324953	1	1	0	0	0	5hmC
chr17	41865167	1	1	0	1	0	5hmC
chr11	73376456	1	1	0	1	0	5hmC
chr12	753106	1	1	0	1	0	5hmC
chr19	21082365	1	0	1	1	0	5hmC
chr7	158587710	1	1	0	1	0	5hmC
chr1	1778372	1	1	1	1	0	5hmC
chr14	102929032	1	1	1	1	0	5hmC
chr9	96383803	1	0	0	1	0	5hmC
chr19	49166083	0	1	1	1	0	5hmC
chr9	129027599	1	0	1	0	1	5hmC
chr17	19004832	1	0	1	1	0	5hmC
chr16	14071462	1	0	1	1	0	5hmC
chr17	18225674	1	1	0	1	0	5hmC
chr4	2536988	0	0	1	1	0	5hmC
chr14	103057317	1	1	0	1	0	5hmC
chr19	11798883	1	0	1	1	0	5hmC
chr17	39402402	1	1	1	1	0	5hmC
chr21	37267554	1	1	0	1	0	5hmC
chr8	10334983	0	0	1	1	0	5hmC
chr11	111603111	1	0	1	1	0	5hmC
chr6	147508073	1	0	0	1	0	5hmC
chr9	136546436	1	0	1	1	0	5hmC
chr4	1053075	0	0	0	0	1	5hmC
chr15	64775012	1	0	1	1	0	5hmC
chr7	151115094	1	1	1	1	0	5hmC
chr1	234609781	1	0	0	1	0	5hmC
chr9	121499806	1	1	0	1	0	5hmC
chr17	32486218	1	0	0	1	0	5hmC
chr6	27583227	0	0	0	0	0	5hmC
chr18	11149611	1	0	0	1	0	5hmC
chr17	44364012	1	0	0	1	0	5hmC
chr7	100889221	1	1	0	1	0	5hmC
chr14	104085684	1	1	0	1	0	5hmC
chr16	71896009	1	0	1	1	0	5hmC
chr13	20193041	1	0	0	1	0	5hmC
chr2	153871698	1	0	0	1	0	5hmC
chr15	84716147	1	1	0	1	0	5hmC
chr10	132537731	1	0	0	1	0	5hmC
chr11	108498329	1	1	0	1	0	5hmC
chr4	8581210	1	1	1	1	0	5hmC
chr16	85614622	0	0	1	1	0	5hmC
chr12	32896792	1	1	0	1	0	5hmC
chr5	139904200	1	0	1	1	0	5hmC
chr2	180006907	1	1	1	1	0	5hmC
chr8	63038854	1	1	0	1	0	5hmC
chr1	196878121	0	0	1	1	0	5hmC
chr10	127736381	1	1	0	1	0	5hmC
chr6	143843462	1	1	1	1	0	5hmC
chr13	99895938	0	1	0	1	0	5hmC
chr17	49965358	1	0	0	1	0	5hmC
chr19	15200069	1	0	1	1	0	5hmC
chr5	39769428	0	0	0	0	0	5hmC
chr9	92809118	1	0	0	1	0	5hmC
chr3	49093834	1	0	1	1	0	5hmC
chr5	1246980	0	0	0	0	1	5hmC
chr10	100913207	1	1	0	1	0	5hmC
chr2	37084017	1	0	1	1	0	5hmC
chr1	70354945	1	1	0	1	0	5hmC
chr19	12885278	0	0	1	1	0	5hmC
chr16	34162700	1	0	0	1	0	5hmC
chr12	121467276	0	1	1	1	0	5hmC
chr20	3750191	0	1	0	1	0	5hmC
chr10	133394253	1	1	1	1	0	5hmC
chr22	21630001	1	1	0	1	0	5hmC
chr4	88592578	1	0	1	1	0	5hmC
chr19	1755347	0	0	1	1	0	5hmC
chr3	75396110	1	0	0	1	0	5hmC
chr6	44276166	0	1	1	1	0	5hmC
chr12	57487889	1	0	1	0	1	5hmC
chr19	47111899	1	0	1	0	1	5hmC
chr2	38602502	1	1	0	1	0	5hmC
chr7	2355390	1	1	0	1	0	5hmC
chr2	85414050	1	1	1	1	0	5hmC
chr11	130314668	1	1	0	1	0	5hmC
chr9	128275902	1	1	1	1	0	5hmC
chr22	38202575	1	1	1	1	0	5hmC
chr9	137045735	1	0	1	1	0	5hmC
chr22	20495828	1	1	0	1	0	5hmC
chr16	84648835	1	1	1	1	0	5hmC
chr19	1929860	0	0	0	0	0	5hmC
chr1	154961550	1	1	1	1	0	5hmC
chr15	26629077	1	1	1	1	0	5hmC
[truncated: 138 more rows]

## Sheet: Figure2d
Genomic Region or Feature	5hmC			5mC
	p-value	-log10(p-val)	Odds Ratio	p-value	-log10(p-val)	Odds Ratio
Differential hmC in GLU v. GABA neurons	1	0	0.17	0.988	0.00524306	0.23
Differential mC in GLU v. GABA neurons	1	0	0	1	0	0
Differential tmC in Neurons (Rizzard et al.)	0.964	0.015923	0.49	1	0	0
Neuron-specific H3K27ac	8.50486e-24	23.0703	1.61	0.011	1.95861	1.26
GLU-neuron specific H3K27ac	0.999	0.000434512	0.63	0.998	0.000869459	0.38
GABA-neuron specific H3K27ac	0.739	0.131356	0.91	0.243	0.614394	1.27
Non-neuron specific H3K27ac	0.116	0.935542	1.07	6.37195e-05	4.19573	1.53
All neuronal H3K27ac	3.48699e-28	27.4575	1.87	1.99552e-08	7.69994	1.91

## Sheet: Figure2e
Genomic Region or Feature	5hmC			5mC
	p-value	-log10(p-val)	Odds Ratio	p-value	-log10(p-val)	Odds Ratio
Astrocyte-enriched genes	0.01	2	1.37	0.048	1.31876	1.54
Neuron-enriched genes	1.69e-06	5.77211	1.76	0.214	0.669586	1.26
Olig-enrichd genes	0.000236116	3.62687	1.56	0.018	1.74473	1.69
Glutamatergic neuron-enriched genes	0.001	3	1.53	0.108	0.966576	1.44
GABAergic neuron-enriched genes	5.58e-05	4.25337	1.88	1.64e-05	4.78516	3.09

## Sheet: Figure2f
All Opioid overdose tmC genes (Kozlenkov et al., determined with p<0.001)	5mC p<0.001	5hmC p<0.001	All 5mC and 5hmC at p<0.001			5hmC	5mC	Both	Total
AADAT	AADAT		AADAT		Kozlenkov	243	127	129	1159
ABTB1	ABTB1		ABTB1
AGAP2	AGAP2		AGAP2
AGRN	AGRN		AGRN
ALDH3A2	ALDH3A2		ALDH3A2
ANK3	ANK3		ANK3
ANKDD1A	ANKDD1A		ANKDD1A
ANKRD63	ANKRD63		ANKRD63
AP2A1	AP2A1		AP2A1
ARID1A	ARID1A		ARID1A
ARID1B	ARID1B		ARID1B
ATP11A	ATP11A		ATP11A
ATP13A2	ATP13A2		ATP13A2
ATP6V1H	ATP6V1H		ATP6V1H
ATXN3	ATXN3		ATXN3
BICDL2	BICDL2		BICDL2
BMP8A	BMP8A		BMP8A
C20orf194	C20orf194		C20orf194
C5orf24	C5orf24		C5orf24
CCNO	CCNO		CCNO
CENPH	CENPH		CENPH
CEP152	CEP152		CEP152
CEP170	CEP170		CEP170
CH25H	CH25H		CH25H
CHKB-CPT1B	CHKB-CPT1B		CHKB-CPT1B
CHMP4B	CHMP4B		CHMP4B
CHRM4	CHRM4		CHRM4
CLSTN1	CLSTN1		CLSTN1
CNN2	CNN2		CNN2
COL18A1	COL18A1		COL18A1
CR1	CR1		CR1
CSK	CSK		CSK
CYP7B1	CYP7B1		CYP7B1
DBT	DBT		DBT
DEDD	DEDD		DEDD
DIP2C	DIP2C		DIP2C
DNAJC11	DNAJC11		DNAJC11
EXOSC6	EXOSC6		EXOSC6
EXT2	EXT2		EXT2
FAM120A	FAM120A		FAM120A
FAM155A	FAM155A		FAM155A
FAM53A	FAM53A		FAM53A
FBXO28	FBXO28		FBXO28
FGF18	FGF18		FGF18
FOXO1	FOXO1		FOXO1
FOXP1	FOXP1		FOXP1
FRG1	FRG1		FRG1
GABBR1	GABBR1		GABBR1
GAS7	GAS7		GAS7
GDF6	GDF6		GDF6
GFRA2	GFRA2		GFRA2
GMDS	GMDS		GMDS
GNA13	GNA13		GNA13
GNAS	GNAS		GNAS
GPR132	GPR132		GPR132
GRIN2D	GRIN2D		GRIN2D
HCG11	HCG11		HCG11
HDDC2	HDDC2		HDDC2
HIVEP3	HIVEP3		HIVEP3
HOOK2	HOOK2		HOOK2
IER5	IER5		IER5
IQCH	IQCH		IQCH
IQSEC1	IQSEC1		IQSEC1
ITIH5	ITIH5		ITIH5
KCNJ5	KCNJ5		KCNJ5
KIAA0556	KIAA0556		KIAA0556
KLHDC3	KLHDC3		KLHDC3
KLHDC4	KLHDC4		KLHDC4
LINGO1	LINGO1		LINGO1
LRFN3	LRFN3		LRFN3
LUC7L3	LUC7L3		LUC7L3
MACROD1	MACROD1		MACROD1
MEIS2	MEIS2		MEIS2
MIEN1	MIEN1		MIEN1
MKKS	MKKS		MKKS
MYL12A	MYL12A		MYL12A
MYT1L	MYT1L		MYT1L
NFYB	NFYB		NFYB
NKAIN2	NKAIN2		NKAIN2
NRL	NRL		NRL
NRXN1	NRXN1		NRXN1
OSBPL5	OSBPL5		OSBPL5
PCYT2	PCYT2		PCYT2
PEX6	PEX6		PEX6
PHC2	PHC2		PHC2
PHF21A	PHF21A		PHF21A
PLXNB2	PLXNB2		PLXNB2
POU3F1	POU3F1		POU3F1
PPP2R5C	PPP2R5C		PPP2R5C
PPP6R1	PPP6R1		PPP6R1
RASA2	RASA2		RASA2
RBM17	RBM17		RBM17
RDX	RDX		RDX
REEP2	REEP2		REEP2
REEP3	REEP3		REEP3
RNPS1	RNPS1		RNPS1
RPA1	RPA1		RPA1
RYR2	RYR2		RYR2
SEPHS1	SEPHS1		SEPHS1
SLC1A5	SLC1A5		SLC1A5
SORL1	SORL1		SORL1
SOX1	SOX1		SOX1
SPPL2B	SPPL2B		SPPL2B
SPRTN	SPRTN		SPRTN
SRGAP3	SRGAP3		SRGAP3
SSH1	SSH1		SSH1
SSNA1	SSNA1		SSNA1
STK32C	STK32C		STK32C
SUGP1	SUGP1		SUGP1
SUPT20H	SUPT20H		SUPT20H
SV2C	SV2C		SV2C
SYNCRIP	SYNCRIP		SYNCRIP
TBC1D14	TBC1D14		TBC1D14
TBX15	TBX15		TBX15
TEKT4	TEKT4		TEKT4
TENM3	TENM3		TENM3
TFAP2A	TFAP2A		TFAP2A
TRABD2A	TRABD2A		TRABD2A
TRIL	TRIL		TRIL
TSNARE1	TSNARE1		TSNARE1
UBE2L6	UBE2L6		UBE2L6
UNC5A	UNC5A		UNC5A
USP49	USP49		USP49
VPS53	VPS53		VPS53
WNT5A	WNT5A		WNT5A
ZNF608	ZNF608		ZNF608
ZNF726	ZNF726		ZNF726
ABLIM2	ABLIM2	ABLIM2	ABLIM2
ADGRA1	ADGRA1	ADGRA1	ADGRA1
AGAP1	AGAP1	AGAP1	AGAP1
AHRR	AHRR	AHRR	AHRR
ALKBH5	ALKBH5	ALKBH5	ALKBH5
APBB1IP	APBB1IP	APBB1IP	APBB1IP
ARHGEF10L	ARHGEF10L	ARHGEF10L	ARHGEF10L
ARL4A	ARL4A	ARL4A	ARL4A
BCL7A	BCL7A	BCL7A	BCL7A
BRPF3	BRPF3	BRPF3	BRPF3
BRSK2	BRSK2	BRSK2	BRSK2
C22orf34	C22orf34	C22orf34	C22orf34
CBX8	CBX8	CBX8	CBX8
CELF2	CELF2	CELF2	CELF2
CHST1	CHST1	CHST1	CHST1
CHST12	CHST12	CHST12	CHST12
CHST13	CHST13	CHST13	CHST13
CHST2	CHST2	CHST2	CHST2
CTSZ	CTSZ	CTSZ	CTSZ
CUX1	CUX1	CUX1	CUX1
DGKH	DGKH	DGKH	DGKH
DIDO1	DIDO1	DIDO1	DIDO1
DNAJC6	DNAJC6	DNAJC6	DNAJC6
DSTN	DSTN	DSTN	DSTN
EBF3	EBF3	EBF3	EBF3
ECE1	ECE1	ECE1	ECE1
ELFN2	ELFN2	ELFN2	ELFN2
ELMO1	ELMO1	ELMO1	ELMO1
ERGIC1	ERICH1	ERICH1	ERICH1
EXOC6	EXOC6	EXOC6	EXOC6
FASN	FASN	FASN	FASN
FAT1	FAT1	FAT1	FAT1
FHDC1	FHDC1	FHDC1	FHDC1
FOXN3	FOXN3	FOXN3	FOXN3
FRMD1	FRMD1	FRMD1	FRMD1
FZD2	FZD2	FZD2	FZD2
GABRB3	GABRB3	GABRB3	GABRB3
GATA2	GATA2	GATA2	GATA2
GBX1	GBX1	GBX1	GBX1
GNAL	GNAL	GNAL	GNAL
GRM4	GRM4	GRM4	GRM4
GSE1	GSE1	GSE1	GSE1
GSX1	GSX1	GSX1	GSX1
HCRTR1	HCRTR1	HCRTR1	HCRTR1
HIVEP1	HIVEP1	HIVEP1	HIVEP1
HNRNPLL	HNRNPLL	HNRNPLL	HNRNPLL
HOXC4	HOXC4	HOXC4	HOXC4
ING1	ING1	ING1	ING1
INSR	INSR	INSR	INSR
IRGQ	IRGQ	IRGQ	IRGQ
IRX4	IRX4	IRX4	IRX4
KCNK10	KCNK10	KCNK10	KCNK10
KCNK9	KCNK9	KCNK9	KCNK9
KIAA0232	KIAA0232	KIAA0232	KIAA0232
KLHL22	KLHL22	KLHL22	KLHL22
KLHL42	KLHL42	KLHL42	KLHL42
LHFPL2	LHFPL2	LHFPL2	LHFPL2
LMO4	LMO4	LMO4	LMO4
LTBP4	LTBP4	LTBP4	LTBP4
MAD1L1	MAD1L1	MAD1L1	MAD1L1
MAPK8IP1	MAPK8IP1	MAPK8IP1	MAPK8IP1
MAZ	MAZ	MAZ	MAZ
MEGF11	MEGF11	MEGF11	MEGF11
MFSD10	MFSD10	MFSD10	MFSD10
MFSD14A	MFSD14A	MFSD14A	MFSD14A
MGAT1	MGAT1	MGAT1	MGAT1
MLNR	MLNR	MLNR	MLNR
MNX1	MNX1	MNX1	MNX1
MRPL20	MRPL20	MRPL20	MRPL20
MTG1	MTG1	MTG1	MTG1
NCOR2	NCOR2	NCOR2	NCOR2
NFATC1	NFATC1	NFATC1	NFATC1
NFIC	NFIC	NFIC	NFIC
NSUN2	NSUN2	NSUN2	NSUN2
PAX5	PAX5	PAX5	PAX5
PAX6	PAX6	PAX6	PAX6
PAX7	PAX7	PAX7	PAX7
PCCA	PCCA	PCCA	PCCA
PDGFA	PDGFA	PDGFA	PDGFA
PFKFB3	PFKFB3	PFKFB3	PFKFB3
PFKP	PFKP	PFKP	PFKP
PHACTR3	PHACTR3	PHACTR3	PHACTR3
PITPNC1	PITPNC1	PITPNC1	PITPNC1
PLEC	PLEC	PLEC	PLEC
POLG	POLG	POLG	POLG
PPP1R14C	PPP1R14C	PPP1R14C	PPP1R14C
PRICKLE1	PRICKLE1	PRICKLE1	PRICKLE1
PRSS27	PRSS27	PRSS27	PRSS27
PTDSS2	PTDSS2	PTDSS2	PTDSS2
PTH2R	PTH2R	PTH2R	PTH2R
PTPRF	PTPRF	PTPRF	PTPRF
R3HDM4	R3HDM4	R3HDM4	R3HDM4
RAD54L2	RAD54L2	RAD54L2	RAD54L2
RALGDS	RALGDS	RALGDS	RALGDS
RNH1	RNH1	RNH1	RNH1
SCRIB	SCRIB	SCRIB	SCRIB
SDK1	SDK1	SDK1	SDK1
SDK2	SDK2	SDK2	SDK2
SEMA6A	SEMA6A	SEMA6A	SEMA6A
SEMA6B	SEMA6B	SEMA6B	SEMA6B
SERGEF	SERGEF	SERGEF	SERGEF
SETBP1	SETBP1	SETBP1	SETBP1
SFSWAP	SFSWAP	SFSWAP	SFSWAP
SLC12A2	SLC12A2	SLC12A2	SLC12A2
SLC2A1	SLC2A1	SLC2A1	SLC2A1
SLC44A2	SLC44A2	SLC44A2	SLC44A2
SLC6A17	SLC6A17	SLC6A17	SLC6A17
SOBP	SOBP	SOBP	SOBP
SOX7	SOX7	SOX7	SOX7
SPIDR	SPIDR	SPIDR	SPIDR
SPON1	SPON1	SPON1	SPON1
SPSB1	SPSB1	SPSB1	SPSB1
STOX2	STOX2	STOX2	STOX2
SYTL2	SYTL2	SYTL2	SYTL2
TCF12	TCF12	TCF12	TCF12
TIAM1	TIAM1	TIAM1	TIAM1
TLX1	TLX1	TLX1	TLX1
TMEM128	TMEM128	TMEM128	TMEM128
TMEM198	TMEM198	TMEM198	TMEM198
TMEM65	TMEM65	TMEM65	TMEM65
TNK2	TNK2	TNK2	TNK2
TSPAN9	TSPAN9	TSPAN9	TSPAN9
UHRF2	UHRF2	UHRF2	UHRF2
USF2	USF2	USF2	USF2
WDR86	WDR86	WDR86	WDR86
ZNF219	ZNF219	ZNF219	ZNF219
ZNF318	ZNF318	ZNF318	ZNF318
ZNF423	ZNF423	ZNF423	ZNF423
ZNF623	ZNF623	ZNF623	ZNF623
2023-03-10
AAGAB
ABHD16A
ABT1
ACACB
ACBD4
ACBD6
ACOT1
ACP7
ACTG2
ACTR3BP2
ACTR8
ACVR1C
ADAD1
ADAM32
ADAM6
ADAMTS12
ADARB2
ADD1
ADGRD1
ADRA1B
AFDN
AGBL2
AGR3
AHNAK2
ALCAM
ALDH4A1
ALX4
ANKFN1
ANKRD31
ANKRD34C
ANO9
AP5Z1
APBA1
APLP1
APOA1
APOM
APPBP2
ARC
AREG
ARHGAP31
ARHGAP39
ARHGEF12
ARHGEF3
ARL9
ARMC9
ARRB1
ASAH2
ASCL1
ATF6B
ATP2A1
ATP6V0E2
B4GALNT3
B9D1
BAG6
BAIAP2L1
BEND7
BHLHE41
BLCAP
BNIP3
BRCA1
BSX
BTNL2
BTRC
C10orf91
C11orf24
C11orf57
C15orf41
C15orf52
C19orf45
C1orf106
C2
C2orf27B
C2orf42
C3orf33
C6orf106
C7orf50
C9orf106
C9orf62
C9orf64
CA1
CACNA1E
CACNG8
CAGE1
CALML3
CAMKK2
CAPN12
CAPN9
CAPRIN2
CARD11
CARD18
CARHSP1
CARMIL1
CARS2
CATSPER2
CAV1
CCDC127
CCDC27
CCDC3
CCDC39
CCDC6
CCDC90B
CCZ1B
CD247
CD300LG
CDH3
CDX1
CECR5
CENPC
CFAP58
CHD9
CLCC1
CLCN6
CLDN14
CLDN3
CNST
CNTNAP1
COL25A1
COPS7A
CORO2B
COX4I1
COX7B2
CPA6
CPSF1
CRADD
CRB2
CRCP
CRLF3
CSNK2A2
CYP21A2
CYR61
DACT2
DAGLB
DAOA
DAXX
DDN
DHFRP3
DHRS4-AS1
DLGAP2
DMAP1
DMKN
DMTN
DNAAF5
DNM1
DRAXIN
DSCR3
DTL
DUSP14
DUSP19
DUSP5P1
E2F4
EEF2
EFCAB6
EFNB2
EHD2
EIF2D
EIF4E3
ELMSAN1
ENKD1
EPHA6
EPM2AIP1
EPS8L2
ERI3
ERICH1
ERICH1-AS1
ERP44
ESRP2
ETS1
EVA1B
EXOC3L4
EXT1
FA2H
FABP7
FADS6
FAM111B
FAM150B
FAM172A
FAM188A
FAM19A5
FAM204A
FAM219B
FAM21A
FAM221A
FAM222A
FAM49A
FAM49B
FAM76B
FAM86B1
FAM86DP
FAM92B
FANK1
FAT3
FBXO32
FBXO34
FCGBP
FEV
FFAR4
FGD2
FNIP2
FOLR1
FOXB2
FOXF1
FOXN4
FRG2EP
FRMD5
FSTL5
FXN
FXYD4
FYN
G6PC2
GABRG2
GAK
GAL3ST2
GALM
GALNTL6
GAPDHS
GARNL3
GBE1
GBP4
GCK
GDF15
GFRA1
GJA5
GLRA3
GLTSCR2
GMPPA
GNG7
GNRH2
GOLGA8T
GOLGB1
GPATCH2L
GPR156
GPR162
GPRIN3
GRHL2
GRIK4
GRM5
GTDC1
GTF2F2
GUCA2B
HARS
HEPACAM
HERPUD2
HES1
HHAT
HIP1
HIST1H3H
HLA-DOA
HLTF
HMP19
HN1L
HNRNPAB
HNRNPD
HOXA13
HRK
HSD17B7P2
HSD3B7
HSF1
HSPB1
HSPB2-C11orf52
HTR1B
HTR3B
HTT
HYAL2
IER2
IFI27L2
IFITM2
IFNG
IGF2
IGF2BP2
IGLL1
IL17A
IL20RB
ILKAP
IMPAD1
IMPG1
INHBA
INO80E
INPP5F
IQCJ-SCHIP1
IREB2
ITM2B
ITPK1
ITPR3
IZUMO2
JADE2
JAK1
JAKMIP3
JARID2
JUP
KAZALD1
KCNA7
KCNIP4
KCNJ2
KCNK5
KCNU1
KCTD1
KIAA0100
KIAA1211L
KIAA1549
KIAA1551
KIF24
KIF25
KIF5A
KIF5B
KLLN
KRTAP2-2
KRTAP20-3
KRTDAP
KSR1
LAG3
LAIR1
LAMB3
LARP4B
LCLAT1
LEF1
LEP
LGALS9
LINC00473
LINC00700
LINC01135
LLPH
LMOD3
LOC100129636
LOC154449
LOC283710
LOC283731
LOC389033
LOC441242
LPAR3
LRIG2
LRPAP1
LRRIQ1
LRRN1
LSG1
LVRN
LYN
LYPLA1
LYZL1
MAP2K4
MAP2K6
MAPK6
MASP1
MATN3
MBD3
MBTD1
MCCC1
MCPH1
MDFIC
MDGA1
MELTF
MEST
METRN
METRNL
METTL11B
MFAP3
MGMT
MICA
MINPP1
MKRN1
MLST8
MLXIP
MOB2
MORN3
MOS
MPEG1
MSH2
MTA3
MTCL1
MTNR1A
MTRNR2L1
MTRNR2L7
MTUS1
MYL2
MYLK
MYO7A
MYT1
NANOG
NARS
NAV1
NBPF15
NBPF20
NCALD
NDUFS1
NDUFS2
NECTIN1
NECTIN3
NEIL2
NEIL3
NFKBIA
NFKBIE
NGF
NKAPL
NKX2-4
NKX2-6
NLRP1
NLRX1
NME1-NME2
NOTCH4
NPAS3
NR2F1
NUAK1
NUFIP2
NUP93
NUP98
NUPL2
NUS1
NUTF2
OCA2
OLFM4
OPRL1
OR11H2
OR52H1
OR8G2
OVCH1-AS1
OVOL2
OXLD1
PAQR4
PBRM1
PCED1A
PCGF3
PCTP
PDE6C
PDZRN3
PEBP1
PGLYRP2
PHACTR1
PHF1
PIAS4
PKHD1
PLA2G4F
PLD6
PLEKHA6
PLEKHB1
PLGRKT
PLOD3
PLPPR2
PLRG1
PMFBP1
PMP22
POLQ
POLR1B
POM121L12
POTEC
POU3F2
POU4F3
PPFIA1
PPIG
PPIH
PPM1H
PPP1R15B
PPP1R16A
PPP4R1L
PPP6R2
PPT2-EGFL8
PRKACB
PRKD2
PROZ
PRR19
PRR25
PRR5L
PRRX1
PSMB10
PSMB8
PSMG3
PTGES2
PUM1
QKI
RAB11B
RAB24
RAB30
RAB4A
RAD51C
RAG1
RAP1GAP
RAPGEF6
RARB
RAVER1
RBM44
RGPD3
RGS14
RHCG
RIPK2
RNF144A
RNF5
ROBO4
RPL7L1
RPL8
RRAGC
RRP15
RSU1
RWDD2A
S1PR1
SCG5
SCN3A
SCPEP1
SDCCAG8
SDHC
SDPR
SEC16B
SEC62
SECTM1
SEMA4D
SEMA6C
SERPINB9
SESN3
SF1
SGIP1
SGSM3
SH2D6
SH3BP1
SH3RF1
SH3YL1
SHANK1
SHCBP1L
SIK1
SIX3
SLC15A1
SLC16A3
SLC1A3
SLC25A13
SLC2A11
SLC35B3
SLC37A2
SLC37A4
SLC39A11
SLC43A2
SLC43A3
SLC46A2
SLC47A1
SLC6A3
SLCO5A1
SNRNP27
SNX10
SNX17
SNX22
SORCS2
SPATA13
SPEG
SPG7
SPOCK1
SPTBN4
SQRDL
SRBD1
SRGAP1
SRSF6
SSH2
SSTR1
STAB2
STAT5A
STEAP3
SYCN
SYNDIG1
SYNJ2BP-COX16
SYT10
TANC1
TANK
TARP
TBC1D21
TBC1D24
TBX5
TCTE3
TDRD1
TDRD3
TDRD5
TECPR2
TECTA
TENM2
TET3
TEX26
TEX261
TGFB3
THAP7
THRAP3
TIE1
TIFAB
TIGIT
TLL2
TLR5
TM4SF4
TMBIM4
TMED2
TMEM14C
TMEM163
TMEM174
TMEM211
TMEM212
TMEM239
TMEM26
TMEM30A
TMEM33
TMEM37
TMEM45B
TMEM57
TMX1
TMX2-CTNND1
TNFRSF1A
TNPO3
TOB2P1
TOLLIP-AS1
TOX
TP53TG3B
TPST2
TRAPPC13
TRIM29
TRIML2
TRIP10
TRPM8
TTC27
TTLL7
TUBB4B
TUBE1
TWIST1
TXNRD1
TYK2
TYMS
UBE3A
UCHL1
UCK2
UNC5D
VASH1
VIPR2
VN1R1
VPS72
VWA5A
VWC2L
WASF2
WBP1
WDR11
WDR46
WDR53
WDR59
WSCD1
XKR6
ZBED9
ZC3H3
ZFP36L2
ZMAT4
ZNF124
ZNF180
ZNF223
ZNF254
ZNF266
ZNF311
ZNF37A
ZNF479
ZNF503
ZNF572
ZNF575
ZNF624
ZNF706
ZNF790
ZNF826P
ZNF833P
ZNRD1ASP
ZSCAN30
ZSCAN4
ZSWIM3
ZSWIM4
ZYG11A
ACHE		ACHE	ACHE
ACTN2		ACTN2	ACTN2
ADAMTS16		ADAMTS16	ADAMTS16
ADAP1		ADAP1	ADAP1
ADARB1		ADARB1	ADARB1
ADCK1		ADCK1	ADCK1
ADPRH		ADPRH	ADPRH
ADRA2C		ADRA2C	ADRA2C
AEBP2		AEBP2	AEBP2
AFF3		AFF3	AFF3
AHDC1		AHDC1	AHDC1
ALG1		ALG1	ALG1
ANKRD11		ANKRD11	ANKRD11
ANKS3		ANKS3	ANKS3
ANO1		ANO1	ANO1
ARFGEF3		ARFGEF3	ARFGEF3
ARID3A		ARID3A	ARID3A
ARID3B		ARID3B	ARID3B
ASPG		ASPG	ASPG
AZIN1		AZIN1	AZIN1
BAMBI		BAMBI	BAMBI
BANP		BANP	BANP
BCL11A		BCL11A	BCL11A
BCL7C		BCL7C	BCL7C
C3orf38		C3orf38	C3orf38
C4orf48		C4orf48	C4orf48
CAB39		CAB39	CAB39
CACNA2D3		CACNA2D3	CACNA2D3
CACUL1		CACUL1	CACUL1
CADM2		CADM2	CADM2
CBFA2T3		CBFA2T3	CBFA2T3
CDC42BPB		CDC42BPB	CDC42BPB
CDC42EP4		CDC42EP4	CDC42EP4
CDCP1		CDCP1	CDCP1
CELF4		CELF4	CELF4
CFAP46		CFAP46	CFAP46
CGGBP1		CGGBP1	CGGBP1
CHD5		CHD5	CHD5
CHD6		CHD6	CHD6
CHRNB2		CHRNB2	CHRNB2
CHST11		CHST11	CHST11
CIT		CIT	CIT
COL6A5		COL6A5	COL6A5
CORO1A		CORO1A	CORO1A
CR1L		CR1L	CR1L
CRELD2		CRELD2	CRELD2
CRIM1		CRIM1	CRIM1
CSNK1G2		CSNK1G2	CSNK1G2
CTAGE11P		CTAGE11P	CTAGE11P
CUL4A		CUL4A	CUL4A
CYP2W1		CYP2W1	CYP2W1
DCLRE1C		DCLRE1C	DCLRE1C
DDAH2		DDAH2	DDAH2
DNAH2		DNAH2	DNAH2
DNMT3A		DNMT3A	DNMT3A
DUSP1		DUSP1	DUSP1
DUSP6		DUSP6	DUSP6
EDN2		EDN2	EDN2
EFNA5		EFNA5	EFNA5
ELL2		ELL2	ELL2
EMX1		EMX1	EMX1
EPB41L4A		EPB41L4A	EPB41L4A
EPHX2		EPHX2	EPHX2
EPN1		EPN1	EPN1
ERC2		ERC2	ERC2
ERN1		ERN1	ERN1
EYA4		EYA4	EYA4
FAM162B		FAM162B	FAM162B
FBXL14		FBXL14	FBXL14
FBXL16		FBXL16	FBXL16
FBXO36		FBXO36	FBXO36
FERMT1		FERMT1	FERMT1
FGD6		FGD6	FGD6
FGF12		FGF12	FGF12
FGFR2		FGFR2	FGFR2
FGFRL1		FGFRL1	FGFRL1
FGGY		FGGY	FGGY
FIGNL2		FIGNL2	FIGNL2
FKBP4		FKBP4	FKBP4
FLVCR1		FLVCR1	FLVCR1
FMNL2		FMNL2	FMNL2
FSCN1		FSCN1	FSCN1
FZD10		FZD10	FZD10
FZD3		FZD3	FZD3
GALNT1		GALNT1	GALNT1
GAPDH		GAPDH	GAPDH
GDNF		GDNF	GDNF
GFI1		GFI1	GFI1
GFOD1		GFOD1	GFOD1
GRAMD4		GRAMD4	GRAMD4
GRB10		GRB10	GRB10
GRID2IP		GRID2IP	GRID2IP
HAPLN3		HAPLN3	HAPLN3
HCN1		HCN1	HCN1
HDAC11		HDAC11	HDAC11
HDAC4		HDAC4	HDAC4
HECW1		HECW1	HECW1
HES6		HES6	HES6
HEYL		HEYL	HEYL
HMGXB4		HMGXB4	HMGXB4
HMX2		HMX2	HMX2
HSPA12A		HSPA12A	HSPA12A
ID2		ID2	ID2
ID3		ID3	ID3
IGF2BP3		IGF2BP3	IGF2BP3
IL17RD		IL17RD	IL17RD
INSIG1		INSIG1	INSIG1
KCNA4		KCNA4	KCNA4
KCNC4		KCNC4	KCNC4
KCNN1		KCNN1	KCNN1
KCNQ2		KCNQ2	KCNQ2
KIFC2		KIFC2	KIFC2
LFNG		LFNG	LFNG
LHX1		LHX1	LHX1
LHX5		LHX5	LHX5
LIG3		LIG3	LIG3
LINC00273		LINC00273	LINC00273
LRP6		LRP6	LRP6
LTBP3		LTBP3	LTBP3
MAN2B2		MAN2B2	MAN2B2
MAST4		MAST4	MAST4
MATK		MATK	MATK
MECOM		MECOM	MECOM
MED13		MED13	MED13
MICU2		MICU2	MICU2
MIRLET7BHG		MIRLET7BHG	MIRLET7BHG
MMP17		MMP17	MMP17
MPC1		MPC1	MPC1
MPND		MPND	MPND
MTHFD1L		MTHFD1L	MTHFD1L
MYC		MYC	MYC
MYL6B		MYL6B	MYL6B
MYO10		MYO10	MYO10
NAV2		NAV2	NAV2
NELFA		NELFA	NELFA
NEMF		NEMF	NEMF
NFASC		NFASC	NFASC
NFE2L3		NFE2L3	NFE2L3
NFIA		NFIA	NFIA
NGB		NGB	NGB
NIPA2		NIPA2	NIPA2
NIT2		NIT2	NIT2
NME9		NME9	NME9
NPHS2		NPHS2	NPHS2
NSMCE4A		NSMCE4A	NSMCE4A
NUP210		NUP210	NUP210
NUPR2		NUPR2	NUPR2
OCIAD2		OCIAD2	OCIAD2
OPCML		OPCML	OPCML
OSBP2		OSBP2	OSBP2
OSBPL9		OSBPL9	OSBPL9
OVCH2		OVCH2	OVCH2
PACS2		PACS2	PACS2
PCLO		PCLO	PCLO
PCNT		PCTP	PCTP
PDE4A		PDE4A	PDE4A
PDE4C		PDE4C	PDE4C
PDE8B		PDE8B	PDE8B
PDGFRA		PDGFRA	PDGFRA
PICK1		PICK1	PICK1
PITX2		PITX2	PITX2
PKD1		PKD1	PKD1
PLCH1		PLCH1	PLCH1
PLD1		PLD1	PLD1
PMF1-BGLAP		PMF1-BGLAP	PMF1-BGLAP
PPFIA3		PPFIA3	PPFIA3
PRAM1		PRAM1	PRAM1
PRDM16		PRDM16	PRDM16
PRELID2		PRELID2	PRELID2
PRKAR1B		PRKAR1B	PRKAR1B
PTBP1		PTBP1	PTBP1
PTPRN2		PTPRN2	PTPRN2
PXDN		PXDN	PXDN
RAB11FIP3		RAB11FIP3	RAB11FIP3
RARA		RARA	RARA
RBMS1		RBMS1	RBMS1
RBPJ		RBPJ	RBPJ
RGS3		RGS3	RGS3
RNASEH2B		RNASEH2B	RNASEH2B
RNF213		RNF213	RNF213
ROBO2		ROBO2	ROBO2
RPS6KA2		RPS6KA2	RPS6KA2
RPTOR		RPTOR	RPTOR
RREB1		RREB1	RREB1
RTN1		RTN1	RTN1
SAMM50		SAMM50	SAMM50
SCAF8		SCAF8	SCAF8
SEC16A		SEC16A	SEC16A
SEMA3B		SEMA3B	SEMA3B
SFTA3		SFTA3	SFTA3
SGCE		SGCE	SGCE
SH2D2A		SH2D2A	SH2D2A
SH3PXD2A		SH3PXD2A	SH3PXD2A
SHANK2		SHANK2	SHANK2
SIX1		SIX1	SIX1
SLC17A7		SLC17A7	SLC17A7
SLC30A3		SLC30A3	SLC30A3
SLCO3A1		SLCO3A1	SLCO3A1
SLIT1		SLIT1	SLIT1
SLITRK1		SLITRK1	SLITRK1
SMARCC1		SMARCC1	SMARCC1
SMG6		SMG6	SMG6
SMOC2		SMOC2	SMOC2
SNAPC1		SNAPC1	SNAPC1
SOX9		SOX9	SOX9
SPHK2		SPHK2	SPHK2
SPON2		SPON2	SPON2
SSTR5-AS1		SSTR5-AS1	SSTR5-AS1
SSU72		SSU72	SSU72
ST3GAL1		ST3GAL1	ST3GAL1
ST8SIA2		ST8SIA2	ST8SIA2
ST8SIA5		ST8SIA5	ST8SIA5
TAP2		TAP2	TAP2
TBCD		TBCD	TBCD
TCL1A		TCL1A	TCL1A
TM6SF1		TM6SF1	TM6SF1
TMEM145		TMEM145	TMEM145
TMEM200C		TMEM200C	TMEM200C
TMEM44		TMEM44	TMEM44
TNFRSF11A		TNFRSF11A	TNFRSF11A
TOLLIP		TOLLIP	TOLLIP
TRIM11		TRIM11	TRIM11
TRPM6		TRPM6	TRPM6
TTLL10		TTLL10	TTLL10
TUBGCP2		TUBGCP2	TUBGCP2
TUBGCP3		TUBGCP3	TUBGCP3
TXLNA		TXLNA	TXLNA
TXNRD2		TXNRD2	TXNRD2
UBE2M		UBE2M	UBE2M
UBE2N		UBE2N	UBE2N
USP7		USP7	USP7
VIPR1		VIPR1	VIPR1
VWCE		VWCE	VWCE
WASF3		WASF3	WASF3
WDFY1		WDFY1	WDFY1
WDYHV1		WDYHV1	WDYHV1
XYLT1		XYLT1	XYLT1
YTHDF1		YTHDF1	YTHDF1
ZBTB16		ZBTB16	ZBTB16
ZBTB20		ZBTB20	ZBTB20
ZNF287		ZNF287	ZNF287
ZNF496		ZNF496	ZNF496
ZNF573		ZNF573	ZNF573

[truncated: 14 more sheets: Figure2g, Figure2h, Figure3a, Figure3b, Figure4a, Figure4b, Figure4c, Figure4d, Figure6a, SupFig2a, SupFig2b, SupFig2c, SupFig5a, SupFig5b]
